# Supplementary material for: Stable, Environmental Specific and Novel QTL Identification as Well as Genetic Dissection of Fatty Acid Metabolism in Brassica napus
Source: Front Plant Sci. 2018 Jul 17;9:1018. doi: 10.3389/fpls.2018.01018 (PMC6057442; doi:10.3389/fpls.2018.01018)
Supplement: Table S1 — Pearson correlation analysis result for FA trait pairs in the KN DH population. The symbol “–” represents the missed correlation coefficient attributed to the simultaneously measured concentration data for the two traits. The symbol “**” represents the significance level at p < 0.01. [file Table_1.XLSX]

## Sheet: Table S1
Table S1. Pearson correlation coefficients for fatty acid trait pairs in KN DH population.
	C16:0	C18:0	C18:1	C18:2	C18:3	C20:1	C22:1	FAS
C16:0	1
C18:0	0.685**	1
C18:1	0.803**	0.767**	1
C18:2	0.917**	0.680**	0.860**	1
C18:3	0.479**	0.328**	0.351**	0.489**	1
C20:1	-0.754**	-0.593**	-0.890**	-0.791**	-0.453**	1
C22:1	-0.871**	-0.790**	-0.970**	-0.905**	-0.439**	0.857**	1
FAS	-	-	0.820**	0.849**	0.309**	-	-0.840**	1
-: Date missing
**: Significant at P＜ 0.01
