# Supplementary material for: Stable, Environmental Specific and Novel QTL Identification as Well as Genetic Dissection of Fatty Acid Metabolism in Brassica napus
Source: Front Plant Sci. 2018 Jul 17;9:1018. doi: 10.3389/fpls.2018.01018 (PMC6057442; doi:10.3389/fpls.2018.01018)
Supplement: Table S2 — The revealed identified QTL for each FA composition in KN DH population of this study. [file Table_2.XLSX]

## Sheet: Table S2
Table S2. The revealed identified QTL in KN DH population for fatty aicd compositions.
consensus QTL										identified QTL
Traits	consensus QTL	Chromosome	Peak position	Confidence interval	CI value	LOD value	Additive effect	PV(R2; %)	Environments	identified QTL	Peak position	Confidence interval	CI Value	LOD value	Additive effect	PV(R2;%)
C16:0	ucqPA-A4	A04	69.61	68.6-71.4	2.8	3.56097	0.0799	1.7479	13WH	uqPA-13WH4	69.61	68.6-71.4	2.8	3.56097	0.0799	1.7479
	ucqPA-A6	A06	62.21	60.9-62.9	2	5.11469	0.0885	2.5503	13WH	uqPA-13WH6	62.21	60.9-62.9	2	5.11469	0.0885	2.5503
	ucqPA-A7-1	A07	97.51	94.4-97.8	3.4	8.99465	-0.2097	5.6902	12WH	uqPA-12WH7	97.51	94.4-97.8	3.4	8.99465	-0.2097	5.6902
	ucqPA-A7-2	A07	106.91	106.6-107.6	1	5.73097	-0.096	2.8735	13WH	uqPA-13WH7-1	106.91	106.6-107.6	1	5.73097	-0.096	2.8735
	ucqPA-A7-3	A07	114.51	114.2-119.5	5.3	5.32735	-0.0925	2.7305	13WH	uqPA-13WH7-2	114.51	114.2-119.5	5.3	5.32735	-0.0925	2.7305
	ucqPA-A8-1	A08	25.9	25.1-26.8	1.7	32.3135	-0.2615	26.8474	12WH	uqPA-12WH8-1	25.91	25.1-26.8	1.7	32.3135	-0.2615	26.8474
	ucqPA-A8-2	A08	28.1	28-28.8	0.8	46.5769	-0.3402	37.226	13WH	uqPA-13WH8-1	28.11	28-28.8	0.8	46.5769	-0.3402	37.226
	ucqPA-A8-3	A08	32.3	31.96-32.65	0.69	24.31-34.56	-0.31--0.23	21.90-32.05	12WH/13WH	uqPA-12WH8-2	32.31	32.2-36.9	4.7	24.3127	-0.2323	21.8985
										uqPA-13WH8-2	32.31	32.2-32.9	0.7	36.5602	-0.3103	32.0487
	ucqPA-C3-1	C03	184.41	184.33-184.48	0.15	35.16-37.11	-0.30--0.28	26.50-30.32	12WH/13WH	uqPA-12WH13	184.41	184.3-184.5	0.2	35.1605	-0.2825	30.3187
										uqPA-13WH13-1	184.41	184.3-184.5	0.2	37.107	-0.295	26.4967
	ucqPA-C3-2	C03	194.71	192.7-197.1	4.4	21.7716	-0.2722	21.545	13WH	uqPA-13WH13-2	194.71	192.7-197.1	4.4	21.7716	-0.2722	21.545
	ucqPA-C4	C04	124.31	123.9-129	5.1	3.78448	0.1443	6.6741	14WH	uqPA-14WH14	124.31	123.9-129	5.1	3.78448	0.1443	6.6741
	ucqPA-C5	C05	129.41	125.8-135.1	9.3	4.84127	-0.0939	11.9468	08DL	uqPA-08DL15	129.41	125.8-135.1	9.3	4.84127	-0.0939	11.9468
C18:0	ucqSA-A8-1	A08	23.61	21.6-25.9	4.3	18.9202	-0.0822	22.5814	12WH	uqSA-12WH 8-1	23.61	21.6-25.9	4.3	18.9202	-0.0822	22.5814
	ucqSA-A8-2	A08	27.71	27.6-29.7	2.1	21.6957	-0.0869	24.9617	13WH	uqSA-13WH8-2	27.71	27.6-29.7	2.1	21.6957	-0.0869	24.9617
	ucqSA-A8-3	A08	32.3	31.59-33.02	1.43	13.49-13.97	-0.07	16.91-17.52	12WH/13WH	uqSA-12WH8-2	32.31	31.7-33.4	1.7	13.9705	-0.0727	17.5217
										uqSA-13WH8-1	32.31	32.1-34.8	2.7	13.4887	-0.0709	16.9144
	ucqSA-C1	C01	78.81	78.5-80.2	1.7	5.45538	-0.0778	10.2139	14WH	uqSA-14WH11	78.81	78.5-80.2	1.7	5.45538	-0.0778	10.2139
	ucqSA-C3-1	C03	174.01	173.6-176	2.4	11.4858	-0.0632	12.9467	13WH	uqSA-13WH13-1	174.01	173.6-176	2.4	11.4858	-0.0632	12.9467
	ucqSA-C3-2	C03	176.01	173.6-176.4	2.8	11.2515	-0.0685	15.2354	12WH	uqSA-12WH13-1	176.01	173.6-176.4	2.8	11.2515	-0.0685	15.2354
	ucqSA-C3-3	C03	182.91	182.35-183.46	1.11	17.41-19.92	-0.09--0.08	18.57-24.48	12WH/13WH	uqSA-12WH13-2	182.91	181.3-183.1	2.8	19.9184	-0.0886	24.4788
										uqSA-13WH13-3	182.91	181.8-183.2	1.4	17.4142	-0.0774	18.5693
	ucqSA-C3-4	C03	184.41	184.16-184.65	0.49	19.24-20.21	-0.09--0.08	20.11-24.64	12WH/13WH	uqSA-12WH13-3	184.41	184.1-188.3	4.2	20.2136	-0.0883	24.6357
										uqSA-13WH13-4	184.41	184.2-184.7	0.5	19.2392	-0.0798	20.1129
	ucqSA-C3-5	C03	192.71	190.9-196.8	5.9	14.7104	-0.07	16.3354	13WH	uqSA-13WH13-2	192.71	190.9-196.8	5.9	14.7104	-0.0732	16.3354
	ucqSA-C9-1	C09	63.81	62.2-64.7	2.5	6.94834	0.04	6.3352	13WH	uqSA-13WH19-2	63.81	62.2-64.7	2.5	6.94834	0.0434	6.3352
	ucqSA-C9-2	C09	74.81	72.8-78.2	5.4	5.65068	0.04	5.7419	13WH	uqSA-13WH19-1	74.81	72.8-78.2	5.4	5.65068	0.0416	5.7419
C:18:1	ucqOA-A1-1	A01	24.91	22.8-26.7	3.9	5.32518	-1.94	2.5605	09DL	uqOA-09DL1-1	24.91	22.8-26.7	3.9	5.32518	-1.941	2.5605
	ucqOA-A1-2	A01	34.11	30-34.5	4.5	6.2496	-2.04	2.8727	09DL	uqOA-09DL1-2	34.11	30-34.5	4.5	6.2496	-2.0425	2.8727
	ucqOA-A4	A04	5.51	1.9-6.3	4.4	4.78268	-1.77	2.154	09DL	uqOA-09DL4	5.51	1.9-6.3	4.4	4.78268	-1.7706	2.154
	ucqOA-A8-1	A08	11.61	9.1-13.6	4.5	18.3235	-6.01	20.2084	11HG	uqOA-11HG8-1	11.61	9.1-13.6	4.5	18.3235	-6.0055	20.2084
	ucqOA-A8-2	A08	19.66	19.14-20.17	10.3	9.93-30.70	-6.67--6.26	22.13-26.46	11DL/12DL/10GS	uqOA-12DL8-2	19.31	18.3-19.9	1.7	29.2603	-6.2589	24.8697
										uqOA-10GS8	19.91	19.3-21.1	0.8	9.93426	-6.6673	22.1305
										uqOA-11DL8-2	19.91	19.1-21.1	2	30.7012	-6.5797	26.4641
	ucqOA-A8-3	A08	24.11	23.82-24.39	0.57	23.47-47.97	-8.81--6.77	26.05-36.21	09DL/10DL/12WH/11HG/11GS	uqOA-09DL8-2	24.11	23.5-24.4	0.9	47.9657	-7.0878	35.9174
										uqOA-10DL8-1	24.11	23.6-24.8	1.2	40.0951	-7.8148	36.2088
										uqOA-11GS8-2	24.11	23.6-25	1.4	23.4686	-8.8131	36.1251
										uqOA-11HG8-2	24.11	23.3-24.7	1.4	28.4834	-6.7676	26.0508
										uqOA-12WH8	24.11	23.1-25.3	2.2	37.4759	-8.4618	32.272
	ucqOA-A8-4	A08	25.9	25.72-26.09	0.37	37.26-47.72	-9.46--6.82	28.21-35.61	11DL/12DL/13DL/11WH/13WH	uqOA-11DL8-3	25.91	25.6-26.6	1	41.7443	-7.1632	31.2225
										uqOA-11WH8-1	25.91	25.6-26.4	0.8	37.2589	-7.9447	28.205
										uqOA-12DL8-3	25.91	25.7-26.5	0.8	40.8437	-6.8236	29.7814
										uqOA-13DL8-1	25.91	25.6-26.5	0.9	43.2633	-7.7882	31.6055
										uqOA-13WH8-2	25.91	25.6-26.3	0.7	47.7248	-9.4602	35.6145
	ucqOA-A8-5	A08	27.71	27.6-28.4	0.8	25.82	-6.57	24.0998	11HG	uqOA-11HG8-3	27.71	27.6-28.4	0.8	25.8187	-6.5704	24.0998
	ucqOA-A8-6	A08	28.81	28.49-29.12	0.63	35.44-41.11	-7.39--7.07	32.59-35.39	09DL/10DL	uqOA-09DL8-1	28.81	28.1-29	0.9	41.1106	-7.068	35.3853
										uqOA-10DL8-2	28.81	28.1-29	0.9	35.4383	-7.3919	32.5945
	ucqOA-A8-7	A08	32.9	32.67-33.14	0.47	22.43-29.84	-7.84--5.76	19.55-24.83	11DL/12DL/13DL/11WH/13WH	uqOA-11DL8-1	32.91	32.3-33.3	1	23.5185	-5.7608	20.8427
										uqOA-11WH8-2	32.91	32.5-34.6	2.1	22.4313	-6.5225	19.5453
										uqOA-12DL8-1	32.91	32.4-33.3	0.9	27.8086	-5.8887	22.7932
										uqOA-13DL8-2	32.91	32.6-35.9	3.3	27.1445	-6.5371	22.6498
										uqOA-13WH8-1	32.91	32.8-33.5	0.7	29.8375	-7.8363	24.8319
	ucqOA-A8-8	A08	35.11	34.7-35.6	0.9	16.7177	-7.65	26.5387	11GS	uqOA-11GS8-1	35.11	34.7-35.6	0.9	16.7177	-7.6477	26.5387
	ucqOA-C3-1	C03	174.01	172.72-175.29	2.57	3.54-6.51	-3.22--3.19	2.75-3.59	11DL/11HG	uqOA-11DL13-1	174.01	172.7-176	3.3	6.51217	-3.2217	3.5913
										uqOA-11HG13-1	174.01	171.9-176	3.9	3.54144	-3.1867	2.7485
	ucqOA-C3-2	C03	176.41	176-177.8	1.8	4.17725	-2.69	1.8816	09DL	uqOA-09DL13-1	176.41	176-177.8	1.8	4.17725	-2.6917	1.8816
	ucqOA-C3-3	C03	182.8	182.64-182.97	0.33	31.17-42.37	-9.33--7.79	33.49-36.97	10DL/11WH/12WH	uqOA-10DL13-1	182.81	182.5-183.2	0.7	38.6824	-7.7872	34.8134
										uqOA-11WH13-1	182.81	182.5-182.9	0.4	37.1678	-8.8233	33.4942
										uqOA-12WH13-1	182.81	182.5-183.5	1	42.3693	-9.3263	36.9725
	ucqOA-C3-4	C03	183.43	183.28-183.58	0.3	19.39-43.07	-8.02--7.51	28.65-35.62	11DL/11HG/11GS	uqOA-11DL13-3	183.21	182.9-183.5	0.6	43.0658	-7.7154	35.6166
										uqOA-11GS13-2	183.21	182.9-183.6	0.7	19.3933	-8.0164	28.6461
										uqOA-11HG13-2	183.61	183.5-183.9	0.4	30.2194	-7.5135	31.5492
	ucqOA-C3-5	C03	184.41	184.36-184.45	0.09	9.44-50.65	-10.02--6.74	20.99-38.84	12DL/13DL/12WH/13WH/10GS	uqOA-10GS13-2	184.41	184.1-188.5	4.4	9.43516	-6.738	20.9863
										uqOA-12DL13-2	184.41	184.3-184.5	0.2	46.9805	-7.6838	37.1436
										uqOA-12WH13-2	184.41	184.3-184.5	0.2	44.2593	-9.4226	37.9712
										uqOA-13DL13	184.41	184.3-184.5	0.2	46.3273	-8.4621	35.5088
										uqOA-13WH13	184.41	184.3-184.5	0.2	50.6543	-10.0165	38.8426
	ucqOA-C3-6	C03	185.27	185.07-185.46	0.39	17.68-45.25	-9.05--6.59	26.86-36.83	09DL/10DL/11DL/11WH/11HG/11GH	uqOA-09DL13-3	185.21	185-185.8	0.8	35.039	-6.5911	29.5357
										uqOA-10DL13-2	185.21	184.9-185.9	1	38.3048	-7.7192	34.7182
										uqOA-11DL13-4	185.21	185-185.8	0.8	45.251	-7.8463	36.8278
										uqOA-11HG13-3	185.21	184.7-186.8	2.1	30.15	-7.5265	31.4898
										uqOA-11WH13-2	185.21	185-185.8	0.8	40.4596	-9.0516	35.5248
										uqOA-11GS13-1	185.71	184.7-185.8	1.1	17.6812	-7.7417	26.8618
	ucqOA-C3-7	C03	191.95	191.0-192.9	1.09	12.62-39.37	-9.06--5.01	6.33-34.92	09DL/10DL/11DL/12DL/11WH/12WH/11HG/11GS	uqOA-12DL13-1	190.91	190.8-194.8	4	32.0422	-7.1396	31.5191
										uqOA-12WH13-3	190.91	190.8-195.1	4.3	28.5485	-8.5694	30.9
										uqOA-09DL13-2	192.71	190.9-195.7	4.8	12.6185	-5.0086	6.3287
										uqOA-10DL13-3	192.71	190.9-203.8	12.9	34.477	-7.5627	32.3595
										uqOA-11DL13-2	192.71	190.9-206.9	16	35.5598	-7.3453	31.5518
										uqOA-11GS13-3	192.71	190.9-196	5.1	21.5872	-8.6264	31.1205
										uqOA-11HG13-4	192.71	190.9-195.1	4.2	25.7514	-7.2702	28.1853
										uqOA-11WH13-3	192.71	190.9-200	9.1	39.366	-9.0609	34.9189
	ucqOA-C3-8	C03	194.71	189.9-199.8	9.9	7.97909	-6.96	22.3894	10GS	uqOA-10GS13-1	194.71	189.9-199.8	9.9	7.97909	-6.9598	22.3894
	ucqOA-C9-1	C09	67.41	62-70.8	8.8	3.53276	1.92	1.5209	13WH	uqOA-13WH19-1	67.41	62-70.8	8.8	3.53276	1.9164	1.5209
	ucqOA-C9-2	C09	74.81	70.8-76.6	5.8	3.98195	2.29	2.139	13WH	uqOA-13WH19-2	74.81	70.8-76.6	5.8	3.98195	2.2855	2.139
C18:2	ucqLA-A2-1	A02	59.11	58.9-59.5	0.6	4.72626	1.03	7.0736	10GS	uqLA-10GS2-1	59.11	58.9-59.5	0.6	4.72626	1.0277	7.0736
	ucqLA-A2-2	A02	63.91	62.92-64.89	1.97	5.22-6.38	0.93-1.14	5.42-7.69	10GS/11GS	uqLA-10GS2-2	63.91	62-64.3	2.3	5.22102	1.1359	7.6898
										uqLA-11GS2-1	63.91	60.7-64.5	3.8	6.37763	0.9252	5.416
	ucqLA-A2-3	A02	69.11	66.5-73.5	7	4.87165	0.78	4.2561	11GS	uqLA-11GS2-2	69.11	66.5-73.5	7	4.87165	0.7805	4.2561
	ucqLA-A3-1	A03	109.21	108-111.1	3.1	3.43511	-0.62	2.1468	11WH	uqLA-11WH3	109.21	108-111.1	3.1	3.43511	-0.6193	2.1468
	ucqLA-A3-2	A03	115.81	115.3-116.5	1.2	5.57907	-0.53	3.3111	12WH	uqLA-12WH3	115.81	115.3-116.5	1.2	5.57907	-0.5282	3.3111
	ucqLA-A6-1	A06	53.91	52.3-54.7	2.4	4.25754	0.48	2.2556	13WH	uqLA-13WH6-2	53.91	52.3-54.7	2.4	4.25754	0.4828	2.2556
	ucqLA-A6-2	A06	59.81	58.3-62.1	3.8	3.47851	0.42	1.6469	11DL	uqLA-11DL6	59.81	58.3-62.1	3.8	3.47851	0.4229	1.6469
	ucqLA-A6-3	A06	62.21	60-62.9	2.9	5.53784	0.55	2.9091	13WH	uqLA-13WH6-3	62.21	60-62.9	2.9	5.53784	0.5464	2.9091
	ucqLA-A6-4	A06	70.21	68-71.8	3.8	3.9928	0.46	2.1195	13WH	uqLA-13WH6-1	70.21	68-71.8	3.8	3.9928	0.4616	2.1195
	ucqLA-A8-1	A08	13.93	13.12-14.73	1.61	20.07-26.40	-1.62--1.34	20.38-25.97	10DL/12WH/11HG	uqLA-10DL8-1	13.61	10.7-14.1	3.4	26.4024	-1.6158	25.9685
										uqLA-12WH8-1	13.61	9.8-14.1	4.3	20.6714	-1.3375	20.3846
										uqLA-11HG8-1	14.11	14.1-16.1	2	20.0682	-1.5401	22.504
	ucqLA-A8-2	A08	17.61	17.3-17.8	0.5	13.6927	-1.75	23.7815	11GS	uqLA-11GS8-1	17.61	17.3-17.8	0.5	13.6927	-1.7483	23.7815
	ucqLA-A8-3	A08	19.91	19.3-21.1	1.8	38.7974	-1.82	34.103	10DL	uqLA-10DL8-2	19.91	19.3-21.1	1.8	38.7974	-1.8248	34.103
	ucqLA-A8-4	A08	23.41	22.75-24.07	1.32	10.76-46.04	-1.84--1.56	28.21-35.36	09DL/10GS/12WH/11HG	uqLA-10GS8-1	21.91	19.7-23.6	3.9	10.7567	-1.8355	28.2139
										uqLA-09DL8-1	23.61	21.9-25.2	3.3	46.0409	-1.8194	35.3621
										uqLA-11HG8-3	23.61	21.9-24.1	2.2	30.3909	-1.7565	30.7945
										uqLA-12WH8-2	23.61	21.9-24.1	2.2	34.4661	-1.5601	28.7137
	ucqLA-A8-5	A08	25.98	25.69-26.26	0.57	17.10-44.80	-2.15--1.74	17.63-34.39	10DL/12DL/13DL/11WH/13WH/11GS	uqLA-10DL8-3	25.91	23.7-26.7	3	42.5168	-1.8393	34.3857
										uqLA-11WH8-2	25.91	25.2-26.7	1.5	28.2881	-2.1503	25.115
										uqLA-12DL8-1	25.91	25.1-26.5	1.4	44.7996	-1.7424	31.5977
										uqLA-13DL8-2	25.91	25.6-26.6	1	44.3722	-1.8956	31.4123
										uqLA-13WH8-2	25.91	25.8-26.9	1.1	39.7826	-1.7642	29.7073
										uqLA-11GS8-2	27.71	25.9-28.8	2.9	17.0996	-1.8276	17.6338
	ucqLA-A8-6	A08	28.81	28.58-29.03	0.45	17.17-43.08	-2.03--1.73	29.24-38.20	10DL/11DL/11HG/10GS	uqLA-10GS8-2	28.81	27.8-29.2	1.4	17.1712	-2.0301	38.202
										uqLA-10DL8-4	28.81	28.1-29	0.9	40.0821	-1.8609	35.1884
										uqLA-11DL8-2	28.81	28.3-28.9	0.6	43.081	-1.9672	35.572
										uqLA-11HG8-2	28.81	27.9-29.7	1.8	24.6816	-1.732	29.2416
	ucqLA-A8-7	A08	32.34	32.16-32.52	0.36	13.29-32.25	-1.89--1.48	14.63-25.82	09DL/11DL/12DL/13DL/11WH/13WH/11GS	uqLA-09DL8-2	32.31	31.9-33	1.1	27.4896	-1.5256	24.9026
										uqLA-11DL8-1	32.31	32.1-32.9	0.8	29.1192	-1.6624	25.824
										uqLA-11GS8-3	32.31	32.1-32.9	0.8	13.2869	-1.6783	14.6271
										uqLA-12DL8-2	32.31	32.1-34.1	2	28.67	-1.4845	23.3937
										uqLA-13DL8-1	32.31	32.2-32.9	0.7	32.2505	-1.6742	25.1459
										uqLA-13WH8-1	32.31	32.2-33.1	0.9	29.7203	-1.5763	24.3346
										uqLA-11WH8-1	33.31	32.8-34.8	2	21.0794	-1.8941	20.0688
	ucqLA-A9-1	A09	10.61	10.1-11.6	1.5	4.50492	0.49	2.7509	12WH	uqLA-12WH9-1	10.61	10.1-11.6	1.5	4.50492	0.4881	2.7509
	ucqLA-A9-2	A09	21.91	21.6-23.9	2.3	4.47454	0.52	2.3606	13WH	uqLA-13WH9	21.91	21.6-23.9	2.3	4.47454	0.5232	2.3606
	ucqLA-A9-3	A09	25.41	23.9-25.7	1.8	5.86985	0.57	3.5265	12WH	uqLA-12WH9-2	25.41	23.9-25.7	1.8	5.86985	0.5673	3.5265
	ucqLA-A9-4	A09	90.91	89.5-100.7	11.2	3.77797	-0.46	1.9258	11DL	uqLA-11DL9	90.91	89.5-100.7	11.2	3.77797	-0.4577	1.9258
	ucqLA-A9-5	A09	159.01	158.2-160	1.8	5.1212	-1.03	7.6737	10GS	uqLA-10GS9	159.01	158.2-160	1.8	5.1212	-1.0319	7.6737
	ucqLA-A10	A10	15.61	15.4-16.3	0.9	4.01233	1.04	3.0545	11HG	uqLA-11HG10	15.61	15.4-16.3	0.9	4.01233	1.0426	3.0545
	ucqLA-C1	C01	54.71	54.2-55.1	0.9	4.32264	-1.31	7.7933	14YL	uqLA-14YL11	54.71	54.2-55.1	0.9	4.32264	-1.3105	7.7933
	ucqLA-C3-1	C03	176.4	175.95-176.86	0.91	7.02-32.10	-1.69--0.92	3.25-27.74	09DL/10DL/11HG	uqLA-09DL13-1	176.41	175.8-178	1.2	7.02429	-0.9225	3.2484
										uqLA-10DL13-1	176.41	176-177.2	1.2	32.1008	-1.6886	27.7411
										uqLA-11HG13-2	176.41	176-177.8	1.8	22.2165	-1.5577	23.0535
	ucqLA-C3-2	C03	182.84	182.66-183.02	0.38	8.67-34.15	-1.77--1.44	16.23-30.74	12WH/10GS/11GS	uqLA-11GS13-1	182.81	182.5-182.9	0.4	18.8399	-1.7736	23.2588
										uqLA-12WH13-2	182.81	182.2-183.5	1.3	34.1471	-1.6773	30.738
										uqLA-10GS13-1	183.21	182.9-184.1	1.2	8.67132	-1.4394	16.2309
	ucqLA-C3-3	C03	184.41	184.36-184.45	0.09	40.13-51.29	-2.44--1.73	31.08-39.02	11DL/12DL/13DL/11WH/12WH/13WH	uqLA-11DL13-2	184.41	184.3-184.5	0.2	40.1255	-1.8567	31.0804
										uqLA-11WH13-2	184.41	184.3-184.6	0.3	32.8299	-2.4443	31.5346
										uqLA-12DL13-1	184.41	184.3-184.5	0.2	51.2923	-1.9599	39.0151
										uqLA-12WH13-3	184.41	184.3-184.5	0.2	37.133	-1.7264	32.5178
										uqLA-13DL13-2	184.41	184.3-184.5	0.2	49.3523	-2.0876	37.2155
										uqLA-13WH13-2	184.41	184.3-184.5	0.2	41.9526	-1.9082	33.5353
	ucqLA-C3-4	C03	185.21	184.95-185.46	0.51	27.26-39.72	-1.79--1.70	26.88-31.41	09DL/10DL/11HG	uqLA-09DL13-2	185.21	185-185.8	0.8	39.7197	-1.7845	31.4136
										uqLA-10DL13-2	185.21	184.9-185.9	1	38.2549	-1.7886	30.4867
										uqLA-11HG13-3	185.21	184.8-185.7	0.9	27.2595	-1.7014	26.8805
	ucqLA-C3-5	C03	190.91	190.3-191.51	1.21	23.24-33.73	-1.90--1.47	23.57-30.74	12DL/13DL/12WH/13WH	uqLA-12DL13-2	190.91	190.8-192.7	1.9	32.359	-1.7442	30.7445
										uqLA-12WH13-1	190.91	190.8-202.1	11.3	23.2364	-1.4702	23.9914
										uqLA-13DL13-1	190.91	190.8-202.1	11.3	33.7348	-1.9033	30.4506
										uqLA-13WH13-1	190.91	190.8-192.4	1.6	25.1915	-1.6075	23.5684
	ucqLA-C3-6	C03	192.83	191.92-193.75	1.83	6.16-29.79	-2.36--1.00	3.50-28.27	09DL/10DL/11DL/11WH/11HG/10GS/11GS	uqLA-09DL13-3	192.71	190.9-196.1	5.2	8.76897	-1.0605	4.1961
										uqLA-10DL13-3	192.71	190.8-195.7	4.9	6.15846	-1.0048	3.5022
										uqLA-11DL13-1	192.71	190.9-195.1	4.2	29.7941	-1.718	25.7061
										uqLA-11GS13-2	192.71	190.9-195.3	4.4	22.9456	-1.918	27.0387
										uqLA-11HG13-1	192.71	190.9-196.3	5.4	21.6501	-1.5942	22.8047
										uqLA-11WH13-1	192.71	190.9-195	4.1	27.7847	-2.3591	28.2745
										uqLA-10GS13-2	194.71	191.9-199.1	7.2	11.2146	-1.6521	21.4831
	ucqLA-C3-7	C03	203.21	201.2-205.2	4	11.0019	-1.56	19.0335	11GS	uqLA-11GS13-3	203.21	201.2-205.2	4	11.0019	-1.5601	19.0335
	ucqLA-C5-1	C05	54.11	49.25-58.97	9.72	3.69-3.93	0.52-0.56	3.07-3.09	12WH/13WH	uqLA-12WH15	53.01	47-61.5	14.5	3.69117	0.5171	3.0891
										uqLA-13WH15	55.01	50.3-63.4	13.1	3.93421	0.5566	3.075
	ucqLA-C5-2	C05	104.01	101.5-105	3.5	3.43728	-0.51	2.612	11HG	uqLA-11HG15	104.01	101.5-105	3.5	3.43728	-0.5121	2.612
	ucqLA-C5-3	C05	110.21	108.9-111.5	2.6	4.0362	-0.44	1.9892	10DL	uqLA-10DL15	110.21	108.9-111.5	2.6	4.0362	-0.4421	1.9892
	ucqLA-C5-4	C05	111.01	110.1-111.91	1.81	4.24-4.88	-0.48--0.46	2.18-2.20	09DL/11DL	uqLA-09DL15-1	111.01	109.2-112.1	2.9	4.88467	-0.4568	2.2042
										uqLA-11DL15	111.01	109.5-111.8	2.3	4.24235	-0.4769	2.1761
	ucqLA-C5-5	C05	115.21	114.4-116.9	2.5	4.03186	-0.44	1.7813	13DL	uqLA-13DL15	115.21	114.4-116.9	2.5	4.03186	-0.4417	1.7813
	ucqLA-C5-6	C05	117.21	116.9-118.6	1.7	5.0778	-0.47	2.2872	09DL	uqLA-09DL15-2	117.21	116.9-118.6	1.7	5.0778	-0.4709	2.2872
C18:3	ucqALA-A1	A01	22.41	14.5-24.7	10.2	6.19318	0.31	11.0215	11GS	uqALA-11GS1	22.41	14.5-24.7	10.2	6.19318	0.3138	11.0215
	ucqALA-A3-1	A03	18.91	17.4-22.8	5.4	3.59352	0.21	5.3299	11GS	uqALA-11GS3	18.91	17.4-22.8	5.4	3.59352	0.2105	5.3299
	ucqALA-A3-2	A03	104.11	101-104.8	3.8	7.03948	-0.33	8.5962	11WH	uqALA-11WH3-2	104.11	101-104.8	3.8	7.03948	-0.3297	8.5962
	ucqALA-A3-3	A03	109.41	107.4-110.6	3.2	6.88758	-0.32	8.4216	11WH	uqALA-11WH3-1	109.41	107.4-110.6	3.2	6.88758	-0.3247	8.4216
	ucqALA-A3-4	A03	112.41	111.59-113.22	1.63	4.18-6.26	-0.22-0.16	4.39-6.94	09DL/13DL	uqALA-09DL3	112.41	111.1-113.9	2.8	4.17942	-0.1575	4.3922
										uqALA-13DL3-2	112.41	111.1-113.1	2	6.25611	-0.2209	6.9404
	ucqALA-A3-5	A03	120.11	119-121.4	2.4	4.557	-0.19	5.1274	13DL	uqALA-13DL3-1	120.11	119-121.4	2.4	4.557	-0.1904	5.1274
	ucqALA-A3-6	A03	127.71	126.1-129.2	3.1	4.40076	-0.24	7.7376	14YL	uqALA-14YL3	127.71	126.1-129.2	3.1	4.40076	-0.2395	7.7376
	ucqALA-A5-1	A05	12.91	12.5-14.5	2	3.75844	-0.23	4.5035	13WH	uqALA-13WH5-1	12.91	12.5-14.5	2	3.75844	-0.2307	4.5035
	ucqALA-A5-2	A05	18.61	15.2-19.4	4.2	4.29877	-0.17	5.1384	10DL	uqALA-10DL5	18.61	15.2-19.4	4.2	4.29877	-0.1707	5.1384
	ucqALA-A5-3	A05	23.91	22.7-26.8	4.1	7.2912	-0.32	8.4244	13WH	uqALA-13WH5-3	23.91	22.7-26.8	4.1	7.2912	-0.3161	8.4244
	ucqALA-A5-4	A05	33.81	33.65-33.98	0.33	4.12-5.74	-0.29--0.24	4.55-7.31	11WH/13WH/14YL	uqALA-11WH5-3	33.51	31.2-38.4	7.2	4.19895	-0.2382	4.5546
										uqALA-14YL5-1	33.61	33.5-34.1	0.6	4.123	-0.2886	7.3098
										uqALA-13WH5-2	33.91	33.6-34	0.4	5.74182	-0.2831	6.7384
	ucqALA-A5-5	A05	40.84	40.3-46.2	5.9	4.34-5.70	-0.30--0.18	4.74-8.00	12DL/13DL/12WH/14YL	uqALA-12DL5-2	39.91	39.1-41.5	2.4	5.70059	-0.2136	7.3897
										uqALA-13DL5-1	41.01	40.1-41.5	1.4	4.33566	-0.1814	4.7361
										uqALA-14YL5-2	41.01	40.2-43.1	2.9	4.65248	-0.2964	8.0062
										uqALA-12WH5-1	41.51	39.1-42.6	3.5	5.43151	-0.2138	6.3905
	ucqALA-A5-6	A05	45.91	44-46.2	2.2	5.14507	-0.21	6.735	12DL	uqALA-12DL5-1	45.91	44-46.2	2.2	5.14507	-0.2128	6.735
	ucqALA-A5-7	A05	49.31	48.6-50.9	2.3	5.7505	-0.22	7.4224	12DL	uqALA-12DL5-3	49.31	48.6-50.9	2.3	5.7505	-0.2216	7.4224
	ucqALA-A5-8	A05	50.5	49.94-51.07	1.13	4.09-5.58	-0.24--0.19	4.43-6.56	13DL/11WH/12WH	uqALA-11WH5-2	50.51	48.7-50.9	2.2	4.08611	-0.2375	4.4309
										uqALA-12WH5-2	50.51	49.3-50.9	1.6	5.5769	-0.2177	6.5572
										uqALA-13DL5-2	50.51	48.5-50.9	2.4	4.55917	-0.1884	4.9781
	ucqALA-A5-9	A05	57.81	57.4-59	1.6	3.87562	-0.23	4.2121	11WH	uqALA-11WH5-1	57.81	57.4-59	1.6	3.87562	-0.2327	4.2121
	ucqALA-A6-1	A06	4.31	2-10.8	8.8	3.97978	0.17	4.0924	11DL	uqALA-11DL6	4.31	2-10.8	8.8	3.97978	0.17	4.0924
	ucqALA-A6-2	A06	50.62	50.37-50.86	0.49	4.94-4.52	0.18-0.29	5.73-10.37	08DL/09DL	uqALA-09DL6-2	50.61	50.4-50.9	0.5	4.94326	0.1795	5.7291
										uqALA-08DL6-1	51.21	49.2-53	3.8	4.52228	0.2934	10.3728
	ucqALA-A6-3	A06	60.01	59.8-61.9	2.1	5.20366	0.32	11.8217	08DL	uqALA-08DL6-2	60.01	59.8-61.9	2.1	5.20366	0.3154	11.8217
	ucqALA-A6-4	A06	62.01	60-62.6	2.6	4.58304	0.17	5.424	09DL	uqALA-09DL6-1	62.01	60-62.6	2.6	4.58304	0.1731	5.424
	ucqALA-A6-5	A06	65.21	64.6-65.6	1	4.45067	0.25	7.6884	11GS	uqALA-11GS6	65.21	64.6-65.6	1	4.45067	0.2506	7.6884
	ucqALA-A6-6	A06	117.81	113.5-120.1	6.6	3.54578	0.20	4.9807	11HG	uqALA-11HG6	117.81	113.5-120.1	6.6	3.54578	0.1953	4.9807
	ucqALA-A7	A07	118.11	114.5-124.2	9.7	3.9277	0.19	4.9173	13DL	uqALA-13DL7	118.11	114.5-124.2	9.7	3.9277	0.185	4.9173
	ucqALA-A8-1	A08	11.61	8.1-17.6	9.5	10.288	-0.32	14.4347	12WH	uqALA-12WH8-1	11.61	8.1-17.6	9.5	10.288	-0.3223	14.4347
	ucqALA-A8-2	A08	19.91	19.9-21.1	1.2	6.076	-0.30	11.3547	11GS	uqALA-11GS8-1	19.91	19.9-21.1	1.2	6.076	-0.3045	11.3547
	ucqALA-A8-3	A08	21.76	20.77-22.75	1.98	4.35-12.56	-0.34--0.23	7.34-18.57	12WH/11HG/10GS	uqALA-10GS8-1	21.11	18.9-23.6	4.7	5.52265	-0.3243	18.5713
										uqALA-11HG8-2	21.91	21.4-24.1	2.7	4.34651	-0.2334	7.3416
										uqALA-12WH8-2	21.91	20.4-24.1	3.7	12.5621	-0.3356	15.659
	ucqALA-A8-4	A08	23.61	22.88-24.33	1.45	8.08-12.04	-0.37--0.25	10.00-15.09	09DL/10DL/13DL/11WH/13WH	uqALA-09DL8-2	23.61	21.8-25.9	4.1	8.75378	-0.2483	11.386
										uqALA-10DL8-2	23.61	21.8-25.6	3.8	9.95162	-0.2871	14.6765
										uqALA-11WH8-2	23.61	19.7-25.6	5.9	8.53678	-0.3702	11.2244
										uqALA-13DL8-2	23.61	21.9-24.1	2.2	12.037	-0.3227	15.0873
										uqALA-13WH8-1	23.61	21.1-24.1	3	8.08108	-0.3476	10.0041
	ucqALA-A8-5	A08	28.81	28.36-29.25	0.91	6.91-13.81	-0.42--0.26	12.28-22.69	09DL/13DL/11WH/13WH/10GS/11GS	uqALA-09DL8-3	28.81	25.9-30.7	4.8	9.39393	-0.2596	12.2786
										uqALA-10GS8-2	28.81	27.7-30.7	3	6.91579	-0.353	22.6933
										uqALA-11GS8-2	28.81	27.7-30.1	2.4	7.50386	-0.3414	13.8548
										uqALA-11WH8-3	28.81	28.1-29.4	1.3	11.0062	-0.4198	14.1266
										uqALA-13DL8-3	28.81	25.9-29.5	3.6	13.8164	-0.3459	17.0948
										uqALA-13WH8-3	28.81	27.7-29.6	1.9	10.9932	-0.4064	13.6477
	ucqALA-A8-6	A08	32.31	32.17-32.44	0.27	5.44-14.60	-0.42--0.26	9.09-19.04	09DL/10DL/11DL/12DL/13DL/11WH/11HG	uqALA-09DL8-4	32.31	32.1-32.7	0.6	12.3234	-0.291	15.4582
										uqALA-10DL8-3	32.31	32-32.7	0.7	13.4605	-0.328	19.1364
										uqALA-11DL8-2	32.31	32-32.7	0.7	10.2598	-0.31	14.1434
										uqALA-11HG8-3	32.31	31.6-32.9	1.3	5.4467	-0.2565	9.091
										uqALA-11WH8-4	32.31	32.1-32.6	0.5	11.1473	-0.421	14.2945
										uqALA-12DL8-2	32.31	32.1-35.1	3	9.32015	-0.289	13.8196
										uqALA-13DL8-4	32.31	32.1-32.7	0.6	14.6041	-0.3502	17.7862
	ucqALA-A8-7	A08	38.28	37.85-38.72	0.87	5.48-9.47	-0.36--0.27	8.52-18.47	10DL/13DL/11WH/13WH/10GS	uqALA-10GS8-3	38.11	37.6-39.2	1.6	5.48359	-0.3189	18.4657
										uqALA-10DL8-1	38.11	37.6-41.1	3.5	8.72991	-0.2704	12.9754
										uqALA-11WH8-1	38.11	37.6-39.1	1.5	6.37112	-0.3249	8.5203
										uqALA-13DL8-1	38.71	38.1-41.1	3	9.47422	-0.2901	12.1724
										uqALA-13WH8-2	38.71	38.5-40.4	1.9	9.10315	-0.3638	11.1455
	ucqALA-A8-8	A08	42.01	41.74-42.21	0.47	3.96-7.65	-0.26--0.22	6.71-10.04	09DL11DL/12DL/11HG	uqALA-09DL8-1	42.01	41.1-42.1	1	7.65142	-0.2359	10.0448
										uqALA-11DL8-1	42.01	41.1-42.1	1	6.57944	-0.2571	9.3882
										uqALA-11HG8-1	42.01	41.1-42.3	1.2	3.96242	-0.2228	6.7073
										uqALA-12DL8-1	42.01	41.1-42.1	1	6.19318	-0.2397	9.4679
	ucqALA-A9-1	A09	24.31	23.9-24.8	0.9	4.02318	-0.17	4.8402	10DL	uqALA-10DL9-1	24.31	23.9-24.8	0.9	4.02318	-0.1727	4.8402
	ucqALA-A9-2	A09	31.81	31.3-32.5	1.2	5.17111	-0.19	6.1426	10DL	uqALA-10DL9-2	31.81	31.3-32.5	1.2	5.17111	-0.1887	6.1426
	ucqALA-A9-3	A09	35.61	34.5-40.1	5.6	6.79427	-0.23	7.8446	11DL	uqALA-11DL9	35.61	34.5-40.1	5.6	6.79427	-0.2334	7.8446
	ucqALA-A9-4	A09	51.91	51.3-54.4	3.1	3.56531	-0.24	4.8773	11WH	uqALA-11WH9-1	51.91	51.3-54.4	3.1	3.56531	-0.2434	4.8773
	ucqALA-A9-5	A09	63.61	62.9-66.1	3.2	6.30168	-0.32	8.3706	11WH	uqALA-11WH9-3	63.61	62.9-66.1	3.2	6.30168	-0.3207	8.3706
	ucqALA-A9-6	A09	69.61	69.2-72.1	2.9	3.62824	-0.25	4.9798	11WH	uqALA-11WH9-2	69.61	69.2-72.1	2.9	3.62824	-0.249	4.9798
	ucqALA-A10-1	A10	53.81	52.9-54.4	1.5	5.91759	-0.23	6.5343	13DL	uqALA-13DL10	53.81	52.9-54.4	1.5	5.91759	-0.2255	6.5343
	ucqALA-A10-2	A10	59.01	57.9-60.4	2.5	4.87382	-0.20	5.5928	11DL	uqALA-11DL10-1	59.01	57.9-60.4	2.5	4.87382	-0.2047	5.5928
	ucqALA-A10-3	A10	70.6	69.04-72.15	3.11	5.92-6.97	-0.23--0.22	6.93-9.2	09DL/11DL	uqALA-09DL10	69.51	66.9-71.5	4.6	6.97438	-0.2292	9.2
										uqALA-11DL10-2	71.51	67.5-71.7	4.2	5.92193	-0.2248	6.9313
	ucqALA-C1-1	C01	44.31	43.3-44.8	1.5	3.84307	0.17	4.0679	09DL	uqALA-09DL11	44.31	43.3-44.8	1.5	3.84307	0.1699	4.0679
	ucqALA-C1-2	C01	57.91	57.1-60.9	3.8	3.50889	0.16	3.5075	13DL	uqALA-13DL11	57.91	57.1-60.9	3.8	3.50889	0.1593	3.5075
	ucqALA-C2-1	C02	24.11	23.6-27.4	3.8	4.80004	0.169	4.8953	11DL	uqALA-11DL12-3	24.11	23.6-27.4	3.8	4.80004	0.1932	4.8953
	ucqALA-C2-2	C02	45.81	42.4-46.2	3.8	3.66513	0.18	3.7934	11DL	uqALA-11DL12-2	45.81	42.4-46.2	3.8	3.66513	0.1807	3.7934
	ucqALA-C2-3	C02	50.84	50.23-51.45	1.22	3.58-4.83	0.18-0.21	4.74-5.57	11DL/12WH	uqALA-11DL12-1	50.31	49-52.7	3.7	3.57833	0.1765	3.6965
										uqALA-12WH12-2	50.91	50-51.3	1.3	4.82825	0.2129	5.5681
	ucqALA-C2-4	C02	59.61	59.2-60.9	1.7	4.05139	0.20	4.7405	12WH	uqALA-12WH12-1	59.61	59.2-60.9	1.7	4.05139	0.199	4.7405
	ucqALA-C3-1	C03	174.01	173.6-176.4	2.8	4.08611	-0.18	5.1869	10DL	uqALA-10DL13-1	174.01	173.6-176.4	2.8	4.08611	-0.1756	5.1869
	ucqALA-C3-2	C03	178.06	176.85-179.28	2.43	4.15-5.20	-0.29--0.19	5.13-9.68	13DL/11GS	uqALA-11GS13-1	176.41	174-178.9	4.9	5.19715	-0.286	9.6832
										uqALA-13DL13-1	178.61	176.1-178.9	2.8	4.14687	-0.1937	5.1304
	ucqALA-C3-3	C03	182.91	179.2-183.2	4	7.12628	-0.36	9.0785	11WH	uqALA-11WH13-1	182.91	179.2-183.2	4	7.12628	-0.3578	9.0785
	ucqALA-C3-4	C03	185.42	185.11-185.74	0.63	4.31-10.41	-0.40--0.17	4.96-12.54	09DL/10DL/11DL/13DL/11WH/12WH/13WH/11GS	uqALA-09DL13-2	185.21	184.7-185.7	1	4.31179	-0.1697	4.9567
										uqALA-10DL13-2	185.21	184.7-185.7	1	7.595	-0.2378	9.3007
										uqALA-11GS13-3	185.71	184.7-190.8	6.1	6.94834	-0.328	12.541
										uqALA-13WH13	185.81	185.1-188.8	3.7	10.1968	-0.4004	12.2532
										uqALA-11DL13	186.51	186.1-189.9	3.8	5.60294	-0.2141	6.3757
										uqALA-11WH13-2	186.51	185.5-189.9	4.4	9.09664	-0.3911	11.3433
										uqALA-12WH13-2	186.51	184.7-189.5	4.8	5.44236	-0.2194	6.3109
										uqALA-13DL13-2	186.51	186.3-188.5	2.2	10.4052	-0.3001	12.0605
	ucqALA-C3-5	C03	193.26	191.33-196.2	4.87	3.55-6.18	-0.32--0.16	4.18-11.45	09DL/12WH/11HG/11GS	uqALA-09DL13-1	192.71	190.9-200.9	10	3.55012	-0.1591	4.1793
										uqALA-11GS13-2	192.71	190.8-199.8	9	6.18016	-0.3161	11.4474
										uqALA-12WH13-1	192.71	190.8-199.1	8.3	4.04488	-0.1966	4.8166
										uqALA-11HG13	201.21	192.7-206.5	14.2	5.06261	-0.2542	8.7826
	ucqALA-C4	C04	120.51	116.3-123.5	7.2	3.41341	0.23	6.1083	14WH	uqALA-14WH14	120.51	116.3-123.5	7.2	3.41341	0.2252	6.1083
	ucqALA-C5-1	C05	47.01	40.4-53.9	13.5	5.6203	0.32	9.9515	11GS	uqALA-11GS15	47.01	40.4-53.9	13.5	5.6203	0.3159	9.9515
	ucqALA-C5-2	C05	56.1	51.6-60.59	8.99	5.06-8.02	0.25-0.28	10.21-14.41	09DL/12DL	uqALA-12DL15	53.01	42.2-61.1	18.3	5.05827	0.2542	10.2087
										uqALA-09DL15-2	57.01	51.5-61.7	10.2	8.02249	0.279	14.4033
	ucqALA-C5-3	C05	63.41	62.3-65.3	3	9.84312	0.26	11.9978	09DL	uqALA-09DL15-3	63.41	62.3-65.3	3	9.84312	0.2604	11.9978
	ucqALA-C5-4	C05	64.91	63.2-67.8	4.6	5.48576	0.32	17.2439	10GS	uqALA-10GS15-1	64.91	63.2-67.8	4.6	5.48576	0.3215	17.2439
	ucqALA-C5-5	C05	71.48	70.6-72.34	1.74	5.85-7.75	0.23-0.33	9.64-18.20	09DL/10GS	uqALA-09DL15-1	71.21	70.6-72.5	1.9	7.7469	0.23	9.6409
										uqALA-10GS15-2	72.81	72.5-76.7	4.2	5.85249	0.3296	18.2003
	ucqALA-C7-1	C07	64.11	61.9-65.3	3.4	3.41124	0.22	3.9859	13WH	uqALA-13WH17-1	64.11	61.9-65.3	3.4	3.41124	0.2235	3.9859
	ucqALA-C7-2	C07	72.61	71.6-79.2	7.6	5.77437	0.28	6.5697	13WH	uqALA-13WH17-2	72.61	71.6-79.2	7.6	5.77437	0.283	6.5697
	ucqALA-C8-1	C08	95.61	91.3-97.3	6	3.5154	-0.23	3.9354	13WH	uqALA-13WH18-1	95.61	91.3-97.3	6	3.5154	-0.2264	3.9354
	ucqALA-C8-2	C08	105.91	104.8-111	6.2	3.68032	-0.24	4.1237	13WH	uqALA-13WH18-2	105.91	104.8-111	6.2	3.68032	-0.2411	4.1237
	ucqALA-C9-1	C09	19.01	17.8-19.2	1.4	5.87853	-0.23	6.8448	12WH	uqALA-12WH19-2	19.01	17.8-19.2	1.4	5.87853	-0.2334	6.8448
	ucqALA-C9-2	C09	21.91	21-23.2	2.2	5.41632	-0.22	6.3487	12WH	uqALA-12WH19-1	21.91	21-23.2	2.2	5.41632	-0.2241	6.3487
C:20:1	ucqEIA-A8-1	A08	25.91	25.7-26.9	1.2	37.2437	2.20	30.5775	12WH	uqEIA-12WH8	25.91	25.7-26.9	1.2	37.2437	2.1993	30.5775
	ucqEIA-A8-2	A08	32.31	32.1-32.9	0.8	30.7619	1.98	24.3302	13WH	uqEIA-13WH8-2	32.31	32.1-32.9	0.8	30.7619	1.9793	24.3302
	ucqEIA-A8-3	A08	74.81	70.7-76.6	5.9	3.59569	-0.52	1.7229	13WH	uqEIA-13WH8-1	74.81	70.7-76.6	5.9	3.59569	-0.5242	1.7229
	ucqEIA-C3-1	C03	25.91	25.6-26.3	0.7	51.097	2.41	35.5325	13WH	uqEIA-13WH13	25.91	25.6-26.3	0.7	51.097	2.4094	35.5325
	ucqEIA-C3-2	C03	183.21	182.9-183.5	0.6	40.1537	2.39	34.367	12WH	uqEIA-12WH13-2	183.21	182.9-183.5	0.6	40.1537	2.3864	34.367
	ucqEIA-C3-3	C03	184.41	184.3-184.5	0.2	42.6926	2.42	35.7181	12WH	uqEIA-12WH13-3	184.41	184.3-184.5	0.2	42.6926	2.4203	35.7181
	ucqEIA-C3-4	C03	192.71	190.9-196.2	5.3	25.6906	2.09	25.5325	12WH	uqEIA-12WH13-1	192.71	190.9-196.2	5.3	25.6906	2.0885	25.5325
	ucqEIA-C5	C05	24.01	21.4-37.6	16.2	3.62824	0.87	8.9446	08DL	uqEIA-08DL15	24.01	21.4-37.6	16.2	3.62824	0.8657	8.9446
	ucqEIA-C9	C09	184.41	184.3-184.5	0.2	54.99	2.61	40.5305	13WH	uqEIA-13WH19	184.41	184.3-184.5	0.2	54.99	2.6051	40.5305
C:22:1	ucqEA-A7	A07	6.91	3.6-8.9	5.3	3.89515	3.67	7.0541	14WH	uqEA-14WH7	6.91	3.6-8.9	5.3	3.89515	3.6652	7.0541
	ucqEA-A8-1	A08	6.01	2.6-11.2	8.6	5.82645	4.57	6.2251	11GS	uqEA-11GS8-1	6.01	2.6-11.2	7.6	5.82645	4.5664	6.2251
	ucqEA-A8-2	A08	11.61	9-13.6	4.6	19.4519	6.97	23.7794	11HG	uqEA-11HG8-1	11.61	9-13.6	4.6	19.4519	6.9666	23.7794
	ucqEA-A8-3	A08	17.61	17.4-18	0.6	15.8128	7.50	27.0783	11GS	uqEA-11GS8-2	17.61	17.4-18	0.6	15.8128	7.5	27.0783
	ucqEA-A8-4	A08	21.91	20.8-23.6	2.8	10.5853	5.65	11.0968	11GS	uqEA-11GS8-3	21.91	20.8-23.6	2.8	10.5853	5.6546	11.0968
	ucqEA-A8-5	A08	23.88	23.36-24.4	1.04	29.03-46.18	7.75-8.25	29.68-35.44	09DL/10DL/11HG	uqEA-09DL8	23.61	21.9-24.1	2.2	46.1776	7.8658	34.5253
										uqEA-11HG8-2	23.61	21.9-24.1	2.2	29.0303	7.7512	29.6836
										uqEA-10DL8-1	24.11	23.6-25	1.4	42.3172	8.248	35.4367
	ucqEA-A8-6	A08	25.91	25.76-26.05	0..29	38.61-57.54	7.32-9.11	28.88-45.05	11DL/12DL/13DL/11WH/12WH/13WH	uqEA-11DL8-1	25.91	25.7-27	1.3	42.0741	8.0003	30.1232
										uqEA-11WH8-2	25.91	25.3-26.6	1.3	38.6065	7.3208	28.8803
										uqEA-12DL8-1	25.91	25.8-26.3	0.5	55.6909	9.1104	45.0473
										uqEA-12WH8-2	25.91	25.7-26.4	0.7	48.1089	7.6505	36.6133
										uqEA-13DL8-1	25.91	25.6-26.3	0.7	49.834	9.0445	34.8482
										uqEA-13WH8-2	25.91	25.6-26.2	0.6	57.5441	8.561	36.5964
	ucqEA-A8-7	A08	27.61	26.84-28.37	0.29	10.01-14.38	6.78-7.93	14.03-26.74	10GS/11GS	uqEA-10GS8	27.61	26.4-28.1	1.7	10.0102	7.9263	26.7366
										uqEA-11GS8-4	27.61	25-28.6	3.6	14.3806	6.7806	14.0322
	ucqEA-A8-8	A08	28.8	28.57-29.04	0.47	39.60-50.33	7.99-8.59	31.50-40.00	10DL/11DL/12DL	uqEA-10DL8-2	28.81	28.1-28.9	0.8	39.596	7.9878	33.0622
										uqEA-11DL8-2	28.81	28.1-28.9	0.8	41.4579	8.1039	31.4971
										uqEA-12DL8-2	28.81	28.1-28.9	0.8	50.3266	8.5934	40.0077
	ucqEA-A8-9	A08	32.35	32.14-32.57	0.43	10.18-35.49	5.93-7.45	10.85-26.10	10DL/11DL/13DL/11WH/12WH/13WH/11GS	uqEA-10DL8-3	32.31	31.9-32.9	1	24.8595	6.4977	22.5486
										uqEA-11DL8-3	32.31	32-34.7	2.7	26.4848	6.6696	21.6442
										uqEA-11GS8-5	32.31	32-33.6	1.6	10.1838	5.9282	10.846
										uqEA-11WH8-1	32.31	31.9-33.6	1.7	26.0205	6.2568	21.8366
										uqEA-12WH8-1	32.31	32.1-33.1	1	31.1981	6.3801	25.7267
										uqEA-13DL8-2	32.31	32.2-32.9	0.7	31.4281	7.4518	24.4119
										uqEA-13WH8-1	32.91	32.7-34.2	1.5	35.4947	7.1037	26.0956
	ucqEA-C3-1	C03	175.74	174.98-176.5	1.52	5.17-32.15	3.09-8.18	2.70-29.11	10DL/13DL/11WH	uqEA-10DL13-1	174.01	172.2-176.4	4.2	5.16894	3.089	2.7018
										uqEA-11WH13-1	176.01	173.6-176.2	2.6	5.38811	3.3087	3.0045
										uqEA-13DL13-1	176.01	174-176.1	2.1	32.1486	8.1812	29.1079
	ucqEA-C3-2	C03	182.8	182.68-182.93	0.25	19.08-42.92	7.53-8.89	25.86-35.52	09DL/10DL/11DL/11GS	uqEA-09DL13-1	182.81	182.5-182.9	0.4	33.865	7.5295	29.5228
										uqEA-10DL13-2	182.81	182.5-182.9	0.4	40.8741	8.4772	34.7962
										uqEA-11DL13-1	182.81	182.5-183.2	0.7	42.9248	8.8896	35.5184
										uqEA-11GS13-1	182.81	182.4-183.6	1.2	19.0808	7.5838	25.8574
	ucqEA-C3-3	C03	183.48	183.15-183.81	0.66	6.80-26.83	6.83-7.77	15.82-28.59	11HG/10GS	uqEA-10GS13-1	183.21	182.9-184.1	1.2	6.79861	6.8266	15.8169
										uqEA-11HG13-1	183.61	183.2-184	0.8	26.8342	7.7748	28.5884
	ucqEA-C3-4	C03	184.41	184.36-184.45	0.09	42.22-60.55	8.08-10.00	36.76-41.95	13DL/11WH/12WH/13WH	uqEA-11WH13-3	184.41	184.3-184.5	0.2	42.2239	8.3249	36.7614
										uqEA-12WH13	184.41	184.3-184.5	0.2	50.9776	8.0773	40.1287
										uqEA-13DL13-2	184.41	184.3-184.5	0.2	55.4088	10.0015	41.9476
										uqEA-13WH13	184.41	184.3-184.5	0.2	60.5452	9.2155	41.6836
	ucqEA-C3-5	C03	185.23	185.04-185.42	0.38	16.96-50.81	7.24-9.10	23.78-37.87	09DL/10DL/11DL/12DL/11HG/11GS	uqEA-09DL13-2	185.21	185-185.9	0.9	34.5117	7.5587	29.9905
										uqEA-10DL13-3	185.21	185-185.7	0.7	43.1504	8.5697	36.0951
										uqEA-11DL13-2	185.21	185-185.8	0.8	46.7244	9.1035	37.8722
										uqEA-11HG13-2	185.21	184.7-187.9	3.2	26.7019	7.7715	28.4715
										uqEA-12DL13-1	185.21	185-185.8	0.8	50.8105	8.2972	35.1925
										uqEA-11GS13-2	185.71	184.7-186.5	1.8	16.9629	7.2426	23.7789
	ucqEA-C3-6	C03	192.71	191.71-193.7	2.01	25.10-41.38	7.54-8.39	27.66-36.00	09DL/10DL/12DL/11WH/11HG/11GS	uqEA-09DL13-3	192.71	190.9-194.9	4	41.3819	8.147	33.7818
										uqEA-10DL13-4	192.71	190.9-195.3	4.4	39.2293	8.3935	33.9937
										uqEA-11GS13-3	192.71	190.9-196.1	5.2	25.1047	8.3609	30.9513
										uqEA-11HG13-3	192.71	190.9-195.7	4.8	25.6147	7.8229	27.6627
										uqEA-11WH13-2	192.71	190.9-204.5	13.6	40.7591	8.3746	36.0042
										uqEA-12DL13-2	192.71	191.3-195.6	4.3	35.397	7.543	28.3037
	ucqEA-C3-7	C03	194.71	190.8-202.3	11.5	6.64671	6.90	17.5659	10GS	uqEA-10GS13-2	194.71	190.8-202.3	11.5	6.64671	6.8957	17.5659
	ucqEA-C3-8	C03	203.21	201.2-205.3	4.1	11.82	6.87	22.1036	11GS	uqEA-11GS13-4	203.21	201.2-205.3	4.1	11.82	6.8663	22.1036
	ucqEA-C9	C09	74.81	72.8-76.6	3.8	3.50889	-1.69	1.4873	13WH	uqEA-13WH19	74.81	72.8-76.6	3.8	3.50889	-1.6851	1.4873
FAS	ucqFAS-A8-1	A08	14.11	14-16.1	2.1	10.8088	-0.21	18.4131	11GS	uqFAS-11GS8-1	14.11	14-16.1	1.9	10.8088	-0.2132	18.4131
	ucqFAS-A8-2	A08	16.11	15.06-17.15	2.09	20.20-21.40	-0.18--0.17	19.31-21.36	09DL/12DL	uqFAS-09DL8-1	16.11	14.1-16.7	2.6	21.3962	-0.1688	21.3596
										uqFAS-12DL8-1	16.11	14.1-17.6	3.5	20.2027	-0.1796	19.3105
	ucqFAS-A8-3	A08	21.91	21.44-22.37	0.93	27.00-31.71	-0.22--0.20	23.93-31.33	12DL/13DL	uqFAS-12DL8-3	21.91	21.2-22.9	1.8	27.01	-0.1996	23.9308
										uqFAS-13DL8-2	21.91	21.4-22.5	1.1	31.7146	-0.2206	31.3269
	ucqFAS-A8-4	A08	23.8	23.29-24.3	1.01	18.54-31.79	-0.26--0.19	21.23-28.64	09DL/10DL/11DL/11WH/11HG/11GS	uqFAS-09DL8-2	23.61	21.9-24.1	2.2	31.7905	-0.1956	28.6463
										uqFAS-10DL8-2	23.61	21.9-25.6	3.7	30.9724	-0.2129	26.8147
										uqFAS-11DL8	23.61	21.9-24.1	2.2	23.3666	-0.1879	21.2302
										uqFAS-11WH8-3	23.61	21.2-24.1	2.9	26.8993	-0.2643	28.602
										uqFAS-11GS8-3	24.11	23-24.9	1.9	19.0027	-0.2621	28.437
										uqFAS-11HG8	24.11	22.4-25.5	3.1	18.5383	-0.2121	22.8269
	ucqFAS-A8-5	A08	28.35	28.08-28.63	0.55	10.11-35.61	-0.26--0.19	22.47-32.93	10DL/11DL/12DL/11WH/10GS	uqFAS-10GS8-2	27.71	26-28.1	2.1	10.11	-0.203	23.3737
										uqFAS-12DL8-2	27.71	27.6-28.8	1.2	25.2523	-0.1922	22.4677
										uqFAS-13DL8-3	28.11	27.6-28.8	1.2	35.6097	-0.2268	32.9317
										uqFAS-10DL8-3	28.81	28-29	1	31.4194	-0.222	28.2329
										uqFAS-11WH8-2	28.81	28.1-29.3	1.2	25.4563	-0.2638	27.918
	ucqFAS-A8-6	A08	31.21	30.9-31.7	0.8	17.462	-0.25	26.4255	11GS	uqFAS-11GS8-2	31.21	30.9-31.7	0.8	17.462	-0.2528	26.4255
	ucqFAS-A8-7	A08	32.31	31.87-32.74	0.87	22.99-28.94	-0.21--0.19	21.26-28.59	10DL/13DL	uqFAS-10DL8-1	32.31	32-33.4	1.4	22.989	-0.1896	21.2553
										uqFAS-13DL8-1	32.31	32.2-33.3	1.1	28.9435	-0.2088	28.5875
	ucqFAS-A8-8	A08	35.61	35.1-36	0.9	8.29157	-0.19	20.0592	10GS	uqFAS-10GS8-1	35.61	35.1-36	0.9	8.29157	-0.1879	20.0592
	ucqFAS-A9-1	A09	21.91	19.3-23.9	4.6	6.17148	0.09	4.37	12DL	uqFAS-12DL9	21.91	19.3-23.9	4.6	6.17148	0.0916	4.37
	ucqFAS-A9-2	A09	25.41	23.6-25.8	2.2	4.58521	0.08	3.3887	11DL	uqFAS-11DL9-1	25.41	23.6-25.8	2.2	4.58521	0.0791	3.3887
	ucqFAS-A9-3	A09	28.91	27.99-29.82	1.83	4.70-5.61	0.08	3.44-3.61	10DL/11DL	uqFAS-10DL9-1	28.91	27.3-29.9	2.6	5.61379	0.0799	3.6123
										uqFAS-11DL9-2	28.91	27.3-29.9	2.6	4.69805	0.0778	3.4397
	ucqFAS-A9-4	A09	34.51	33.54-35.47	1.93	4.46-5.89	0.08-0.10	3.78-4.61	10DL/11HG	uqFAS-10DL9-2	34.51	33.5-35.7	2.2	5.88938	0.0826	3.7816
										uqFAS-11HG9-2	34.51	33.5-37.6	4.1	4.46152	0.0983	4.616
	ucqFAS-A9-5	A09	41.11	37.6-41.3	3.7	3.97327	0.09	4.1283	11HG	uqFAS-11HG9-1	41.11	37.6-41.3	3.7	3.97327	0.0908	4.1283
	ucqFAS-C2-1	C02	44.51	42.8-45.8	3	4.04705	-0.08	2.9787	11DL	uqFAS-11DL12-3	44.51	42.8-45.8	3	4.04705	-0.0788	2.9787
	ucqFAS-C2-2	C02	48.71	47.6-50	2.4	3.77797	-0.07	2.4174	10DL	uqFAS-10DL12-1	48.71	47.6-50	2.4	3.77797	-0.0734	2.4174
	ucqFAS-C2-3	C02	51.01	49-51.5	2.5	3.77797	-0.08	2.7673	11DL	uqFAS-11DL12-2	51.01	49-51.5	2.5	3.77797	-0.0762	2.7673
	ucqFAS-C2-4	C02	54.01	53.47-54.54	1.07	3.74-3.89	-0.07	2.48-2.74	10DL/11DL	uqFAS-10DL12-2	54.01	53-54.9	1.9	3.88647	-0.0716	2.4813
										uqFAS-11DL12-1	54.01	53-54.3	1.3	3.74325	-0.0744	2.7375
	ucqFAS-C2-5	C02	56.51	56-56.8	0.8	6.76823	-0.18	14.5452	10GS	uqFAS-10GS12-2	56.51	56-56.8	0.8	6.76823	-0.1817	14.5452
	ucqFAS-C2-6	C02	58.41	57.7-59	1.3	4.06224	-0.07	2.5889	10DL	uqFAS-10DL12-3	58.41	57.7-59	1.3	4.06224	-0.0735	2.5889
	ucqFAS-C2-7	C02	60.01	59-60.1	1.1	5.36424	-0.06	11.4322	10GS	uqFAS-10GS12-1	60.01	59-60.1	1.1	5.36424	-0.161	11.4322
	ucqFAS-C2-8	C02	64.01	62.9-65.1	2.2	5.74399	-0.08	3.9287	13DL	uqFAS-13DL12	64.01	62.9-65.1	2.2	5.74399	-0.0842	3.9287
	ucqFAS-C3-1	C03	110.51	108.2-112.5	4.3	4.19678	-0.07	2.8685	12DL	uqFAS-12DL13-1	110.51	108.2-112.5	3.7	4.19678	-0.0679	2.8685
	ucqFAS-C3-2	C03	176.4	176.1-176.6	0.5	3.95-31.38	-0.28--0.10	2.65-30.92	09DL/10DL/11HG/11GS	uqFAS-10DL13-1	176.01	174-178.9	4.9	3.9494	-0.0977	2.6492
										uqFAS-09DL13-3	176.41	176-176.8	0.8	31.3847	-0.1991	28.7474
										uqFAS-11GS13-2	176.41	176-177	1	20.628	-0.2752	30.9217
										uqFAS-11HG13	176.41	175.6-178	2.4	12.9397	-0.1763	14.7341
	ucqFAS-C3-3	C03	182.8	182.76-182.85	0.09	5.63-31.15	-0.26--0.15	12.74-29.90	09DL/10DL/11DL/11WH/10GS	uqFAS-09DL13-1	182.81	182.8-182.9	0.1	24.6751	-0.1847	24.0849
										uqFAS-10GS13-1	182.81	182.4-182.9	0.5	5.62898	-0.1548	12.7353
										uqFAS-10DL13-4	182.81	182.5-183.2	0.7	31.1482	-0.2293	28.9344
										uqFAS-11DL13-2	182.81	182.5-182.9	0.4	30.508	-0.232	29.8966
										uqFAS-11WH13-3	182.81	182.4-182.9	0.5	26.8407	-0.2629	26.0081
	ucqFAS-C3-4	C03	183.51	183.3-183.71	0.41	29.85-32.47	-0.22	26.88-29.00	12DL/13WH	uqFAS-12DL13-4	183.51	182.9-183.6	0.7	29.8462	-0.2164	26.8814
										uqFAS-13DL13-3	183.51	183.1-183.6	0.5	32.4697	-0.2195	28.9951
	ucqFAS-C3-5	C03	185.51	185.36-185.66	0.3	13.83-32.11	-0.26--0.19	23.20-30.15	09DL/10DL/11DL/12DL/13DL/11WH/11GS	uqFAS-09DL13-2	185.21	184.9-185.9	1	24.968	-0.1861	24.4815
										uqFAS-10DL13-3	185.21	184.9-186.1	1.2	30.1044	-0.2261	28.3429
										uqFAS-11WH13-2	185.21	184.7-185.8	1.1	26.0509	-0.2605	25.5882
										uqFAS-12DL13-3	185.21	184.7-185.8	1.1	29.5098	-0.2148	26.5674
										uqFAS-13DL13-2	185.21	184.8-185.8	1	32.1117	-0.2179	28.6442
										uqFAS-11DL13-3	185.71	185.4-185.8	0.5	30.8986	-0.2316	30.1481
										uqFAS-11GS13-1	185.71	184.7-185.9	1.2	13.8251	-0.2432	23.1963
	ucqFAS-C3-6	C03	192.74	191.67-193.81	2.14	6.10-27.72	-0.26--0.13	4.09-26.43	10DL/11DL/12DL/13DL/11WH/10GS	uqFAS-13DL13-1	190.91	189.9-197.9	8	27.7174	-0.2095	26.431
										uqFAS-10DL13-2	192.71	190.9-196.4	5.5	6.09987	-0.134	4.0862
										uqFAS-11DL13-1	192.71	190.8-195.6	4.8	23.3427	-0.2141	24.7
										uqFAS-11WH13-1	192.71	190.9-194.9	4	25.1026	-0.2644	25.3039
										uqFAS-12DL13-2	192.71	190.8-195.1	4.3	20.8038	-0.1913	20.3957
										uqFAS-10GS13-2	196.71	191.5-202.1	10.6	8.26336	-0.1888	19.8755
	ucqFAS-C5-1	C05	108.67	107.46-109.88	2.42	3.74-4.37	-0.06--0.10	2.55-4.58	09DL/11HG	uqFAS-11HG15-2	108.01	105.8-108.7	2.9	4.37255	-0.0967	4.5831
										uqFAS-09DL15-1	110.21	107.7-112.1	4.4	3.73674	-0.0585	2.5523
	ucqFAS-C5-2	C05	112.71	112.1-114.4	2.3	4.05356	-0.09	4.2171	11HG	uqFAS-11HG15-1	112.71	112.1-114.4	2.3	4.05356	-0.0932	4.2171
	ucqFAS-C5-3	C05	116.71	116.32-117.09	0.77	4.10-4.50	-0.06	2.41-3.05	09DL/10DL	uqFAS-09DL15-2	116.71	115.8-116.9	1.1	4.49841	-0.0639	3.0538
										uqFAS-10DL15	116.71	115.8-116.9	1.1	4.09913	-0.0641	2.4066
	ucqFAS-C6	C06	27.11	23.1-27.5	4.4	3.61739	0.06	2.3859	13DL	uqFAS-13DL16	27.11	23.1-27.5	4.4	3.61739	0.0611	2.3859
	ucqFAS-C7	C07	72.61	65.7-78.2	12.5	3.8192	0.10	4.0964	11GS	uqFAS-11GS17	72.61	65.7-78.2	12.5	3.8192	0.1002	4.0964
	ucqFAS-C8	C08	103.21	102.7-104.4	1.7	3.56531	-0.08	2.466	11WH	uqFAS-11WH18-1	103.21	102.7-104.4	1.7	3.56531	-0.0818	2.466
