# Supplementary material for: Stable, Environmental Specific and Novel QTL Identification as Well as Genetic Dissection of Fatty Acid Metabolism in Brassica napus
Source: Front Plant Sci. 2018 Jul 17;9:1018. doi: 10.3389/fpls.2018.01018 (PMC6057442; doi:10.3389/fpls.2018.01018)
Supplement: Table S3 — The epistatic QTL interaction pairs detected for each FA composition. EI: epistatic interaction, AA, additive × additive interaction type; SE, standard error; NO, no candidate genes were detected in epistatic region. [file Table_3.XLSX]

## Sheet:  
Env-trait	C16:0
	QTL-i	interval-i				Position		Range		QTL-j	interval-j	position	range	Type of Interaction	SE	P-Value	Trait
12WH-C16:0	A8-36	BN-A08-P14163751-BN-A08-P14218543				36.6		33.6-37.0						AA/0.1133	0.0162	0	12WH
	C13-238	BS_16996_1-P283285-BN-A08-P13019549				189.9		187.5-191.9
13WH-C16:1	A8-14	SS1702-BN-A08-P11308315				24.1		22.8-25.1						AA/0.1295	0.017	0	13WH
	C13-237	BS_15794_1-P178361-BS_16996_1-P283285				188.5		185.8-190.9
	C18:0
12WH-C18:0	A8-12	BN-A08-P10593605-E6M28-337				22.8		21.8-23.6						AA/0.0329	0.0074	0	12WH
	C13-226	BS_17457_1-P390402-BS_17457_1-P12659				182.8		180.7-183.6
	C11-124	BS_17515_1-P533532-BS_17515_1-P384203				81.3		80.9-81.5						AA/-0.0462	0.0072	0
	C12-142	BS_23167_1-P162068-SR12095				111.4		108.0-113.4
	C13-36	E6M25-440-BS_15877_1-P423112				33.6		32.8-34.6						AA/-0.0235	0.0072	0.001094
	C15-99	FITO520-NA12C01A				111		109.9-112.1
	A8-18	BN-A08-P12555227-BN-A08-P12699181				27.7		27.6-28.1						AA/0.0358	0.0077	3e-06	13WH
	C13-225	BS_17827_1-P431018-BS_17457_1-P390402				182.5		181.6-183.6
	C20:1
	A8-16	BS_17042_1-P458664-BN-A08-P12526403				26.9		25.9-28.1						AA/-1.0578	0.1195	0	12WH
	C13-237	BS_15794_1-P178361-BS_16996_1-P283285				187.5		185.8-189.5
	A8-4	S008P19-1-BN-A08-P2585836				16.1		15.1-17.1						AA/-0.5034	0.0914	0	13WH
	C13-227	BS_17457_1-P12659-BS_15794_3-P85935				182.9		182.8-183.2
	A8-14	SS1702-BN-A08-P11308315				24.1		22.8-25.1						AA/-0.7743	0.0914	0
	C13-227	BS_17457_1-P12659-BS_15794_3-P85935				182.9		182.8-183.2
	C18:1
	A8-22	BNGMS389-H004I05-1				31.2		30.7-31.6						AA/1.7724	0.4726	0.000177	09DL
	C13-235	BS_15794_1-P240208-BS_15794_1-P157188				185.7		184.7-186.5
	A8-14	SS1702-BN-A08-P11308315				25.1		24.1-25.6						AA/3.5945	0.43	0	10DL
	C13-234	BS_15794_1-P312298-BS_15794_1-P240208				185.2		184.7-185.8
	A8-16	BS_17042_1-P458664-BN-A08-P12526403				25.9		25.6-26.9						AA/3.4716	0.3489	0	11DL
	C13-226	BS_17457_1-P390402-BS_17457_1-P12659				182.8		182.5-183.2
	A8-12	BN-A08-P10593605-E6M28-337				22.8		19.9-25.1						AA/4.3021	0.6122	0	11GS
	C13-229	BS_15794_3-P86538-BS_16888_1-P1222121				183.5		182.0-184.1
	C13-229	BS_15794_3-P86538-BS_16888_1-P1222121				183.5		182.0-184.1						AA/-2.6672	0.5872	6e-06
	C13-241	CB10003-FITO347				192.7		191.9-195.7
	A8-13	E6M28-337-SS1702				23.6		22.8-25.1						AA/3.1438	0.4792	0	11HG
	C13-234	BS_15794_1-P312298-BS_15794_1-P240208				185.2		182.0-188.5
	A8-16	BS_17042_1-P458664-BN-A08-P12526403				25.9		25.6-26.9						AA/4.3589	0.4447	0	11WH
	C13-234	BS_15794_1-P312298-BS_15794_1-P240208				185.2		184.7-185.7
	A8-14	SS1702-BN-A08-P11308315				25.1		24.1-25.6						AA/3.6967	0.3484	0	12DL
	C13-232	BS_15794_1-P437864-BS_15794_3-P83984				184.4		184.1-184.7
	A8-12	BN-A08-P10593605-E6M28-337				22.8		21.8-23.6						AA/4.3339	0.4475	0	12WH
	C13-232	BS_15794_1-P437864-BS_15794_3-P83984				184.4		184.1-184.7
	A8-16	BS_17042_1-P458664-BN-A08-P12526403				25.9		25.6-27.6						AA/3.8843	0.3658	0	13DL
	C13-234	BS_15794_1-P312298-BS_15794_1-P240208				185.2		184.7-185.7
	A8-16	BS_17042_1-P458664-BN-A08-P12526403				25.9		25.6-26.9						AA/4.3186	0.4303	0	13WH
	C13-226	BS_17457_1-P390402-BS_17457_1-P12659				182.8		182.5-183.6
	C18:2
	A8-18	BN-A08-P12555227-BN-A08-P12699181				27.7		27.6-28.7						AA/0.4816	0.1021	2e-06	09DL
	C13-241	CB10003-FITO347				192.7		191.9-194.7
	A8-18	BN-A08-P12555227-BN-A08-P12699181				27.7		27.6-28.7						AA/0.2893	0.1143	0.011409
	C15-95	BS_16770_1-P317634-E1M19-405				106.4		104.0-108.0
	A8-12	BN-A08-P10593605-E6M28-337				22.8		21.8-23.6						AA/0.6637	0.1008	0	10DL
	C13-232	BS_15794_1-P437864-BS_15794_3-P83984				184.4		184.1-184.7
	A8-12	BN-A08-P10593605-E6M28-337				22.8		21.8-23.6						AA/0.7667	0.1059	0	11DL
	C13-232	BS_15794_1-P437864-BS_15794_3-P83984				184.4		184.1-184.7
	A8-14	SS1702-BN-A08-P11308315				25.1		24.1-25.6						AA/0.7956	0.169	3e-06	11GS
	C13-240	BS_17592_1-P386456-CB10003				191.9		190.9-195.7
	A8-13	E6M28-337-SS1702				23.6		21.8-24.1						AA/0.5995	0.1264	2e-06	11HG
	C13-234	BS_15794_1-P312298-BS_15794_1-P240208				185.2		184.7-185.7
	A8-12	BN-A08-P10593605-E6M28-337				22.8		21.8-23.6						AA/0.8464	0.1678	0	11WH
	C13-232	BS_15794_1-P437864-BS_15794_3-P83984				184.4		184.1-184.7
	A8-12	BN-A08-P10593605-E6M28-337				22.8		21.8-23.6						AA/0.6909	0.09	0	12DL
	C13-234	BS_15794_1-P312298-BS_15794_1-P240208				185.2		184.7-185.7
	A8-12	BN-A08-P10593605-E6M28-337				22.8		21.8-25.1						AA/0.5606	0.0954	0	12WH
	C13-232	BS_15794_1-P437864-BS_15794_3-P83984				184.4		184.1-184.7
	A8-19	BN-A08-P12699181-BS_16996_1-P230771				28.1		27.7-28.7						AA/0.7644	0.0973	0	13DL
	C13-234	BS_15794_1-P312298-BS_15794_1-P240208				185.2		184.7-185.8
	A6-114	NA12B08-BN-A06-P17003685				62.2		60.0-63.5						AA/-0.2282	0.1066	0.032314	13WH
	C15-35	BS_17441_1-P950341-E4M5-289				53		48.0-58.0
	A8-15	BN-A08-P11308315-BS_17042_1-P458664				25.6		24.1-27.6						AA/-0.3449	0.0856	5.6e-05
	A9-37	BN-A09-P32321534-BN-A10-P17125825				21.9		18.8-23.5
	A8-15	BN-A08-P11308315-BS_17042_1-P458664				25.6		24.1-27.6						AA/0.681	0.085	0
	C13-232	BS_15794_1-P437864-BS_15794_3-P83984				184.4		184.1-184.7
	A9-37	BN-A09-P32321534-BN-A10-P17125825				21.9		18.8-23.5						AA/-0.3164	0.107	0.003105
	C15-35	BS_17441_1-P950341-E4M5-289				53		48.0-58.0
	C15-35	BS_17441_1-P950341-E4M5-289				53		48.0-58.0						AA/0.2842	0.1066	0.007695
	C17-79	CB10425-BS_16069_1-P4466600				79.1		78.2-80.1
	C18:3
	A8-20	BS_16996_1-P230771-BNGMS312				28.7		28.1-30.7						AA/0.1585	0.0625	0.011231	11GS
	C13-235	BS_15794_1-P240208-BS_15794_1-P157188				185.7		184.7-189.5
	A8-12	BN-A08-P10593605-E6M28-337				22.8		21.4-23.6						AA/0.093	0.0443	0.03593	12WH
	C13-234	BS_15794_1-P312298-BS_15794_1-P240208				185.2		184.1-188.5
	A3-194	BN-A03-P22183905-BN-A03-P22300372				112.4		111.1-113.1						AA/0.0924	0.0414	0.025492	13DL
	A8-13	E6M28-337-SS1702				23.6		21.8-27.6
	C22:1
	A8-19	BN-A08-P12699181-BS_16996_1-P230771				28.1		27.7-29.7						AA/-1.7291	0.3729	4e-06	09DL
	C13-234	BS_15794_1-P312298-BS_15794_1-P240208				185.2		184.7-185.7
	A8-19	BN-A08-P12699181-BS_16996_1-P230771				28.1		27.7-29.7						AA/-2.0552	0.3736	0
	C13-241	CB10003-FITO347				192.7		191.9-195.7
	A9-12	S004C14-BN-A09-P35278018				8.7		8.1-9.3						AA/3.556	0.3737	0
	C13-234	BS_15794_1-P312298-BS_15794_1-P240208				185.2		184.7-185.7
	A9-12	S004C14-BN-A09-P35278018				8.7		8.1-9.3						AA/-3.019	0.3745	0
	C13-241	CB10003-FITO347				192.7		191.9-195.7
	A8-14	SS1702-BN-A08-P11308315				25.1		24.1-25.6						AA/-3.9978	0.4172	0	10DL
	C13-234	BS_15794_1-P312298-BS_15794_1-P240208				185.2		184.7-185.7
	A8-12	BN-A08-P10593605-E6M28-337				22.8		21.8-23.6						AA/-4.5542	0.3953	0	11DL
	C13-234	BS_15794_1-P312298-BS_15794_1-P240208				185.2		184.7-185.7
	A8-12	BN-A08-P10593605-E6M28-337				22.8		19.9-24.1						AA/-4.0941	0.5814	0	11GS
	C13-229	BS_15794_3-P86538-BS_16888_1-P1222121				183.5		182.9-183.6
	C13-229	BS_15794_3-P86538-BS_16888_1-P1222121				183.5		182.9-183.6						AA/2.8358	0.5576	0
	C13-241	CB10003-FITO347				192.7		190.9-195.7
	A8-13	E6M28-337-SS1702				23.6		22.8-24.1						AA/-3.9867	0.5376	0	11HG
	C13-237	BS_15794_1-P178361-BS_16996_1-P283285				186.5		182.0-189.5
	A8-16	BS_17042_1-P458664-BN-A08-P12526403				25.9		25.6-26.9						AA/-3.8454	0.4063	0	11WH
	C13-234	BS_15794_1-P312298-BS_15794_1-P240208				185.2		184.7-185.7
	A8-12	BN-A08-P10593605-E6M28-337				22.8		21.8-23.6						AA/-2.061	0.4158	0	12DL
	C13-232	BS_15794_1-P437864-BS_15794_3-P83984				184.4		184.1-184.7
	A8-12	BN-A08-P10593605-E6M28-337				22.8		21.8-23.6						AA/-3.4555	0.3858	0	12WH
	C13-226	BS_17457_1-P390402-BS_17457_1-P12659				182.8		182.5-183.5
	A8-19	BN-A08-P12699181-BS_16996_1-P230771				28.1		27.7-28.7						AA/-4.277	0.3812	0	13DL
	C13-232	BS_15794_1-P437864-BS_15794_3-P83984				184.4		184.1-184.7
	A8-16	BS_17042_1-P458664-BN-A08-P12526403				25.9		25.6-26.9						AA/-3.8144	0.3624	0	13WH
	C13-226	BS_17457_1-P390402-BS_17457_1-P12659				182.8		182.5-183.6
	FAS
	A8-12	BN-A08-P10593605-E6M28-337				22.8		21.8-25.1						AA/0.0665	0.0136	1e-06	09DL
	C13-234	BS_15794_1-P312298-BS_15794_1-P240208				185.2		184.7-186.5
	A8-12	BN-A08-P10593605-E6M28-337				22.8		21.8-25.1						AA/-0.0472	0.0143	0.000984
	C15-97	BS_16454_1-P884909-NIAB038				109.9		108.9-113.8
	A8-16	BS_17042_1-P458664-BN-A08-P12526403				25.9		25.6-26.9						AA/0.0599	0.0162	0.000225	10DL
	C13-234	BS_15794_1-P312298-BS_15794_1-P240208				185.2		184.7-186.5
	A8-12	BN-A08-P10593605-E6M28-337				22.8		21.8-23.6						AA/0.0634	0.016	7.4e-05	11DL
	C13-228	BS_15794_3-P85935-BS_15794_3-P86538				183.2		182.9-183.6
	C12-30	BS_17177_1-P775715-BS_17177_1-P836037				24.1		23.6-25.9						AA/-0.0779	0.0154	0
	C15-169	BS_16414_1-P798013-SA2				176.5		174.7-178.5
	A8-20	BS_16996_1-P230771-BNGMS312				28.7		26.9-29.7						AA/0.0814	0.0246	0.000937	11GS
	C13-229	BS_15794_3-P86538-BS_16888_1-P1222121				183.5		182.9-184.1
	A9-130	BN-A09-P17869345-BN-A09-P17834144				90.5		88.5-100.4						AA/0.1336	0.0245	0
	C19-25	BS_17526_1-P1912248-BS_17526_1-P1907259				16.2		15.7-17.4
	A8-14	SS1702-BN-A08-P11308315				24.1		21.8-25.1						AA/0.0819	0.0202	5e-05	11HG
	C13-229	BS_15794_3-P86538-BS_16888_1-P1222121				183.5		180.7-185.7
	A8-14	SS1702-BN-A08-P11308315				24.1		21.8-25.1						AA/-0.046	0.0204	0.024029
	C15-96	E1M19-405-BS_16454_1-P884909				108		106.4-108.9
	A8-16	BS_17042_1-P458664-BN-A08-P12526403				25.9		25.6-27.6						AA/0.0891	0.0196	5e-06	11WH
	C13-214	B025K04-BS_15703_1-P44024				177.4		175.0-178.0
	A6-47	BN-A06-P4001378-BS_21496_1-P382380				32.8		31.7-35.6						AA/0.0784	0.0193	4.7e-05
	C12-46	BRAS102B-N15-BS_17109_1-P685314				39.7		39.3-40.7
	A8-14	SS1702-BN-A08-P11308315				25.1		24.1-25.6						AA/-0.0321	0.0151	0.033395	12DL
	C9-71	BN-A09-P29282189-BN-A09-P29186255				41.1		37.6-41.3
	A8-14	SS1702-BN-A08-P11308315				25.1		24.1-25.6						AA/0.064	0.0151	2.3e-05
	C13-229	BS_15794_3-P86538-BS_16888_1-P1222121				183.5		182.9-183.6
	A10-14	BN-A10-P4038884-BN-A10-P2545412				6.6		3.8-9.1						AA/-0.0636	0.0152	2.7e-05
	C13-111	BS_15782_1-P37811-BNGMS283				91		86.7-93.4
	A8-18	BN-A08-P12555227-BN-A08-P12699181				27.7		27.6-28.7						AA/0.0686	0.0139	1e-06	13DL
	C13-234	BS_15794_1-P312298-BS_15794_1-P240208				185.2		184.7-186.5
	A8-18	BN-A08-P12555227-BN-A08-P12699181				27.7		27.6-28.7						AA/-0.0356	0.0139	0.010226
	C15-99	FITO520-NA12C01A				111		108.9-111.5
	A5-97	BN-A05-P16953641-BN-A05-P18088421				61.7		59.9-67.1						AA/-0.072	0.0138	0
	A10-57	BNGMS625-A10/C9-BN-A10-P8997545				17.2		16.3-19.0

## Sheet: Table S3
Tabel S3 The epistatic interaction pairs for the fatty acid composition traits in KN DH population.
Traits	Environments	QTL-i	Position-i	Range-i	Candidate gene	Marker	QTL-j	Position-j	Range-j	Candidate gene	Marker	Type/Additive effect	SE	P-Value
C16:0	12WH	EI(A8-36.6)	36.6	33.6-37.0	LIP2	BN-A08-P14163751-BN-A08-P14218543	EI(C3-189.9)	189.9	187.5-191.9	NO	BS_16996_1-P283285-BN-A08-P13019549	AA/0.1133	0.0162	0
	13WH	EI(A8-24.1)	24.1	22.8-25.1	NO	SS1702-BN-A08-P11308315	EI(C3-188.5)	188.5	185.8-190.9	NO	BS_15794_1-P178361-BS_16996_1-P283285	AA/0.1295	0.017	0
C18:0	12WH	EI(A8-22.8)	22.8	21.8-23.6	ATTLL1/ECI2	BN-A08-P10593605-E6M28-337	EI(C3-182.8)	182.8	180.7-183.6	KCS18	BS_17457_1-P390402-BS_17457_1-P12659	AA/0.0329	0.0074	0
		EI(C1-81.3)	81.3	80.9-81.5	NO	BS_17515_1-P533532-BS_17515_1-P384203	EI(C2-111.4)	111.4	108.0-113.4	NO	BS_23167_1-P162068-SR12095	AA/-0.0462	0.0072	0
		EI(C3-33.6)	33.6	32.8-34.6	NO	E6M25-440-BS_15877_1-P423112	EI(C5-111)	111	109.9-112.1	AT3G07690	FITO520-NA12C01A	AA/-0.0235	0.0072	0.001094
	13WH	E(IA8-27.7)	27.7	27.6-28.1	NO	BN-A08-P12555227-BN-A08-P12699181	EI(C3-182.5)	182.5	181.6-183.6	NO	BS_17827_1-P431018-BS_17457_1-P390402	AA/0.0358	0.0077	3e-06
C18:1	09DL	EI(A8-31.2)	31.2	30.7-31.6	NO	BNGMS389-H004I05-1	EI(C3-185.7)	185.7	184.7-186.5	NO	BS_15794_1-P240208-BS_15794_1-P157188	AA/1.7724	0.4726	0.000177
	10DL	EI(A8-25.1)	25.1	24.1-25.6	NO	SS1702-BN-A08-P11308315	EI(C3-185.2)	185.2	184.7-185.8	KCS17/KCS18	BS_15794_1-P312298-BS_15794_1-P240208	AA/3.5945	0.43	0
	11DL	EI(A8-25.9)	25.9	25.6-26.9	KCS17/KCS18	BS_17042_1-P458664-BN-A08-P12526403	EI(C3-182.8)	182.8	182.5-183.2	KCS18	BS_17457_1-P390402-BS_17457_1-P12659	AA/3.4716	0.3489	0
	11GS	EI(A8-22.8)	22.8	19.9-25.1	ATTLL1/ECI2	BN-A08-P10593605-E6M28-337	EI(C3-183.5)	183.5	182.0-184.1	KCS17/KCS18	BS_15794_3-P86538-BS_16888_1-P1222121	AA/4.3021	0.6122	0
		EI(C3-183.5)	183.5	182.0-184.1	KCS18	BS_15794_3-P86538-BS_16888_1-P1222121	EI(C3-192.7)	192.7	191.9-195.7	KCS17	CB10003-FITO347	AA/-2.6672	0.5872	6e-06
	11HG	EI(A8-23.6)	23.6	22.8-25.1	KCS17/KCS18	E6M28-337-SS1702	EI(C3-185.2)	185.2	182.0-188.5	KCS17/KCS18	BS_15794_1-P312298-BS_15794_1-P240208	AA/3.1438	0.4792	0
	11WH	EI(A8-25.9)	25.9	25.6-26.9	KCS17/KCS18	BS_17042_1-P458664-BN-A08-P12526403	EI(C3-185.2)	185.2	184.7-185.7	KCS17/KCS18	BS_15794_1-P312298-BS_15794_1-P240208	AA/4.3589	0.4447	0
	12DL	EI(A8-25.1)	25.1	24.1-25.6	NO	SS1702-BN-A08-P11308315	EI(C3-184.4)	184.4	184.1-184.7	KCS17	BS_15794_1-P437864-BS_15794_3-P83984	AA/3.6967	0.3484	0
	12WH	EI(A8-22.8)	22.8	21.8-23.6	ATTLL1/ECI2	BN-A08-P10593605-E6M28-337	EI(C3-184.4)	184.4	184.1-184.7	KCS17	BS_15794_1-P437864-BS_15794_3-P83984	AA/4.3339	0.4475	0
	13DL	EI(A8-25.9)	25.9	25.6-27.6	KCS17/KCS18	BS_17042_1-P458664-BN-A08-P12526403	EI(C3-185.2)	185.2	184.7-185.7	KCS17/KCS18	BS_15794_1-P312298-BS_15794_1-P240208	AA/3.8843	0.3658	0
	13WH	EI(A8-25.9)	25.9	25.6-26.9	KCS17/KCS18	BS_17042_1-P458664-BN-A08-P12526403	EI(C3-182.8)	182.8	182.5-183.6	KCS18	BS_17457_1-P390402-BS_17457_1-P12659	AA/4.3186	0.4303	0
C18:2	09DL	EI(A8-27.7)	27.7	27.6-28.7	NO	BN-A08-P12555227-BN-A08-P12699181	EI(C3-192.7)	192.7	191.9-194.7	KCS17	CB10003-FITO347	AA/0.4816	0.1021	2e-06
		EI(A8-27.7)	27.7	27.6-28.7	NO	BN-A08-P12555227-BN-A08-P12699181	EI(C5-106.4)	106.4	104.0-108.0	AT3G07690/ATPAH1	BS_16770_1-P317634-E1M19-405	AA/0.2893	0.1143	0.011409
	10DL	EI(A8-22.8)	22.8	21.8-23.6	ATTLL1/ECI2	BN-A08-P10593605-E6M28-337	EI(C3-184.4)	184.4	184.1-184.7	KCS17	BS_15794_1-P437864-BS_15794_3-P83984	AA/0.6637	0.1008	0
	11DL	EI(A8-22.8)	22.8	21.8-23.6	ATTLL1/ECI2	BN-A08-P10593605-E6M28-337	EI(C3-184.4)	184.4	184.1-184.7	KCS17	BS_15794_1-P437864-BS_15794_3-P83984	AA/0.7667	0.1059	0
	11GS	EI(A8-25.1)	25.1	24.1-25.6	NO	SS1702-BN-A08-P11308315	EI(C3-191.9)	191.9	190.9-195.7	KCS17	BS_17592_1-P386456-CB10003	AA/0.7956	0.169	3e-06
	11HG	EI(A8-23.6)	23.6	21.8-24.1	KCS17/KCS18	E6M28-337-SS1702	EI(C3-185.2)	185.2	184.7-185.7	KCS17/KCS18	BS_15794_1-P312298-BS_15794_1-P240208	AA/0.5995	0.1264	2e-06
	11WH	EI(A8-22.8)	22.8	21.8-23.6	ATTLL1/ECI2	BN-A08-P10593605-E6M28-337	EI(C3-184.4)	184.4	184.1-184.7	KCS17	BS_15794_1-P437864-BS_15794_3-P83984	AA/0.8464	0.1678	0
	12DL	EI(A8-22.8)	22.8	21.8-23.6	ATTLL1/ECI2	BN-A08-P10593605-E6M28-337	EI(C3-185.2)	185.2	184.7-185.7	KCS17/KCS18	BS_15794_1-P312298-BS_15794_1-P240208	AA/0.6909	0.09	0
	12WH	EI(A8-22.8)	22.8	21.8-25.1	ATTLL1/ECI2	BN-A08-P10593605-E6M28-337	EI(C3-184.4)	184.4	184.1-184.7	KCS17	BS_15794_1-P437864-BS_15794_3-P83984	AA/0.5606	0.0954	0
	13DL	EI(A8-28.1)	28.1	27.7-28.7	NO	BN-A08-P12699181-BS_16996_1-P230771	EI(C3-185.2)	185.2	184.7-185.8	KCS17/KCS18	BS_15794_1-P312298-BS_15794_1-P240208	AA/0.7644	0.0973	0
	13WH	EI(A6-62.2)	62.2	60.0-63.5	AT1G62610/SDRD	NA12B08-BN-A06-P17003685	EI(C5-53)	53	48.0-58.0	NO	BS_17441_1-P950341-E4M5-289	AA/-0.2282	0.1066	0.032314
		EI(A8-25.6)	25.6	24.1-27.6	KCS17/KCS18	BN-A08-P11308315-BS_17042_1-P458664	EI(A9-21.9)	21.9	18.8-23.5	NO	BN-A09-P32321534-BN-A10-P17125825	AA/-0.3449	0.0856	5.6e-05
		EI(A8-25.6)	25.6	24.1-27.6	KCS17/KCS18	BN-A08-P11308315-BS_17042_1-P458664	EI(C3-184.4)	184.4	184.1-184.7	KCS17	BS_15794_1-P437864-BS_15794_3-P83984	AA/0.681	0.085	0
		EI(A9-21.9)	21.9	18.8-23.5	NO	BN-A09-P32321534-BN-A10-P17125825	EI(C5-53)	53	48.0-58.0	NO	BS_17441_1-P950341-E4M5-289	AA/-0.3164	0.107	0.003105
		EI(C5-53)	53	48.0-58.0	NO	BS_17441_1-P950341-E4M5-289	EI(C7-79.1)	79.1	78.2-80.1	NO	CB10425-BS_16069_1-P4466600	AA/0.2842	0.1066	0.007695
C18:3	11GS	EI(A8-28.7)	28.7	28.1-30.7	NO	BS_16996_1-P230771-BNGMS312	EI(C3-185.7)	185.7	184.7-189.5	NO	BS_15794_1-P240208-BS_15794_1-P157188	AA/0.1585	0.0625	0.011231
	12WH	EI(A8-22.8)	22.8	21.4-23.6	ATTLL1/ECI2	BN-A08-P10593605-E6M28-337	EI(C3-185.2)	185.2	184.1-188.5	KCS18	BS_15794_1-P312298-BS_15794_1-P240208	AA/0.093	0.0443	0.03593
	13DL	EI(A3-112.4)	112.4	111.1-113.1	AT4G16155/HSD3	BN-A03-P22183905-BN-A03-P22300372	EI(A8-23.6)	23.6	21.8-27.6	KCS17/KCS18	E6M28-337-SS1702	AA/0.0924	0.0414	0.025492
C20:1	12WH	EI(A8-26.9)	26.9	25.9-28.1	KCS17/KCS18	BS_17042_1-P458664-BN-A08-P12526403	EI(C3-187.5)	187.5	185.8-189.5	NO	BS_15794_1-P178361-BS_16996_1-P283285	AA/-1.0578	0.1195	0
	13WH	EI(A8-16.1)	16.1	15.1-17.1	NO	S008P19-1-BN-A08-P2585836	EI(C3-182.9)	182.9	182.8-183.2	KCS17/KCS18	BS_17457_1-P12659-BS_15794_3-P85935	AA/-0.5034	0.0914	0
		EI(A8-24.1)	24.1	22.8-25.1	NO	SS1702-BN-A08-P11308315	EI(C3-182.9)	182.9	182.8-183.2	KCS17/KCS18	BS_17457_1-P12659-BS_15794_3-P85935	AA/-0.7743	0.0914	0
C22:1	09DL	EI(A8-28.1)	28.1	27.7-29.7	NO	BN-A08-P12699181-BS_16996_1-P230771	EI(C3-185.2)	185.2	184.7-185.7	KCS18	BS_15794_1-P312298-BS_15794_1-P240208	AA/-1.7291	0.3729	4e-06
		EI(A8-28.1)	28.1	27.7-29.7	NO	BN-A08-P12699181-BS_16996_1-P230771	EI(C3-192.7)	192.7	191.9-195.7	KCS17	CB10003-FITO347	AA/-2.0552	0.3736	0
		EI(A9-8.7)	8.7	8.1-9.3	NO	S004C14-BN-A09-P35278018	EI(C3-185.2)	185.2	184.7-185.7	KCS18	BS_15794_1-P312298-BS_15794_1-P240208	AA/3.556	0.3737	0
		EI(A9-8.7)	8.7	8.1-9.3	NO	S004C14-BN-A09-P35278018	EI(C3-192.7)	192.7	191.9-195.7	KCS17	CB10003-FITO347	AA/-3.019	0.3745	0
	10DL	EI(A8-25.1)	25.1	24.1-25.6	NO	SS1702-BN-A08-P11308315	EI(C3-185.2)	185.2	184.7-185.7	KCS18	BS_15794_1-P312298-BS_15794_1-P240208	AA/-3.9978	0.4172	0
	11DL	EI(A8-22.8)	22.8	21.8-23.6	ATTLL1/ECI2	BN-A08-P10593605-E6M28-337	EI(C3-185.2)	185.2	184.7-185.7	KCS18	BS_15794_1-P312298-BS_15794_1-P240208	AA/-4.5542	0.3953	0
	11GS	EI(A8-22.8)	22.8	19.9-24.1	ATTLL1/ECI2	BN-A08-P10593605-E6M28-337	EI(C3-183.5)	183.5	182.9-183.6	KCS18	BS_15794_3-P86538-BS_16888_1-P1222121	AA/-4.0941	0.5814	0
		EI(C3-183.5)	183.5	182.9-183.6	KCS18	BS_15794_3-P86538-BS_16888_1-P1222121	EI(C3-192.7)	192.7	190.9-195.7	KCS17	CB10003-FITO347	AA/2.8358	0.5576	0
	11HG	EI(A8-23.6)	23.6	22.8-24.1	NO	E6M28-337-SS1702	EI(C3-186.5)	186.5	182.0-189.5	KCS17	BS_15794_1-P178361-BS_16996_1-P283285	AA/-3.9867	0.5376	0
	11WH	EI(A8-25.9)	25.9	25.6-26.9	KCS17/KCS18	BS_17042_1-P458664-BN-A08-P12526403	EI(C3-185.2)	185.2	184.7-185.7	KCS18	BS_15794_1-P312298-BS_15794_1-P240208	AA/-3.8454	0.4063	0
	12DL	EI(A8-22.8)	22.8	21.8-23.6	ATTLL1/ECI2	BN-A08-P10593605-E6M28-337	EI(C3-184.4)	184.4	184.1-184.7	KCS17	BS_15794_1-P437864-BS_15794_3-P83984	AA/-2.061	0.4158	0
	12WH	EI(A8-22.8)	22.8	21.8-23.6	ATTLL1/ECI2	BN-A08-P10593605-E6M28-337	EI(C3-182.8)	182.8	182.5-183.5	KCS18	BS_17457_1-P390402-BS_17457_1-P12659	AA/-3.4555	0.3858	0
	13DL	EI(A8-28.1)	28.1	27.7-28.7	NO	BN-A08-P12699181-BS_16996_1-P230771	EI(C3-184.4)	184.4	184.1-184.7	KCS17	BS_15794_1-P437864-BS_15794_3-P83984	AA/-4.277	0.3812	0
	13WH	EI(A8-25.9)	25.9	25.6-26.9	KCS17/KCS18	BS_17042_1-P458664-BN-A08-P12526403	EI(C3-182.8)	182.8	182.5-183.6	KCS18	BS_17457_1-P390402-BS_17457_1-P12659	AA/-3.8144	0.3624	0
FAS	09DL	EI(A8-22.8)	22.8	21.8-25.1	ATTLL1/ECI2	BN-A08-P10593605-E6M28-337	EI(C3-185.2)	185.2	184.7-186.5	KCS17/KCS18	BS_15794_1-P312298-BS_15794_1-P240208	AA/0.0665	0.0136	1e-06
		EI(A8-22.8)	22.8	21.8-25.1	ATTLL1/ECI2	BN-A08-P10593605-E6M28-337	EI(C5-109.9)	109.9	108.9-113.8	AT3G07690/MFP2	BS_16454_1-P884909-NIAB038	AA/-0.0472	0.0143	0.000984
	10DL	EI(A8-25.9)	25.9	25.6-26.9	KCS17/KCS18	BS_17042_1-P458664-BN-A08-P12526403	EI(C3-185.2)	185.2	184.7-186.5	KCS17/KCS18	BS_15794_1-P312298-BS_15794_1-P240208	AA/0.0599	0.0162	0.000225
	11DL	EI(A8-22.8)	22.8	21.8-23.6	ATTLL1/ECI2	BN-A08-P10593605-E6M28-337	EI(C3-183.2)	183.2	182.9-183.6	KCS17/KCS18	BS_15794_3-P85935-BS_15794_3-P86538	AA/0.0634	0.016	7.4e-05
		EI(C2-24.1)	24.1	23.6-25.9	KCS19/LIP1/SPD1/GRP20	BS_17177_1-P775715-BS_17177_1-P836037	EI(C5-176.5)	176.5	174.7-178.5	NO	BS_16414_1-P798013-SA2	AA/-0.0779	0.0154	0
	11GS	EI(A8-28.7)	28.7	26.9-29.7	NO	BS_16996_1-P230771-BNGMS312	EI(C3-183.5)	183.5	182.9-184.1	KCS18	BS_15794_3-P86538-BS_16888_1-P1222121	AA/0.0814	0.0246	0.000937
		EI(A9-90.5)	90.5	88.5-100.4	ACX4	BN-A09-P17869345-BN-A09-P17834144	EI(C9-16.2)	16.2	15.7-17.4	NO	BS_17526_1-P1912248-BS_17526_1-P1907259	AA/0.1336	0.0245	0
	11HG	EI(A8-24.1)	24.1	21.8-25.1	NO	SS1702-BN-A08-P11308315	EI(C3-183.5)	183.5	180.7-185.7	KCS17/KCS18	BS_15794_3-P86538-BS_16888_1-P1222121	AA/0.0819	0.0202	5e-05
		EI(A8-24.1)	24.1	21.8-25.1	NO	SS1702-BN-A08-P11308315	EI(C5-108)	108	106.4-108.9	AT3G07690	E1M19-405-BS_16454_1-P884909	AA/-0.046	0.0204	0.024029
	11WH	EI(A8-25.9)	25.9	25.6-27.6	KCS17/KCS18	BS_17042_1-P458664-BN-A08-P12526403	EI(C3-177.4)	177.4	175.0-178.0	LACS6/MFP2	B025K04-BS_15703_1-P44024	AA/0.0891	0.0196	5e-06
		EI(A6-32.8)	32.8	31.7-35.6	NO	BN-A06-P4001378-BS_21496_1-P382380	EI(C2-39.7)	39.7	39.3-40.7	NO	BRAS102B-N15-BS_17109_1-P685314	AA/0.0784	0.0193	4.7e-05
	12DL	EI(A8-25.1)	25.1	24.1-25.6	NO	SS1702-BN-A08-P11308315	EI(C9-41.1)	41.1	37.6-41.3	NO	BN-A09-P29282189-BN-A09-P29186255	AA/-0.0321	0.0151	0.033395
		EI(A8-25.1)	25.1	24.1-25.6	NO	SS1702-BN-A08-P11308315	EI(C3-183.5)	183.5	182.9-183.6	KCS18	BS_15794_3-P86538-BS_16888_1-P1222121	AA/0.064	0.0151	2.3e-05
		EI(A10-6.6)	6.6	3.8-9.1	NO	BN-A10-P4038884-BN-A10-P2545412	EI(C3-91)	91	86.7-93.4	NO	BS_15782_1-P37811-BNGMS283	AA/-0.0636	0.0152	2.7e-05
	13DL	EI(A8-27.7)	27.7	27.6-28.7	NO	BN-A08-P12555227-BN-A08-P12699181	EI(C3-185.2)	185.2	184.7-186.5	KCS17/KCS18	BS_15794_1-P312298-BS_15794_1-P240208	AA/0.0686	0.0139	1e-06
		EI(A8-27.7)	27.7	27.6-28.7	NO	BN-A08-P12555227-BN-A08-P12699181	EI(C5-111)	111	108.9-111.5	AT3G07690	FITO520-NA12C01A	AA/-0.0356	0.0139	0.010226
		EI(A5-61.7)	61.7	59.9-67.1	NO	BN-A05-P16953641-BN-A05-P18088421	EI(A10-17.2)	17.2	16.3-19.0	NO	BNGMS625-A10/C9-BN-A10-P8997545	AA/-0.072	0.0138	0
