# Supplementary material for: Stable, Environmental Specific and Novel QTL Identification as Well as Genetic Dissection of Fatty Acid Metabolism in Brassica napus
Source: Front Plant Sci. 2018 Jul 17;9:1018. doi: 10.3389/fpls.2018.01018 (PMC6057442; doi:10.3389/fpls.2018.01018)
Supplement: Table S4 — The total revealed potential candidates underlying the CI of unique QTL of KN DH population. [file Table_4.XLSX]

## Sheet: Table S4
Table S4 The total revealed orthologs of Arabidopsis that underlying the confidence interval of the uinque QTL.
A.thaliana Locus	Gene alias	ID	Traits associated with the unique QTL	Gene_id	Chromosome	Start	End	Description
AT2G24050	BnaA01g06460D	24083	OA+ALA	GSBRNA2T00039926001	chrA01	2990691	2992674	eukaryotic translation Initiation Factor isoform 4G2 (eIFiso4G2); FUNCTIONS IN: RNA binding, binding; INVOLVED IN: translation, RNA metabolic process; EXPRESSED IN: 22 plant structures; EXPRESSED DURING: 13 growth stages; CONTAINS InterPro DOMAIN/s: Initiation factor eIF-4 gamma, MA3 (InterPro:IPR003891), Armadillo-type fold (InterPro:IPR016024), MIF4G-like, type 3 (InterPro:IPR003890), MIF4-like…	gi|297825319|ref|XP_002880542.1|	MIF4G domain-containing protein [Arabidopsis lyrata subsp. lyrata] &gt;gi|297326381|gb|EFH56801.1| MIF4G domain-containing protein [Arabidopsis lyrata subsp. lyrata]
AT4G29760	BnaA01g06470D	24082	OA+ALA	GSBRNA2T00039925001	chrA01	2992810	2994786	unknown protein; BEST Arabidopsis thaliana protein match is: unknown protein (TAIR:AT4G29770.2); Has 63 Blast hits to 63 proteins in 2 species: Archae - 0; Bacteria - 0; Metazoa - 0; Fungi - 0; Plants - 63; Viruses - 0; Other Eukaryotes - 0 (source: NCBI BLink).	gi|297803054|ref|XP_002869411.1|	predicted protein [Arabidopsis lyrata subsp. lyrata] &gt;gi|297315247|gb|EFH45670.1| predicted protein [Arabidopsis lyrata subsp. lyrata]
AT4G30660	BnaA01g06480D	24081	OA+ALA	GSBRNA2T00039922001	chrA01	3000233	3000764	Low temperature and salt responsive protein family; INVOLVED IN: response to cold, hyperosmotic salinity response; LOCATED IN: endomembrane system, integral to membrane; EXPRESSED IN: 22 plant structures; EXPRESSED DURING: 13 growth stages; CONTAINS InterPro DOMAIN/s: Uncharacterised protein family UPF0057 (InterPro:IPR000612); BEST Arabidopsis thaliana protein match is: Low temperature and salt …	gi|15234810|ref|NP_194795.1|	putative low temperature and salt responsive protein [Arabidopsis thaliana] &gt;gi|238481000|ref|NP_001154278.1| putative low temperature and salt responsive protein [Arabidopsis thaliana] &gt;gi|15214237|sp|Q9SUI0.1|RC24_ARATH RecName: Full=UPF0057 membrane protein At4g30660 &gt;gi|5725430|emb|CAB52439.1| stress responsive protein homolog [Arabidopsis thaliana] &gt;gi|7269967|emb|CAB79784.1| str…
AT4G30650	BnaA01g06490D	24080	OA+ALA	GSBRNA2T00039921001	chrA01	3005980	3006709	Low temperature and salt responsive protein family; INVOLVED IN: response to salt stress, response to cold, hyperosmotic salinity response, defense response to fungus; LOCATED IN: endomembrane system, integral to membrane; EXPRESSED IN: 21 plant structures; EXPRESSED DURING: 13 growth stages; CONTAINS InterPro DOMAIN/s: Uncharacterised protein family UPF0057 (InterPro:IPR000612); BEST Arabidopsis…	gi|47132406|gb|AAT11798.1|	salt and low temperature response protein [Brassica rapa subsp. pekinensis]
AT4G30640	BnaA01g06500D	24079	OA+ALA	GSBRNA2T00039920001	chrA01	3007164	3008376	RNI-like superfamily protein; CONTAINS InterPro DOMAIN/s: Leucine-rich repeat (InterPro:IPR001611); BEST Arabidopsis thaliana protein match is: SKP1 interacting partner 1 (TAIR:AT5G57900.1); Has 30201 Blast hits to 17322 proteins in 780 species: Archae - 12; Bacteria - 1396; Metazoa - 17338; Fungi - 3422; Plants - 5037; Viruses - 0; Other Eukaryotes - 2996 (source: NCBI BLink).	gi|297802966|ref|XP_002869367.1|	F-box family protein [Arabidopsis lyrata subsp. lyrata] &gt;gi|297315203|gb|EFH45626.1| F-box family protein [Arabidopsis lyrata subsp. lyrata]
AT1G77340	BnaA01g06510D	24078	OA+ALA	GSBRNA2T00039919001	chrA01	3016269	3017463	Pentatricopeptide repeat (PPR) superfamily protein; CONTAINS InterPro DOMAIN/s: Pentatricopeptide repeat (InterPro:IPR002885); BEST Arabidopsis thaliana protein match is: Pentatricopeptide repeat (PPR) superfamily protein (TAIR:AT5G65560.1); Has 44266 Blast hits to 12730 proteins in 287 species: Archae - 5; Bacteria - 39; Metazoa - 433; Fungi - 553; Plants - 42031; Viruses - 0; Other Eukaryotes -…	gi|334183970|ref|NP_177858.2|	pentatricopeptide repeat-containing protein [Arabidopsis thaliana] &gt;gi|332197845|gb|AEE35966.1| pentatricopeptide repeat-containing protein [Arabidopsis thaliana]
AT4G30630	BnaA01g06520D	24077	OA+ALA	GSBRNA2T00039918001	chrA01	3017919	3019265	unknown protein; BEST Arabidopsis thaliana protein match is: unknown protein (TAIR:AT5G57910.1); Has 33 Blast hits to 33 proteins in 10 species: Archae - 0; Bacteria - 0; Metazoa - 0; Fungi - 0; Plants - 33; Viruses - 0; Other Eukaryotes - 0 (source: NCBI BLink).	gi|15234800|ref|NP_194792.1|	uncharacterized protein [Arabidopsis thaliana] &gt;gi|7269964|emb|CAB79781.1| putative protein [Arabidopsis thaliana] &gt;gi|21592814|gb|AAM64763.1| unknown [Arabidopsis thaliana] &gt;gi|51968838|dbj|BAD43111.1| unknown protein [Arabidopsis thaliana] &gt;gi|88196745|gb|ABD43015.1| At4g30630 [Arabidopsis thaliana] &gt;gi|332660388|gb|AEE85788.1| uncharacterized protein AT4G30630 [Arabidopsis thali…
AT4G30600	BnaA01g06530D	24076	OA+ALA	GSBRNA2T00039915001	chrA01	3025678	3028680	signal recognition particle receptor alpha subunit family protein; FUNCTIONS IN: nucleoside-triphosphatase activity, signal recognition particle binding, GTP binding, GTPase activity, nucleotide binding; INVOLVED IN: intracellular protein transport, protein targeting, SRP-dependent cotranslational protein targeting to membrane; LOCATED IN: endoplasmic reticulum, signal recognition particle, endop…	gi|297798906|ref|XP_002867337.1|	signal recognition particle receptor alpha subunit family protein [Arabidopsis lyrata subsp. lyrata] &gt;gi|297313173|gb|EFH43596.1| signal recognition particle receptor alpha subunit family protein [Arabidopsis lyrata subsp. lyrata]
AT4G30530	BnaA01g06540D	24075	OA+ALA	GSBRNA2T00039914001	chrA01	3029630	3031140	Class I glutamine amidotransferase-like superfamily protein; FUNCTIONS IN: catalytic activity; LOCATED IN: endomembrane system; EXPRESSED IN: 23 plant structures; EXPRESSED DURING: 14 growth stages; CONTAINS InterPro DOMAIN/s: Glutamine amidotransferase class-I, C-terminal (InterPro:IPR000991), Glutamine amidotransferase type 1 (InterPro:IPR017926); BEST Arabidopsis thaliana protein match is: Cla…	gi|14009290|gb|AAK50344.1|	defense-related protein [Brassica carinata]
AT4G30520	BnaA01g06550D	24074	OA+ALA	GSBRNA2T00039913001	chrA01	3033306	3039576	Leucine-rich repeat protein kinase family protein; FUNCTIONS IN: protein serine/threonine kinase activity, protein kinase activity, ATP binding; INVOLVED IN: protein amino acid phosphorylation; LOCATED IN: endomembrane system; EXPRESSED IN: 21 plant structures; EXPRESSED DURING: 13 growth stages; CONTAINS InterPro DOMAIN/s: Protein kinase, ATP binding site (InterPro:IPR017441), Protein kinase, ca…	gi|297798916|ref|XP_002867342.1|	predicted protein [Arabidopsis lyrata subsp. lyrata] &gt;gi|297313178|gb|EFH43601.1| predicted protein [Arabidopsis lyrata subsp. lyrata]
	BnaA01g06560D	24073	OA+ALA	GSBRNA2T00039912001	chrA01	3040853	3041258		-	-
AT2G23940	BnaA01g06570D	24072	OA+ALA	GSBRNA2T00039911001	chrA01	3044144	3046624	Protein of unknown function (DUF788); LOCATED IN: plasma membrane; EXPRESSED IN: 22 plant structures; EXPRESSED DURING: 13 growth stages; CONTAINS InterPro DOMAIN/s: Protein of unknown function DUF788 (InterPro:IPR008506); BEST Arabidopsis thaliana protein match is: Protein of unknown function (DUF788) (TAIR:AT4G30500.1); Has 311 Blast hits to 311 proteins in 159 species: Archae - 0; Bacteria - 0…	gi|21537386|gb|AAM61727.1|	unknown [Arabidopsis thaliana]
	BnaA01g06580D	24071	OA+ALA	GSBRNA2T00039910001	chrA01	3046772	3046974		-	-
AT4G30480	BnaA01g06590D	24070	OA+ALA	GSBRNA2T00039908001	chrA01	3051774	3052929	Tetratricopeptide repeat (TPR)-like superfamily protein; FUNCTIONS IN: binding; LOCATED IN: cellular_component unknown; EXPRESSED IN: 23 plant structures; EXPRESSED DURING: 13 growth stages; CONTAINS InterPro DOMAIN/s: Tetratricopeptide TPR-1 (InterPro:IPR001440), Tetratricopeptide-like helical (InterPro:IPR011990), Tetratricopeptide repeat-containing (InterPro:IPR013026), Tetratricopeptide repea…	gi|30688702|ref|NP_194777.3|	tetratricopeptide repeat domain-containing protein [Arabidopsis thaliana] &gt;gi|7269949|emb|CAB79766.1| putative protein [Arabidopsis thaliana] &gt;gi|222422923|dbj|BAH19448.1| AT4G30480 [Arabidopsis thaliana] &gt;gi|332660370|gb|AEE85770.1| tetratricopeptide repeat domain-containing protein [Arabidopsis thaliana]
AT4G30460	BnaA01g06600D	24069	OA+ALA	GSBRNA2T00039907001	chrA01	3053043	3053792	glycine-rich protein; FUNCTIONS IN: molecular_function unknown; INVOLVED IN: biological_process unknown; LOCATED IN: endomembrane system; EXPRESSED IN: 20 plant structures; EXPRESSED DURING: 12 growth stages; Has 195201 Blast hits to 50354 proteins in 2481 species: Archae - 397; Bacteria - 59837; Metazoa - 58170; Fungi - 13503; Plants - 16798; Viruses - 2787; Other Eukaryotes - 43709 (source: NCB…	-	-
AT4G30440	BnaA01g06610D	24068	OA+ALA	GSBRNA2T00039905001	chrA01	3072465	3073755	UDP-D-glucuronate 4-epimerase 1 (GAE1); FUNCTIONS IN: UDP-glucuronate 4-epimerase activity, catalytic activity; INVOLVED IN: cellular metabolic process, carbohydrate metabolic process, nucleotide-sugar metabolic process, metabolic process; LOCATED IN: cellular_component unknown; EXPRESSED IN: 24 plant structures; EXPRESSED DURING: 15 growth stages; CONTAINS InterPro DOMAIN/s: NAD-dependent epimer…	gi|15234745|ref|NP_194773.1|	UDP-D-glucuronate 4-epimerase 1 [Arabidopsis thaliana] &gt;gi|297798928|ref|XP_002867348.1| UDP-D-glucuronate 4-epimerase 1 [Arabidopsis lyrata subsp. lyrata] &gt;gi|75311748|sp|Q9M0B6.1|GAE1_ARATH RecName: Full=UDP-glucuronate 4-epimerase 1; AltName: Full=UDP-glucuronic acid epimerase 1; Short=AtUGlcAE3 &gt;gi|7269945|emb|CAB79762.1| nucleotide sugar epimerase-like protein [Arabidopsis thaliana]…
AT4G30430	BnaA01g06620D	24067	OA+ALA	GSBRNA2T00039904001	chrA01	3076641	3077956	tetraspanin9 (TET9); FUNCTIONS IN: molecular_function unknown; INVOLVED IN: aging; LOCATED IN: plasma membrane; EXPRESSED IN: 10 plant structures; EXPRESSED DURING: 4 anthesis, LP.10 ten leaves visible, C globular stage, petal differentiation and expansion stage; CONTAINS InterPro DOMAIN/s: Tetraspanin (InterPro:IPR018499), Tetraspanin, subgroup (InterPro:IPR000301); BEST Arabidopsis thaliana pro…	gi|15234743|ref|NP_194772.1|	tetraspanin9 [Arabidopsis thaliana] &gt;gi|75264513|sp|Q9M0B7.1|TET9_ARATH RecName: Full=Tetraspanin-9 &gt;gi|7269944|emb|CAB79761.1| senescence-associated protein homolog [Arabidopsis thaliana] &gt;gi|332660364|gb|AEE85764.1| tetraspanin9 [Arabidopsis thaliana]
AT4G30420	BnaA01g06630D	24066	OA+ALA	GSBRNA2T00039903001	chrA01	3078076	3079759	nodulin MtN21 /EamA-like transporter family protein; FUNCTIONS IN: molecular_function unknown; INVOLVED IN: biological_process unknown; LOCATED IN: membrane; EXPRESSED IN: 19 plant structures; EXPRESSED DURING: 6 growth stages; CONTAINS InterPro DOMAIN/s: Protein of unknown function DUF6, transmembrane (InterPro:IPR000620); BEST Arabidopsis thaliana protein match is: nodulin MtN21 /EamA-like tran…	gi|15234742|ref|NP_194771.1|	nodulin MtN21-like transporter family protein [Arabidopsis thaliana] &gt;gi|75181441|sp|Q9M0B8.1|WTR37_ARATH RecName: Full=WAT1-related protein At4g30420 &gt;gi|7269943|emb|CAB79760.1| nodulin-like protein [Arabidopsis thaliana] &gt;gi|332660363|gb|AEE85763.1| nodulin MtN21-like transporter family protein [Arabidopsis thaliana]
AT4G30410	BnaA01g06640D	24065	OA+ALA	GSBRNA2T00039902001	chrA01	3083775	3084876	sequence-specific DNA binding transcription factors; BEST Arabidopsis thaliana protein match is: unknown protein (TAIR:AT5G57780.1); Has 151 Blast hits to 151 proteins in 13 species: Archae - 0; Bacteria - 0; Metazoa - 0; Fungi - 0; Plants - 150; Viruses - 0; Other Eukaryotes - 1 (source: NCBI BLink).	gi|297798932|ref|XP_002867350.1|	transcription factor [Arabidopsis lyrata subsp. lyrata] &gt;gi|297313186|gb|EFH43609.1| transcription factor [Arabidopsis lyrata subsp. lyrata]
AT4G30380	BnaA01g06650D	24064	OA+ALA	GSBRNA2T00039901001	chrA01	3091718	3092589	Barwin-related endoglucanase; FUNCTIONS IN: molecular_function unknown; INVOLVED IN: biological_process unknown; LOCATED IN: endomembrane system; CONTAINS InterPro DOMAIN/s: Barwin-related endoglucanase (InterPro:IPR009009), Pollen allergen, N-terminal (InterPro:IPR014734), Rare lipoprotein A (InterPro:IPR005132), Expansin 45, endoglucanase-like (InterPro:IPR007112); BEST Arabidopsis thaliana pro…	gi|506485002|gb|AGM16374.1|	beta-expansin-like protein 2 [Brassica rapa]
AT4G30370	BnaA01g06660D	24063	OA+ALA	GSBRNA2T00039900001	chrA01	3093968	3094732	RING/U-box superfamily protein; FUNCTIONS IN: zinc ion binding; INVOLVED IN: response to chitin; CONTAINS InterPro DOMAIN/s: Zinc finger, RING-type (InterPro:IPR001841), Zinc finger, C3HC4 RING-type (InterPro:IPR018957); BEST Arabidopsis thaliana protein match is: RING/U-box superfamily protein (TAIR:AT2G18670.1); Has 7837 Blast hits to 7816 proteins in 262 species: Archae - 0; Bacteria - 0; Meta…	gi|297798936|ref|XP_002867352.1|	zinc finger family protein [Arabidopsis lyrata subsp. lyrata] &gt;gi|297313188|gb|EFH43611.1| zinc finger family protein [Arabidopsis lyrata subsp. lyrata]
AT4G30360	BnaA01g06670D	24062	OA+ALA	GSBRNA2T00039899001	chrA01	3095671	3099840	cyclic nucleotide-gated channel 17 (CNGC17); FUNCTIONS IN: ion channel activity, cyclic nucleotide binding, calmodulin binding; INVOLVED IN: potassium ion transport, ion transport, transmembrane transport; LOCATED IN: membrane; EXPRESSED IN: 22 plant structures; EXPRESSED DURING: 13 growth stages; CONTAINS InterPro DOMAIN/s: Cyclic nucleotide-binding (InterPro:IPR000595), Ion transport (InterPro:…	gi|297798938|ref|XP_002867353.1|	ATCNGC17 [Arabidopsis lyrata subsp. lyrata] &gt;gi|297313189|gb|EFH43612.1| ATCNGC17 [Arabidopsis lyrata subsp. lyrata]
AT4G30350	BnaA01g06680D	24061	OA+ALA	GSBRNA2T00039898001	chrA01	3102778	3105392	Double Clp-N motif-containing P-loop nucleoside triphosphate hydrolases superfamily protein; BEST Arabidopsis thaliana protein match is: Double Clp-N motif-containing P-loop nucleoside triphosphate hydrolases superfamily protein (TAIR:AT5G57710.1); Has 16030 Blast hits to 14793 proteins in 2754 species: Archae - 27; Bacteria - 12697; Metazoa - 12; Fungi - 280; Plants - 607; Viruses - 0; Other Euk…	gi|15234709|ref|NP_194764.1|	double Clp-N motif-containing P-loop nucleoside triphosphate hydrolases superfamily protein [Arabidopsis thaliana] &gt;gi|7269935|emb|CAB81028.1| putative protein [Arabidopsis thaliana] &gt;gi|332660355|gb|AEE85755.1| double Clp-N motif-containing P-loop nucleoside triphosphate hydrolases superfamily protein [Arabidopsis thaliana]
AT4G30350	BnaA01g06690D	24060	OA+ALA	GSBRNA2T00039897001	chrA01	3105450	3105890	Double Clp-N motif-containing P-loop nucleoside triphosphate hydrolases superfamily protein; BEST Arabidopsis thaliana protein match is: Double Clp-N motif-containing P-loop nucleoside triphosphate hydrolases superfamily protein (TAIR:AT5G57710.1); Has 16030 Blast hits to 14793 proteins in 2754 species: Archae - 27; Bacteria - 12697; Metazoa - 12; Fungi - 280; Plants - 607; Viruses - 0; Other Euk…	gi|15234709|ref|NP_194764.1|	double Clp-N motif-containing P-loop nucleoside triphosphate hydrolases superfamily protein [Arabidopsis thaliana] &gt;gi|7269935|emb|CAB81028.1| putative protein [Arabidopsis thaliana] &gt;gi|332660355|gb|AEE85755.1| double Clp-N motif-containing P-loop nucleoside triphosphate hydrolases superfamily protein [Arabidopsis thaliana]
AT4G30340	BnaA01g06700D	24059	OA+ALA	GSBRNA2T00039895001	chrA01	3112351	3115459	diacylglycerol kinase 7 (DGK7); FUNCTIONS IN: diacylglycerol kinase activity; INVOLVED IN: activation of protein kinase C activity by G-protein coupled receptor protein signaling pathway, root development, leaf development; LOCATED IN: plasma membrane; EXPRESSED IN: 23 plant structures; EXPRESSED DURING: 14 growth stages; CONTAINS InterPro DOMAIN/s: Diacylglycerol kinase, catalytic domain (InterP…	gi|240256105|ref|NP_567845.4|	diacylglycerol kinase 7 [Arabidopsis thaliana] &gt;gi|487523322|sp|F4JQ95.1|DGK7_ARATH RecName: Full=Diacylglycerol kinase 7; Short=AtDGK7; Short=DAG kinase 7; AltName: Full=Diglyceride kinase 7; Short=DGK 7 &gt;gi|332660354|gb|AEE85754.1| diacylglycerol kinase 7 [Arabidopsis thaliana]
AT4G30320	BnaA01g06710D	24058	OA+ALA	GSBRNA2T00039894001	chrA01	3116086	3116593	CAP (Cysteine-rich secretory proteins, Antigen 5, and Pathogenesis-related 1 protein) superfamily protein; FUNCTIONS IN: molecular_function unknown; INVOLVED IN: biological_process unknown; LOCATED IN: endomembrane system, extracellular region; EXPRESSED IN: root; CONTAINS InterPro DOMAIN/s: Allergen V5/Tpx-1 related, conserved site (InterPro:IPR018244), Allergen V5/Tpx-1 related (InterPro:IPR001…	gi|15234704|ref|NP_194761.1|	CAP (Cysteine-rich secretory proteins, Antigen 5, and Pathogenesis-related 1 protein) superfamily protein [Arabidopsis thaliana] &gt;gi|7269932|emb|CAB81025.1| PR-1-like protein [Arabidopsis thaliana] &gt;gi|332660352|gb|AEE85752.1| CAP (Cysteine-rich secretory proteins, Antigen 5, and Pathogenesis-related 1 protein) superfamily protein [Arabidopsis thaliana]
AT5G39560	BnaA01g06720D	24057	OA+ALA	GSBRNA2T00039892001	chrA01	3121112	3122299	Galactose oxidase/kelch repeat superfamily protein; FUNCTIONS IN: molecular_function unknown; LOCATED IN: chloroplast; EXPRESSED IN: shoot, cauline leaf, leaf, stamen; EXPRESSED DURING: LP.04 four leaves visible, petal differentiation and expansion stage, LP.08 eight leaves visible; CONTAINS InterPro DOMAIN/s: F-box domain, cyclin-like (InterPro:IPR001810), Galactose oxidase/kelch, beta-propeller…	gi|9758331|dbj|BAB08887.1|	unnamed protein product [Arabidopsis thaliana]
AT1G65310	BnaA01g06730D	24056	OA+ALA	GSBRNA2T00039891001	chrA01	3123722	3124923	xyloglucan endotransglucosylase/hydrolase 17 (XTH17); CONTAINS InterPro DOMAIN/s: Xyloglucan endotransglucosylase/hydrolase (InterPro:IPR016455), Beta-glucanase (InterPro:IPR008264), Xyloglucan endo-transglycosylase, C-terminal (InterPro:IPR010713), Concanavalin A-like lectin/glucanase, subgroup (InterPro:IPR013320), Glycoside hydrolase, family 16, active site (InterPro:IPR008263), Concanavalin A…	gi|15238891|ref|NP_199618.1|	xyloglucan endotransglucosylase/hydrolase protein 20 [Arabidopsis thaliana] &gt;gi|38605469|sp|Q9FI31.1|XTH20_ARATH RecName: Full=Xyloglucan endotransglucosylase/hydrolase protein 20; Short=At-XTH20; Short=XTH-20; Flags: Precursor &gt;gi|10177758|dbj|BAB11071.1| xyloglucan endo-1,4-beta-D-glucanase [Arabidopsis thaliana] &gt;gi|45825157|gb|AAS77486.1| At5g48070 [Arabidopsis thaliana] &gt;gi|62320…
AT4G30280	BnaA01g06740D	24055	OA+ALA	GSBRNA2T00039890001	chrA01	3126089	3127353	xyloglucan endotransglucosylase/hydrolase 18 (XTH18); FUNCTIONS IN: hydrolase activity, acting on glycosyl bonds, xyloglucan endotransglucosylase activity; INVOLVED IN: xyloglucan metabolic process; LOCATED IN: endomembrane system, apoplast, cell wall; EXPRESSED IN: 13 plant structures; EXPRESSED DURING: 7 growth stages; CONTAINS InterPro DOMAIN/s: Xyloglucan endotransglucosylase/hydrolase (Inter…	gi|297798946|ref|XP_002867357.1|	ATXTH18/XTH18 [Arabidopsis lyrata subsp. lyrata] &gt;gi|297313193|gb|EFH43616.1| ATXTH18/XTH18 [Arabidopsis lyrata subsp. lyrata]
AT4G30270	BnaA01g06750D	24054	OA+ALA	GSBRNA2T00039889001	chrA01	3132438	3133759	xyloglucan endotransglucosylase/hydrolase 24 (XTH24); FUNCTIONS IN: hydrolase activity, acting on glycosyl bonds, xyloglucan:xyloglucosyl transferase activity; INVOLVED IN: aging, response to gibberellin stimulus, gibberellic acid mediated signaling pathway, response to brassinosteroid stimulus, plant-type cell wall loosening; LOCATED IN: cell wall, plasma membrane, cytoplasm, plant-type cell wal…	gi|365927262|gb|AEX07595.1|	xyloglucosyl transferase 2, partial [Brassica juncea]
AT4G30260	BnaA01g06760D	24053	OA+ALA	GSBRNA2T00039888001	chrA01	3134155	3135651	Integral membrane Yip1 family protein; FUNCTIONS IN: molecular_function unknown; INVOLVED IN: biological_process unknown; LOCATED IN: plasma membrane; EXPRESSED IN: callus; CONTAINS InterPro DOMAIN/s: Yip1 domain (InterPro:IPR006977); BEST Arabidopsis thaliana protein match is: Integral membrane Yip1 family protein (TAIR:AT2G18840.1); Has 30201 Blast hits to 17322 proteins in 780 species: Archae …	gi|18398861|ref|NP_565442.1|	Integral membrane Yip1-like protein [Arabidopsis thaliana] &gt;gi|4185150|gb|AAD08953.1| expressed protein [Arabidopsis thaliana] &gt;gi|20197033|gb|AAM14883.1| expressed protein [Arabidopsis thaliana] &gt;gi|87116642|gb|ABD19685.1| At2g18840 [Arabidopsis thaliana] &gt;gi|330251718|gb|AEC06812.1| Integral membrane Yip1-like protein [Arabidopsis thaliana]
AT4G30250	BnaA01g06770D	24052	OA+ALA	GSBRNA2T00039887001	chrA01	3138683	3140252	P-loop containing nucleoside triphosphate hydrolases superfamily protein; FUNCTIONS IN: nucleoside-triphosphatase activity, ATPase activity, nucleotide binding, ATP binding; INVOLVED IN: biological_process unknown; LOCATED IN: endomembrane system; CONTAINS InterPro DOMAIN/s: ATPase, AAA+ type, core (InterPro:IPR003593), ATPase, AAA-type, core (InterPro:IPR003959); BEST Arabidopsis thaliana protei…	gi|186514864|ref|NP_194754.2|	P-loop containing nucleoside triphosphate hydrolases superfamily protein [Arabidopsis thaliana] &gt;gi|332660343|gb|AEE85743.1| P-loop containing nucleoside triphosphate hydrolases superfamily protein [Arabidopsis thaliana]
AT4G30240	BnaA01g06780D	24051	OA+ALA	GSBRNA2T00039886001	chrA01	3141838	3143714	Syntaxin/t-SNARE family protein; INVOLVED IN: Golgi vesicle transport, vesicle-mediated transport; LOCATED IN: endomembrane system, membrane; CONTAINS InterPro DOMAIN/s: t-SNARE (InterPro:IPR010989), Syntaxin 6, N-terminal (InterPro:IPR015260); BEST Arabidopsis thaliana protein match is: Syntaxin/t-SNARE family protein (TAIR:AT2G18860.1); Has 30201 Blast hits to 17322 proteins in 780 species: Arc…	gi|18417554|ref|NP_567842.1|	Syntaxin/t-SNARE family protein [Arabidopsis thaliana] &gt;gi|16226657|gb|AAL16225.1|AF428456_1 AT4g30240/F9N11_90 [Arabidopsis thaliana] &gt;gi|22137126|gb|AAM91408.1| At4g30240/F9N11_90 [Arabidopsis thaliana] &gt;gi|332660342|gb|AEE85742.1| Syntaxin/t-SNARE family protein [Arabidopsis thaliana]
AT4G30230	BnaA01g06790D	24050	OA+ALA	GSBRNA2T00039885001	chrA01	3144960	3145719	unknown protein; Has 42 Blast hits to 42 proteins in 5 species: Archae - 0; Bacteria - 0; Metazoa - 0; Fungi - 0; Plants - 42; Viruses - 0; Other Eukaryotes - 0 (source: NCBI BLink).	gi|590580953|ref|XP_007014212.1|	Uncharacterized protein TCM_039106 [Theobroma cacao] &gt;gi|508784575|gb|EOY31831.1| Uncharacterized protein TCM_039106 [Theobroma cacao]
AT4G30210	BnaA01g06800D	24049	OA+ALA	GSBRNA2T00039884001	chrA01	3148896	3152927	P450 reductase 2 (ATR2); FUNCTIONS IN: NADPH-hemoprotein reductase activity; INVOLVED IN: phenylpropanoid metabolic process; LOCATED IN: endoplasmic reticulum, chloroplast; EXPRESSED IN: 24 plant structures; EXPRESSED DURING: 15 growth stages; CONTAINS InterPro DOMAIN/s: Ferredoxin reductase-type FAD-binding domain (InterPro:IPR017927), Flavodoxin/nitric oxide synthase (InterPro:IPR008254), Oxido…	gi|312282025|dbj|BAJ33878.1|	unnamed protein product [Thellungiella halophila]
AT4G30200	BnaA01g06810D	24048	OA+ALA	GSBRNA2T00039881001	chrA01	3165530	3169058	vernalization5/VIN3-like (VEL1); CONTAINS InterPro DOMAIN/s: Protein of unknown function DUF1423, plant (InterPro:IPR004082), Fibronectin, type III-like fold (InterPro:IPR008957), Fibronectin, type III (InterPro:IPR003961); BEST Arabidopsis thaliana protein match is: Fibronectin type III domain-containing protein (TAIR:AT5G57380.1); Has 283 Blast hits to 258 proteins in 40 species: Archae - 0; Ba…	gi|15234667|ref|NP_194749.1|	vernalization5/VIN3-like protein [Arabidopsis thaliana] &gt;gi|75337684|sp|Q9SUM4.1|VIL2_ARATH RecName: Full=VIN3-like protein 2; AltName: Full=Vernalization5/VIN3-like protein 1 &gt;gi|5730130|emb|CAB52464.1| putative protein [Arabidopsis thaliana] &gt;gi|7269920|emb|CAB81013.1| putative protein [Arabidopsis thaliana] &gt;gi|11177137|dbj|BAB17836.1| nuclear coiled-coil protein AT4g30200 [Arabido…
AT4G30190	BnaA01g06820D	24047	OA+ALA	GSBRNA2T00039880001	chrA01	3187745	3192639	H(+)-ATPase 2 (HA2); FUNCTIONS IN: ATPase activity, hydrogen-exporting ATPase activity, phosphorylative mechanism; INVOLVED IN: cation transport, metabolic process, ATP biosynthetic process; LOCATED IN: plasma membrane, membrane; EXPRESSED IN: 27 plant structures; EXPRESSED DURING: 14 growth stages; CONTAINS InterPro DOMAIN/s: ATPase, P-type, ATPase-associated domain (InterPro:IPR008250), ATPase,…	gi|15234666|ref|NP_194748.1|	H(+)-ATPase 2 [Arabidopsis thaliana] &gt;gi|114335|sp|P19456.2|PMA2_ARATH RecName: Full=ATPase 2, plasma membrane-type; AltName: Full=Proton pump 2 &gt;gi|166629|gb|AAA32751.1| H+-ATPase [Arabidopsis thaliana] &gt;gi|5730129|emb|CAB52463.1| H+-transporting ATPase type 2, plasma membrane [Arabidopsis thaliana] &gt;gi|7269919|emb|CAB81012.1| H+-transporting ATPase type 2, plasma membrane [Arabidops…
AT4G30170	BnaA01g06830D	24046	OA+ALA	GSBRNA2T00039878001	chrA01	3201738	3203433	Peroxidase family protein; FUNCTIONS IN: peroxidase activity, heme binding; INVOLVED IN: oxidation reduction, response to oxidative stress; LOCATED IN: endomembrane system; EXPRESSED IN: hypocotyl, root; CONTAINS InterPro DOMAIN/s: Haem peroxidase (InterPro:IPR010255), Plant peroxidase (InterPro:IPR000823), Peroxidases heam-ligand binding site (InterPro:IPR019793), Haem peroxidase, plant/fungal/b…	gi|15234648|ref|NP_194746.1|	peroxidase 45 [Arabidopsis thaliana] &gt;gi|26397742|sp|Q96522.1|PER45_ARATH RecName: Full=Peroxidase 45; Short=Atperox P45; AltName: Full=ATP8a; Flags: Precursor &gt;gi|13878043|gb|AAK44099.1|AF370284_1 putative peroxidase ATP8a [Arabidopsis thaliana] &gt;gi|1546706|emb|CAA67361.1| peroxidase ATP8a [Arabidopsis thaliana] &gt;gi|5730127|emb|CAB52461.1| peroxidase ATP8a [Arabidopsis thaliana] &gt;…
AT3G07565	BnaA01g06840D	24045	OA+ALA	GSBRNA2T00039876001	chrA01	3207334	3207866	FUNCTIONS IN: DNA binding; INVOLVED IN: biological_process unknown; LOCATED IN: chloroplast; EXPRESSED IN: 23 plant structures; EXPRESSED DURING: 15 growth stages; CONTAINS InterPro DOMAIN/s: SANT, DNA-binding (InterPro:IPR001005); BEST Arabidopsis thaliana protein match is: Protein of unknown function (DUF3755) (TAIR:AT1G10820.2); Has 35333 Blast hits to 34131 proteins in 2444 species: Archae - …	gi|225434010|ref|XP_002272798.1|	PREDICTED: uncharacterized protein LOC100257710 [Vitis vinifera]
AT4G30160	BnaA01g06850D	24044	OA+ALA	GSBRNA2T00039875001	chrA01	3210330	3216495	villin 4 (VLN4); FUNCTIONS IN: actin binding; INVOLVED IN: cytoskeleton organization; LOCATED IN: cellular_component unknown; EXPRESSED IN: 23 plant structures; EXPRESSED DURING: 13 growth stages; CONTAINS InterPro DOMAIN/s: Gelsolin (InterPro:IPR007122), Villin headpiece (InterPro:IPR003128), Gelsolin domain (InterPro:IPR007123); BEST Arabidopsis thaliana protein match is: villin, putative (TAIR…	gi|334187022|ref|NP_001190869.1|	villin 4 [Arabidopsis thaliana] &gt;gi|332660328|gb|AEE85728.1| villin 4 [Arabidopsis thaliana]
AT4G30150	BnaA01g06860D	24043	OA+ALA	GSBRNA2T00039872001	chrA01	3225653	3232338	CONTAINS InterPro DOMAIN/s: Nucleolar 27S pre-rRNA processing, Urb2/Npa2 (InterPro:IPR018849); Has 58 Blast hits to 49 proteins in 21 species: Archae - 0; Bacteria - 2; Metazoa - 2; Fungi - 0; Plants - 44; Viruses - 3; Other Eukaryotes - 7 (source: NCBI BLink).	gi|30688568|ref|NP_194744.2|	uncharacterized protein [Arabidopsis thaliana] &gt;gi|332660326|gb|AEE85726.1| uncharacterized protein AT4G30150 [Arabidopsis thaliana]
AT4G30130	BnaA01g06870D	24042	OA+ALA	GSBRNA2T00039870001	chrA01	3233479	3235047	Protein of unknown function (DUF630 and DUF632); FUNCTIONS IN: molecular_function unknown; INVOLVED IN: N-terminal protein myristoylation; LOCATED IN: cellular_component unknown; EXPRESSED IN: 10 plant structures; EXPRESSED DURING: 6 growth stages; CONTAINS InterPro DOMAIN/s: Protein of unknown function DUF630 (InterPro:IPR006868), Protein of unknown function DUF632 (InterPro:IPR006867); BEST Ara…	gi|15234640|ref|NP_194742.1|	uncharacterized protein [Arabidopsis thaliana] &gt;gi|4938489|emb|CAB43848.1| putative protein [Arabidopsis thaliana] &gt;gi|7269913|emb|CAB81006.1| putative protein [Arabidopsis thaliana] &gt;gi|15810479|gb|AAL07127.1| unknown protein [Arabidopsis thaliana] &gt;gi|25055036|gb|AAN71978.1| unknown protein [Arabidopsis thaliana] &gt;gi|332660324|gb|AEE85724.1| uncharacterized protein AT4G30130 [Ara…
AT4G30130	BnaA01g06880D	24041	OA+ALA	GSBRNA2T00039869001	chrA01	3235202	3235820	Protein of unknown function (DUF630 and DUF632); FUNCTIONS IN: molecular_function unknown; INVOLVED IN: N-terminal protein myristoylation; LOCATED IN: cellular_component unknown; EXPRESSED IN: 10 plant structures; EXPRESSED DURING: 6 growth stages; CONTAINS InterPro DOMAIN/s: Protein of unknown function DUF630 (InterPro:IPR006868), Protein of unknown function DUF632 (InterPro:IPR006867); BEST Ara…	gi|15234640|ref|NP_194742.1|	uncharacterized protein [Arabidopsis thaliana] &gt;gi|4938489|emb|CAB43848.1| putative protein [Arabidopsis thaliana] &gt;gi|7269913|emb|CAB81006.1| putative protein [Arabidopsis thaliana] &gt;gi|15810479|gb|AAL07127.1| unknown protein [Arabidopsis thaliana] &gt;gi|25055036|gb|AAN71978.1| unknown protein [Arabidopsis thaliana] &gt;gi|332660324|gb|AEE85724.1| uncharacterized protein AT4G30130 [Ara…
AT4G30110	BnaA01g06890D	24040	OA+ALA	GSBRNA2T00039868001	chrA01	3238582	3241738	heavy metal atpase 2 (HMA2); CONTAINS InterPro DOMAIN/s: Heavy metal transport/detoxification protein (InterPro:IPR006121), ATPase, P-type, ATPase-associated domain (InterPro:IPR008250), ATPase, P-type, heavy metal-(Cd/Co/Hg/Pb/Zn)-translocating (InterPro:IPR006404), ATPase, P-type, H+ transporting proton pump (InterPro:IPR000695), Haloacid dehalogenase-like hydrolase (InterPro:IPR005834), ATPase…	gi|37665197|emb|CAD89012.1|	putative cadmium/zinc-transporting ATPase 3 [Arabidopsis halleri subsp. halleri]
AT4G30090	BnaA01g06900D	46601	OA+ALA	GSBRNA2T00076846001	chrA01	3246074	3248839	FUNCTIONS IN: molecular_function unknown; INVOLVED IN: embryo development ending in seed dormancy; LOCATED IN: endomembrane system; EXPRESSED IN: 8 plant structures; EXPRESSED DURING: 4 anthesis, F mature embryo stage, petal differentiation and expansion stage, E expanded cotyledon stage, D bilateral stage; BEST Arabidopsis thaliana protein match is: myosin heavy chain-related (TAIR:AT4G31340.1);…	gi|240256103|ref|NP_194738.4|	uncharacterized protein [Arabidopsis thaliana] &gt;gi|332660319|gb|AEE85719.1| uncharacterized protein AT4G30090 [Arabidopsis thaliana]
AT4G30080	BnaA01g06910D	46600	OA+ALA	GSBRNA2T00076844001	chrA01	3255749	3258976	auxin response factor 16 (ARF16); CONTAINS InterPro DOMAIN/s: Aux/IAA-ARF-dimerisation (InterPro:IPR011525), Transcriptional factor B3 (InterPro:IPR003340), AUX/IAA protein (InterPro:IPR003311), Auxin response factor (InterPro:IPR010525); BEST Arabidopsis thaliana protein match is: auxin response factor 10 (TAIR:AT2G28350.1); Has 30201 Blast hits to 17322 proteins in 780 species: Archae - 12; Bac…	gi|379323224|gb|AFD01311.1|	auxin response factor 16-1 [Brassica rapa subsp. pekinensis]
AT4G30064	BnaA01g06920D	46599	OA+ALA	GSBRNA2T00076843001	chrA01	3262860	3263505	low-molecular-weight cysteine-rich 61 (LCR61); LOCATED IN: endomembrane system; CONTAINS InterPro DOMAIN/s: S locus-related glycoprotein 1 binding pollen coat (InterPro:IPR010851); BEST Arabidopsis thaliana protein match is: low-molecular-weight cysteine-rich 62 (TAIR:AT2G29045.1); Has 35333 Blast hits to 34131 proteins in 2444 species: Archae - 798; Bacteria - 22429; Metazoa - 974; Fungi - 991; …	gi|79323419|ref|NP_001031441.1|	low-molecular-weight cysteine-rich 62 [Arabidopsis thaliana] &gt;gi|114152835|sp|P82776.2|DF170_ARATH RecName: Full=Putative defensin-like protein 170; AltName: Full=Putative low-molecular-weight cysteine-rich protein 62; Short=Protein LCR62; Flags: Precursor &gt;gi|330253107|gb|AEC08201.1| low-molecular-weight cysteine-rich 62 [Arabidopsis thaliana]
AT4G30030	BnaA01g06930D	46598	OA+ALA	GSBRNA2T00076842001	chrA01	3265771	3267067	Eukaryotic aspartyl protease family protein; FUNCTIONS IN: aspartic-type endopeptidase activity; INVOLVED IN: proteolysis; EXPRESSED IN: flower; EXPRESSED DURING: petal differentiation and expansion stage; CONTAINS InterPro DOMAIN/s: Peptidase aspartic (InterPro:IPR021109), Peptidase aspartic, catalytic (InterPro:IPR009007), Peptidase A1 (InterPro:IPR001461), Peptidase aspartic, active site (Inte…	gi|297798978|ref|XP_002867373.1|	aspartyl protease family protein [Arabidopsis lyrata subsp. lyrata] &gt;gi|297313209|gb|EFH43632.1| aspartyl protease family protein [Arabidopsis lyrata subsp. lyrata]
AT4G30020	BnaA01g06940D	46597	OA+ALA	GSBRNA2T00076841001	chrA01	3267221	3270627	PA-domain containing subtilase family protein; FUNCTIONS IN: identical protein binding, serine-type endopeptidase activity; INVOLVED IN: proteolysis, negative regulation of catalytic activity; LOCATED IN: endomembrane system, cell wall, membrane; EXPRESSED IN: 20 plant structures; EXPRESSED DURING: 13 growth stages; CONTAINS InterPro DOMAIN/s: Protease-associated PA (InterPro:IPR003137), Proteina…	gi|297803036|ref|XP_002869402.1|	subtilase family protein [Arabidopsis lyrata subsp. lyrata] &gt;gi|297315238|gb|EFH45661.1| subtilase family protein [Arabidopsis lyrata subsp. lyrata]
AT2G25680	BnaA01g06950D	46596	OA+ALA	GSBRNA2T00076840001	chrA01	3275108	3276476	molybdate transporter 1 (MOT1); FUNCTIONS IN: molybdate ion transmembrane transporter activity, sulfate transmembrane transporter activity; INVOLVED IN: molybdate ion transport; LOCATED IN: mitochondrion, vacuole; EXPRESSED IN: 13 plant structures; EXPRESSED DURING: LP.04 four leaves visible, 4 anthesis, petal differentiation and expansion stage; BEST Arabidopsis thaliana protein match is: sulfat…	gi|297825631|ref|XP_002880698.1|	sulfate transporter [Arabidopsis lyrata subsp. lyrata] &gt;gi|297326537|gb|EFH56957.1| sulfate transporter [Arabidopsis lyrata subsp. lyrata]
AT4G30010	BnaA01g06960D	46595	OA+ALA	GSBRNA2T00076838001	chrA01	3280409	3281238	unknown protein; FUNCTIONS IN: molecular_function unknown; INVOLVED IN: biological_process unknown; LOCATED IN: mitochondrion, plastid; EXPRESSED IN: 26 plant structures; EXPRESSED DURING: 15 growth stages; Has 39 Blast hits to 39 proteins in 18 species: Archae - 0; Bacteria - 0; Metazoa - 0; Fungi - 0; Plants - 39; Viruses - 0; Other Eukaryotes - 0 (source: NCBI BLink).	gi|15233805|ref|NP_194730.1|	uncharacterized protein [Arabidopsis thaliana] &gt;gi|14190501|gb|AAK55731.1|AF380650_1 AT4g30010/F6G3_40 [Arabidopsis thaliana] &gt;gi|4938477|emb|CAB43836.1| putative protein [Arabidopsis thaliana] &gt;gi|7269901|emb|CAB80994.1| putative protein [Arabidopsis thaliana] &gt;gi|15809752|gb|AAL06804.1| AT4g30010/F6G3_40 [Arabidopsis thaliana] &gt;gi|21555729|gb|AAM63922.1| unknown [Arabidopsis thal…
AT4G30000	BnaA01g06970D	46594	OA+ALA	GSBRNA2T00076837001	chrA01	3282383	3284557	Dihydropterin pyrophosphokinase / Dihydropteroate synthase; FUNCTIONS IN: 2-amino-4-hydroxy-6-hydroxymethyldihydropteridine diphosphokinase activity, dihydropteroate synthase activity; INVOLVED IN: pteridine and derivative metabolic process, cellular metabolic process, folic acid and derivative biosynthetic process; EXPRESSED IN: 21 plant structures; EXPRESSED DURING: 13 growth stages; CONTAINS I…	gi|15233801|ref|NP_194729.1|	Dihydropterin pyrophosphokinase / Dihydropteroate synthase [Arabidopsis thaliana] &gt;gi|4938476|emb|CAB43835.1| dihydropteroate synthase-like protein [Arabidopsis thaliana] &gt;gi|7269900|emb|CAB80993.1| dihydropteroate synthase-like protein [Arabidopsis thaliana] &gt;gi|192807342|gb|ACF06123.1| At4g30000 [Arabidopsis thaliana] &gt;gi|332660306|gb|AEE85706.1| Dihydropterin pyrophosphokinase / Di…
AT4G29990	BnaA01g06980D	46593	OA+ALA	GSBRNA2T00076836001	chrA01	3286170	3289587	Leucine-rich repeat transmembrane protein kinase protein; FUNCTIONS IN: protein serine/threonine kinase activity, protein kinase activity, ATP binding; INVOLVED IN: protein amino acid phosphorylation; LOCATED IN: endomembrane system; EXPRESSED IN: embryo, leaf whorl, root; EXPRESSED DURING: D bilateral stage; CONTAINS InterPro DOMAIN/s: Protein kinase, ATP binding site (InterPro:IPR017441), Prote…	gi|1321686|emb|CAA66376.1|	light repressible receptor protein kinase [Arabidopsis thaliana]
AT4G29960	BnaA01g06990D	46592	OA+ALA	GSBRNA2T00076835001	chrA01	3290896	3292403	unknown protein; FUNCTIONS IN: molecular_function unknown; INVOLVED IN: biological_process unknown; LOCATED IN: plasma membrane; EXPRESSED IN: 23 plant structures; EXPRESSED DURING: 15 growth stages; Has 30201 Blast hits to 17322 proteins in 780 species: Archae - 12; Bacteria - 1396; Metazoa - 17338; Fungi - 3422; Plants - 5037; Viruses - 0; Other Eukaryotes - 2996 (source: NCBI BLink).	gi|590581671|ref|XP_007014411.1|	Uncharacterized protein TCM_039439 [Theobroma cacao] &gt;gi|508784774|gb|EOY32030.1| Uncharacterized protein TCM_039439 [Theobroma cacao]
AT4G29950	BnaA01g07000D	46591	OA+ALA	GSBRNA2T00076834001	chrA01	3292587	3297450	Ypt/Rab-GAP domain of gyp1p superfamily protein; FUNCTIONS IN: RAB GTPase activator activity; INVOLVED IN: regulation of Rab GTPase activity; LOCATED IN: intracellular; EXPRESSED IN: 23 plant structures; EXPRESSED DURING: 15 growth stages; CONTAINS InterPro DOMAIN/s: RabGAP/TBC (InterPro:IPR000195); BEST Arabidopsis thaliana protein match is: Ypt/Rab-GAP domain of gyp1p superfamily protein (TAIR:…	gi|30688502|ref|NP_567836.2|	RabGAP/TBC domain-containing protein [Arabidopsis thaliana] &gt;gi|4914419|emb|CAB43670.1| putative protein [Arabidopsis thaliana] &gt;gi|7269894|emb|CAB79753.1| putative protein [Arabidopsis thaliana] &gt;gi|18377650|gb|AAL66975.1| unknown protein [Arabidopsis thaliana] &gt;gi|20465437|gb|AAM20178.1| unknown protein [Arabidopsis thaliana] &gt;gi|332660300|gb|AEE85700.1| RabGAP/TBC domain-contain…
AT4G29940	BnaA01g07010D	46590	OA+ALA	GSBRNA2T00076833001	chrA01	3308946	3312429	pathogenesis related homeodomain protein A (PRHA); CONTAINS InterPro DOMAIN/s: Zinc finger, PHD-type, conserved site (InterPro:IPR019786), Zinc finger, PHD-type (InterPro:IPR001965), Homeobox (InterPro:IPR001356), Homeodomain-like (InterPro:IPR009057), Zinc finger, FYVE/PHD-type (InterPro:IPR011011), Zinc finger, PHD-finger (InterPro:IPR019787), Homeodomain-related (InterPro:IPR012287); BEST Arab…	gi|15233766|ref|NP_194723.1|	Pathogenesis-related homeodomain protein [Arabidopsis thaliana] &gt;gi|1346790|sp|P48785.1|PRH_ARATH RecName: Full=Pathogenesis-related homeodomain protein; Short=PRHA &gt;gi|507220|gb|AAA32843.1| homeodomain protein [Arabidopsis thaliana] &gt;gi|2501810|gb|AAC49836.1| PRHA [Arabidopsis thaliana] &gt;gi|4914418|emb|CAB43669.1| pathogenesis related homeodomain protein (PRHA) [Arabidopsis thaliana]…
AT4G29930	BnaA01g07020D	46589	OA+ALA	GSBRNA2T00076832001	chrA01	3312879	3318176	basic helix-loop-helix (bHLH) DNA-binding superfamily protein; FUNCTIONS IN: DNA binding, sequence-specific DNA binding transcription factor activity; INVOLVED IN: regulation of transcription; LOCATED IN: nucleus; CONTAINS InterPro DOMAIN/s: Helix-loop-helix DNA-binding domain (InterPro:IPR001092), Helix-loop-helix DNA-binding (InterPro:IPR011598); BEST Arabidopsis thaliana protein match is: basi…	gi|30688496|ref|NP_194722.2|	transcription factor bHLH27 [Arabidopsis thaliana] &gt;gi|26450533|dbj|BAC42379.1| putative bHLH transcription factor bHLH027 [Arabidopsis thaliana] &gt;gi|29028850|gb|AAO64804.1| At4g29930 [Arabidopsis thaliana] &gt;gi|51970544|dbj|BAD43964.1| bHLH transcription factor (bHLH027) - like protein [Arabidopsis thaliana] &gt;gi|51970694|dbj|BAD44039.1| bHLH transcription factor (bHLH027) - like prote…
	BnaA01g07030D	46588	OA+ALA	GSBRNA2T00076831001	chrA01	3319324	3319753		-	-
AT2G07760	BnaA01g07040D	46587	OA+ALA	GSBRNA2T00076830001	chrA01	3319884	3320205	Zinc knuckle (CCHC-type) family protein; FUNCTIONS IN: zinc ion binding, nucleic acid binding; INVOLVED IN: biological_process unknown; LOCATED IN: cellular_component unknown; EXPRESSED IN: sperm cell; CONTAINS InterPro DOMAIN/s: Zinc finger, CCHC-type (InterPro:IPR001878); BEST Arabidopsis thaliana protein match is: unknown protein (TAIR:AT5G28823.1); Has 107 Blast hits to 101 proteins in 20 spe…	gi|15226162|ref|NP_178819.1|	zinc knuckle (CCHC-type) family protein [Arabidopsis thaliana] &gt;gi|3327395|gb|AAC26677.1| putative Ta11-like non-LTR retroelement protein [Arabidopsis thaliana] &gt;gi|330251037|gb|AEC06131.1| zinc knuckle (CCHC-type) family protein [Arabidopsis thaliana]
AT4G29550	BnaA01g07050D	46586	OA+ALA	GSBRNA2T00076827001	chrA01	3326282	3327931	Protein of unknown function (DUF626); CONTAINS InterPro DOMAIN/s: Protein of unknown function DUF626, Arabidopsis thaliana (InterPro:IPR006462); BEST Arabidopsis thaliana protein match is: Protein of unknown function (DUF626) (TAIR:AT3G44770.2); Has 30201 Blast hits to 17322 proteins in 780 species: Archae - 12; Bacteria - 1396; Metazoa - 17338; Fungi - 3422; Plants - 5037; Viruses - 0; Other Euk…	gi|297821981|ref|XP_002878873.1|	predicted protein [Arabidopsis lyrata subsp. lyrata] &gt;gi|297324712|gb|EFH55132.1| predicted protein [Arabidopsis lyrata subsp. lyrata]
AT5G18040	BnaA01g07060D	46585	OA+ALA	GSBRNA2T00076826001	chrA01	3328086	3330101	unknown protein; BEST Arabidopsis thaliana protein match is: unknown protein (TAIR:AT4G29760.1); Has 1807 Blast hits to 1807 proteins in 277 species: Archae - 0; Bacteria - 0; Metazoa - 736; Fungi - 347; Plants - 385; Viruses - 0; Other Eukaryotes - 339 (source: NCBI BLink).	gi|297803162|ref|XP_002869465.1|	predicted protein [Arabidopsis lyrata subsp. lyrata] &gt;gi|297315301|gb|EFH45724.1| predicted protein [Arabidopsis lyrata subsp. lyrata]
AT5G63820	BnaA01g07070D	46584	OA+ALA	GSBRNA2T00076824001	chrA01	3331925	3333772	Protein of unknown function (DUF626); CONTAINS InterPro DOMAIN/s: Protein of unknown function DUF626, Arabidopsis thaliana (InterPro:IPR006462); BEST Arabidopsis thaliana protein match is: Protein of unknown function (DUF626) (TAIR:AT4G28920.1); Has 1807 Blast hits to 1807 proteins in 277 species: Archae - 0; Bacteria - 0; Metazoa - 736; Fungi - 347; Plants - 385; Viruses - 0; Other Eukaryotes - …	gi|297821981|ref|XP_002878873.1|	predicted protein [Arabidopsis lyrata subsp. lyrata] &gt;gi|297324712|gb|EFH55132.1| predicted protein [Arabidopsis lyrata subsp. lyrata]
AT5G63820	BnaA01g07080D	46583	OA+ALA	GSBRNA2T00076822001	chrA01	3335986	3337591	Protein of unknown function (DUF626); CONTAINS InterPro DOMAIN/s: Protein of unknown function DUF626, Arabidopsis thaliana (InterPro:IPR006462); BEST Arabidopsis thaliana protein match is: Protein of unknown function (DUF626) (TAIR:AT4G28920.1); Has 1807 Blast hits to 1807 proteins in 277 species: Archae - 0; Bacteria - 0; Metazoa - 736; Fungi - 347; Plants - 385; Viruses - 0; Other Eukaryotes - …	gi|297821981|ref|XP_002878873.1|	predicted protein [Arabidopsis lyrata subsp. lyrata] &gt;gi|297324712|gb|EFH55132.1| predicted protein [Arabidopsis lyrata subsp. lyrata]
AT4G29905	BnaA01g07090D	46582	OA+ALA	GSBRNA2T00076821001	chrA01	3338410	3339003	unknown protein; BEST Arabidopsis thaliana protein match is: unknown protein (TAIR:AT5G57123.1); Has 73 Blast hits to 73 proteins in 13 species: Archae - 0; Bacteria - 0; Metazoa - 0; Fungi - 0; Plants - 73; Viruses - 0; Other Eukaryotes - 0 (source: NCBI BLink).	gi|22329022|ref|NP_680750.1|	uncharacterized protein [Arabidopsis thaliana] &gt;gi|15451058|gb|AAK96800.1| Unknown protein [Arabidopsis thaliana] &gt;gi|18377496|gb|AAL66914.1| unknown protein [Arabidopsis thaliana] &gt;gi|332660291|gb|AEE85691.1| uncharacterized protein AT4G29905 [Arabidopsis thaliana]
AT4G29900	BnaA01g07100D	46581	OA+ALA	GSBRNA2T00076820001	chrA01	3343809	3352276	autoinhibited Ca(2+)-ATPase 10 (ACA10); FUNCTIONS IN: calcium-transporting ATPase activity, calmodulin binding; INVOLVED IN: shoot development, inflorescence morphogenesis; LOCATED IN: plasma membrane; EXPRESSED IN: 25 plant structures; EXPRESSED DURING: 13 growth stages; CONTAINS InterPro DOMAIN/s: ATPase, P-type, ATPase-associated domain (InterPro:IPR008250), ATPase, P-type, calcium-transportin…	gi|297798996|ref|XP_002867382.1|	autoinhibited Ca2+-ATPase 10 [Arabidopsis lyrata subsp. lyrata] &gt;gi|297313218|gb|EFH43641.1| autoinhibited Ca2+-ATPase 10 [Arabidopsis lyrata subsp. lyrata]
AT4G29870	BnaA01g07110D	46580	OA+ALA	GSBRNA2T00076819001	chrA01	3352658	3353427	Oligosaccharyltransferase complex/magnesium transporter family protein; FUNCTIONS IN: molecular_function unknown; INVOLVED IN: biological_process unknown; LOCATED IN: plasma membrane; EXPRESSED IN: 22 plant structures; EXPRESSED DURING: 13 growth stages; CONTAINS InterPro DOMAIN/s: Oligosaccharyltransferase complex/magnesium transporter (InterPro:IPR021149); BEST Arabidopsis thaliana protein matc…	gi|15233746|ref|NP_194716.1|	Oligosaccharyltransferase complex/magnesium transporter family protein [Arabidopsis thaliana] &gt;gi|4914411|emb|CAB43662.1| putative protein [Arabidopsis thaliana] &gt;gi|7269886|emb|CAB79745.1| putative protein [Arabidopsis thaliana] &gt;gi|21618273|gb|AAM67323.1| unknown [Arabidopsis thaliana] &gt;gi|194708824|gb|ACF88496.1| At4g29870 [Arabidopsis thaliana] &gt;gi|332660287|gb|AEE85687.1| Olig…
AT4G29860	BnaA01g07120D	46579	OA+ALA	GSBRNA2T00076818001	chrA01	3353609	3356349	EMBRYO DEFECTIVE 2757 (EMB2757); FUNCTIONS IN: nucleotide binding; INVOLVED IN: acquisition of desiccation tolerance, embryo development, embryo development ending in seed dormancy; LOCATED IN: CUL4 RING ubiquitin ligase complex; EXPRESSED IN: stem, rosette leaf, fruit, root, cultured cell; EXPRESSED DURING: F mature embryo stage, D bilateral stage, E expanded cotyledon stage; CONTAINS InterPro D…	gi|42567255|ref|NP_194715.2|	WD repeat protein DSE1 [Arabidopsis thaliana] &gt;gi|75674124|dbj|BAE44475.1| WD repeat protein [Arabidopsis thaliana] &gt;gi|332660286|gb|AEE85686.1| WD repeat protein DSE1 [Arabidopsis thaliana]
AT4G29850	BnaA01g07130D	46578	OA+ALA	GSBRNA2T00076817001	chrA01	3356464	3357885	Eukaryotic protein of unknown function (DUF872); CONTAINS InterPro DOMAIN/s: Uncharacterised protein family UPF0414, transmembrane (InterPro:IPR008590); BEST Arabidopsis thaliana protein match is: Eukaryotic protein of unknown function (DUF872) (TAIR:AT2G19350.1); Has 271 Blast hits to 271 proteins in 72 species: Archae - 0; Bacteria - 0; Metazoa - 167; Fungi - 0; Plants - 98; Viruses - 0; Other …	gi|15233726|ref|NP_194714.1|	uncharacterized protein [Arabidopsis thaliana] &gt;gi|4914409|emb|CAB43660.1| putative protein [Arabidopsis thaliana] &gt;gi|7269884|emb|CAB79743.1| putative protein [Arabidopsis thaliana] &gt;gi|88900368|gb|ABD57496.1| At4g29850 [Arabidopsis thaliana] &gt;gi|332660285|gb|AEE85685.1| uncharacterized protein AT4G29850 [Arabidopsis thaliana]
AT4G29840	BnaA01g07140D	46577	OA+ALA	GSBRNA2T00076816001	chrA01	3358294	3359872	METHIONINE OVER-ACCUMULATOR 2 (MTO2); FUNCTIONS IN: threonine synthase activity; INVOLVED IN: threonine biosynthetic process, metabolic process, cellular amino acid metabolic process; LOCATED IN: chloroplast; EXPRESSED IN: 24 plant structures; EXPRESSED DURING: 16 growth stages; CONTAINS InterPro DOMAIN/s: Threonine synthase (InterPro:IPR004450), Pyridoxal phosphate-dependent enzyme, beta subunit…	gi|15233723|ref|NP_194713.1|	threonine synthase [Arabidopsis thaliana] &gt;gi|20140904|sp|Q9S7B5.1|THRC1_ARATH RecName: Full=Threonine synthase 1, chloroplastic; AltName: Full=Protein METHIONINE OVER-ACCUMULATOR 2; Flags: Precursor &gt;gi|4850369|dbj|BAA77707.1| threonine synthase [Arabidopsis thaliana] &gt;gi|4914408|emb|CAB43659.1| threonine synthase [Arabidopsis thaliana] &gt;gi|7269883|emb|CAB79742.1| threonine synthase …
AT4G29830	BnaA01g07150D	46576	OA+ALA	GSBRNA2T00076815001	chrA01	3359959	3361210	vernalization independence 3 (VIP3); FUNCTIONS IN: protein binding, nucleotide binding; INVOLVED IN: histone H3-K4 methylation, histone H3-K36 methylation, negative regulation of flower development; LOCATED IN: CUL4 RING ubiquitin ligase complex, heterotrimeric G-protein complex; EXPRESSED IN: 22 plant structures; EXPRESSED DURING: 13 growth stages; CONTAINS InterPro DOMAIN/s: WD40 repeat 2 (Inte…	gi|15233721|ref|NP_194712.1|	SKI8 like WD40 repeat-containing protein [Arabidopsis thaliana] &gt;gi|4914407|emb|CAB43658.1| putative protein [Arabidopsis thaliana] &gt;gi|7269882|emb|CAB79741.1| putative protein [Arabidopsis thaliana] &gt;gi|30725340|gb|AAP37692.1| At4g29830 [Arabidopsis thaliana] &gt;gi|332660283|gb|AEE85683.1| SKI8 like WD40 repeat-containing protein [Arabidopsis thaliana]
AT4G29820	BnaA01g07160D	46575	OA+ALA	GSBRNA2T00076814001	chrA01	3361470	3362979	homolog of CFIM-25 (CFIM-25); CONTAINS InterPro DOMAIN/s: Cleavage/polyadenylation specificity factor, 25kDa subunit (InterPro:IPR016706); BEST Arabidopsis thaliana protein match is: Cleavage/polyadenylation specificity factor, 25kDa subunit (TAIR:AT4G25550.1); Has 30201 Blast hits to 17322 proteins in 780 species: Archae - 12; Bacteria - 1396; Metazoa - 17338; Fungi - 3422; Plants - 5037; Viruse…	gi|18417474|ref|NP_567835.1|	CFIM-25-like protein [Arabidopsis thaliana] &gt;gi|15081674|gb|AAK82492.1| AT4g29820/F27B13_60 [Arabidopsis thaliana] &gt;gi|20147173|gb|AAM10303.1| AT4g29820/F27B13_60 [Arabidopsis thaliana] &gt;gi|21554114|gb|AAM63194.1| mRNA cleavage factor subunit-like protein [Arabidopsis thaliana] &gt;gi|332660282|gb|AEE85682.1| CFIM-25-like protein [Arabidopsis thaliana]
AT4G29810	BnaA01g07170D	46574	OA+ALA	GSBRNA2T00076813001	chrA01	3368977	3371235	MAP kinase kinase 2 (MKK2); FUNCTIONS IN: MAP kinase kinase activity, kinase activity; INVOLVED IN: cold acclimation, MAPKKK cascade, response to salt stress, response to cold, defense response, incompatible interaction; LOCATED IN: plasma membrane, cytoplasm; EXPRESSED IN: 23 plant structures; EXPRESSED DURING: 13 growth stages; CONTAINS InterPro DOMAIN/s: Protein kinase, ATP binding site (Inter…	gi|326466971|gb|ADZ75456.1|	mitogen-associated protein kinase kinase 1 [Brassica napus]
AT4G29800	BnaA01g07180D	46573	OA+ALA	GSBRNA2T00076812001	chrA01	3371822	3373499	PATATIN-like protein 8 (PLP8); INVOLVED IN: metabolic process, lipid metabolic process; LOCATED IN: cellular_component unknown; EXPRESSED IN: sperm cell, hypocotyl, root; CONTAINS InterPro DOMAIN/s: Acyl transferase/acyl hydrolase/lysophospholipase (InterPro:IPR016035), Patatin (InterPro:IPR002641); BEST Arabidopsis thaliana protein match is: patatin-like protein 6 (TAIR:AT3G54950.1).	gi|334187013|ref|NP_001190866.1|	PATATIN-like protein 8 [Arabidopsis thaliana] &gt;gi|4914404|emb|CAB43655.1| putative protein [Arabidopsis thaliana] &gt;gi|7269879|emb|CAB79738.1| putative protein [Arabidopsis thaliana] &gt;gi|332660278|gb|AEE85678.1| PATATIN-like protein 8 [Arabidopsis thaliana]
AT4G29790	BnaA01g07190D	46572	OA+ALA	GSBRNA2T00076811001	chrA01	3373661	3381361	unknown protein; BEST Arabidopsis thaliana protein match is: unknown protein (TAIR:AT2G19390.1); Has 538 Blast hits to 357 proteins in 124 species: Archae - 0; Bacteria - 74; Metazoa - 109; Fungi - 58; Plants - 105; Viruses - 2; Other Eukaryotes - 190 (source: NCBI BLink).	gi|15233709|ref|NP_194708.1|	uncharacterized protein [Arabidopsis thaliana] &gt;gi|4914403|emb|CAB43654.1| putative protein [Arabidopsis thaliana] &gt;gi|7269878|emb|CAB79737.1| putative protein [Arabidopsis thaliana] &gt;gi|15810173|gb|AAL06988.1| AT4g29790/F27B13_30 [Arabidopsis thaliana] &gt;gi|27363444|gb|AAO11641.1| At4g29790/F27B13_30 [Arabidopsis thaliana] &gt;gi|332660276|gb|AEE85676.1| uncharacterized protein AT4G29…
AT2G19660	BnaA01g07200D	46571	OA+ALA	GSBRNA2T00076808001	chrA01	3389991	3396489	Cysteine/Histidine-rich C1 domain family protein; FUNCTIONS IN: molecular_function unknown; INVOLVED IN: intracellular signaling pathway; LOCATED IN: cellular_component unknown; EXPRESSED IN: root, carpel; EXPRESSED DURING: petal differentiation and expansion stage; CONTAINS InterPro DOMAIN/s: Protein kinase C-like, phorbol ester/diacylglycerol binding (InterPro:IPR002219), DC1 (InterPro:IPR00414…	gi|15227266|ref|NP_179556.1|	cysteine/histidine-rich C1 domain-containing protein [Arabidopsis thaliana] &gt;gi|44917427|gb|AAS49038.1| At2g19660 [Arabidopsis thaliana] &gt;gi|330251815|gb|AEC06909.1| cysteine/histidine-rich C1 domain-containing protein [Arabidopsis thaliana]
AT4G28800	BnaA01g08100D	35054	OA	GSBRNA2T00058132001	chrA01	3829323	3829772	basic helix-loop-helix (bHLH) DNA-binding superfamily protein; FUNCTIONS IN: sequence-specific DNA binding transcription factor activity; INVOLVED IN: regulation of transcription; LOCATED IN: nucleus; CONTAINS InterPro DOMAIN/s: Helix-loop-helix DNA-binding domain (InterPro:IPR001092), Helix-loop-helix DNA-binding (InterPro:IPR011598); BEST Arabidopsis thaliana protein match is: basic helix-loop-…	gi|240256101|ref|NP_194609.5|	putative transcription factor bHLH056 [Arabidopsis thaliana] &gt;gi|378405153|sp|Q9SVU7.2|BH056_ARATH RecName: Full=Putative transcription factor bHLH056; AltName: Full=Basic helix-loop-helix protein 56; Short=AtbHLH56; Short=bHLH 56; AltName: Full=Transcription factor EN 106; AltName: Full=bHLH transcription factor bHLH056 &gt;gi|332660146|gb|AEE85546.1| putative transcription factor bHLH056 [Ar…
AT4G28790	BnaA01g08110D	35053	OA	GSBRNA2T00058131001	chrA01	3829822	3833708	basic helix-loop-helix (bHLH) DNA-binding superfamily protein; FUNCTIONS IN: sequence-specific DNA binding transcription factor activity; INVOLVED IN: regulation of transcription; LOCATED IN: nucleus; CONTAINS InterPro DOMAIN/s: Helix-loop-helix DNA-binding domain (InterPro:IPR001092), Helix-loop-helix DNA-binding (InterPro:IPR011598); BEST Arabidopsis thaliana protein match is: basic helix-loop-…	gi|240256101|ref|NP_194609.5|	putative transcription factor bHLH056 [Arabidopsis thaliana] &gt;gi|378405153|sp|Q9SVU7.2|BH056_ARATH RecName: Full=Putative transcription factor bHLH056; AltName: Full=Basic helix-loop-helix protein 56; Short=AtbHLH56; Short=bHLH 56; AltName: Full=Transcription factor EN 106; AltName: Full=bHLH transcription factor bHLH056 &gt;gi|332660146|gb|AEE85546.1| putative transcription factor bHLH056 [Ar…
AT4G28780	BnaA01g08120D	35052	OA	GSBRNA2T00058128001	chrA01	3845658	3848204	GDSL-like Lipase/Acylhydrolase superfamily protein; FUNCTIONS IN: hydrolase activity, acting on ester bonds, carboxylesterase activity; INVOLVED IN: lipid metabolic process; LOCATED IN: endomembrane system; EXPRESSED IN: 17 plant structures; EXPRESSED DURING: 13 growth stages; CONTAINS InterPro DOMAIN/s: Lipase, GDSL (InterPro:IPR001087); BEST Arabidopsis thaliana protein match is: Li-tolerant li…	gi|297803178|ref|XP_002869473.1|	GDSL-motif lipase/hydrolase family protein [Arabidopsis lyrata subsp. lyrata] &gt;gi|297315309|gb|EFH45732.1| GDSL-motif lipase/hydrolase family protein [Arabidopsis lyrata subsp. lyrata]
AT4G28770	BnaA01g08130D	35051	OA	GSBRNA2T00058127001	chrA01	3850632	3852150	Tetraspanin family protein; CONTAINS InterPro DOMAIN/s: Tetraspanin (InterPro:IPR018499); BEST Arabidopsis thaliana protein match is: Tetraspanin family protein (TAIR:AT2G20230.1).	gi|334187007|ref|NP_001190864.1|	tetraspanin family protein [Arabidopsis thaliana] &gt;gi|332660141|gb|AEE85541.1| tetraspanin family protein [Arabidopsis thaliana]
AT4G28760	BnaA01g08140D	35050	OA	GSBRNA2T00058126001	chrA01	3852504	3856474	Protein of unknown function (DUF3741); CONTAINS InterPro DOMAIN/s: Protein of unknown function DUF3741 (InterPro:IPR022212); BEST Arabidopsis thaliana protein match is: Protein of unknown function (DUF3741) (TAIR:AT2G20240.1); Has 35333 Blast hits to 34131 proteins in 2444 species: Archae - 798; Bacteria - 22429; Metazoa - 974; Fungi - 991; Plants - 531; Viruses - 0; Other Eukaryotes - 9610 (sour…	gi|18417262|ref|NP_567819.1|	uncharacterized protein [Arabidopsis thaliana] &gt;gi|42573073|ref|NP_974633.1| uncharacterized protein [Arabidopsis thaliana] &gt;gi|15293153|gb|AAK93687.1| unknown protein [Arabidopsis thaliana] &gt;gi|21281095|gb|AAM44897.1| unknown protein [Arabidopsis thaliana] &gt;gi|332660138|gb|AEE85538.1| uncharacterized protein AT4G28760 [Arabidopsis thaliana] &gt;gi|332660139|gb|AEE85539.1| uncharacter…
AT4G28750	BnaA01g08150D	35049	OA	GSBRNA2T00058125001	chrA01	3861057	3864573	PSA E1 KNOCKOUT (PSAE-1); FUNCTIONS IN: catalytic activity; INVOLVED IN: response to salt stress; LOCATED IN: in 6 components; EXPRESSED IN: 24 plant structures; EXPRESSED DURING: 14 growth stages; CONTAINS InterPro DOMAIN/s: Photosystem I reaction centre subunit IV/PsaE (InterPro:IPR003375), Electron transport accessory protein (InterPro:IPR008990); BEST Arabidopsis thaliana protein match is: ph…	gi|15225331|ref|NP_179616.1|	photosystem I subunit E-2 [Arabidopsis thaliana] &gt;gi|17433302|sp|Q9S714.1|PSAE2_ARATH RecName: Full=Photosystem I reaction center subunit IV B, chloroplastic; Short=PSI-E B; Flags: Precursor &gt;gi|4512709|gb|AAD21762.1| putative photosystem I reaction center subunit IV [Arabidopsis thaliana] &gt;gi|5732205|emb|CAB52679.1| photosystem I subunit IV precursor [Arabidopsis thaliana] &gt;gi|145960…
AT4G28730	BnaA01g08160D	35048	OA	GSBRNA2T00058124001	chrA01	3864643	3866157	Glutaredoxin family protein; FUNCTIONS IN: electron carrier activity, protein disulfide oxidoreductase activity; INVOLVED IN: cell redox homeostasis; LOCATED IN: chloroplast; CONTAINS InterPro DOMAIN/s: Thioredoxin fold (InterPro:IPR012335), Glutaredoxin (InterPro:IPR002109), Glutaredoxin subgroup (InterPro:IPR014025), Glutaredoxin, eukaryotic/virial (InterPro:IPR011899), Thioredoxin-like fold (I…	gi|30688093|ref|NP_194602.2|	glutaredoxin-C5 [Arabidopsis thaliana] &gt;gi|75151040|sp|Q8GWS0.1|GRXC5_ARATH RecName: Full=Glutaredoxin-C5, chloroplastic; Short=AtGrxC5; Flags: Precursor &gt;gi|26452363|dbj|BAC43267.1| unknown protein [Arabidopsis thaliana] &gt;gi|28372898|gb|AAO39931.1| At4g28730 [Arabidopsis thaliana] &gt;gi|332660135|gb|AEE85535.1| glutaredoxin-C5 [Arabidopsis thaliana]
AT4G28720	BnaA01g08170D	35047	OA	GSBRNA2T00058123001	chrA01	3871347	3873138	YUCCA 8 (YUC8); FUNCTIONS IN: NADP or NADPH binding, oxidoreductase activity, monooxygenase activity, FAD binding, flavin-containing monooxygenase activity; INVOLVED IN: brassinosteroid mediated signaling pathway, auxin biosynthetic process; EXPRESSED IN: 11 plant structures; EXPRESSED DURING: 4 anthesis; CONTAINS InterPro DOMAIN/s: Pyridine nucleotide-disulphide oxidoreductase, class-II (InterPr…	gi|594617207|gb|AHM23828.1|	flavin-containing monooxygenase family protein [Brassica rapa]
	BnaA01g08180D	35046	OA	GSBRNA2T00058121001	chrA01	3888912	3893755		gi|567218580|ref|XP_006412919.1|	hypothetical protein EUTSA_v10027393mg [Eutrema salsugineum] &gt;gi|557114089|gb|ESQ54372.1| hypothetical protein EUTSA_v10027393mg [Eutrema salsugineum]
AT1G28020	BnaA01g08190D	35045	OA	GSBRNA2T00058120001	chrA01	3893837	3894836	Tetratricopeptide repeat (TPR)-like superfamily protein; CONTAINS InterPro DOMAIN/s: Pentatricopeptide repeat (InterPro:IPR002885); BEST Arabidopsis thaliana protein match is: Pentatricopeptide repeat (PPR) superfamily protein (TAIR:AT3G11380.1); Has 2264 Blast hits to 1608 proteins in 100 species: Archae - 2; Bacteria - 23; Metazoa - 10; Fungi - 2; Plants - 2192; Viruses - 0; Other Eukaryotes - …	gi|193806501|sp|Q9C7F1.2|PPR61_ARATH	RecName: Full=Putative pentatricopeptide repeat-containing protein At1g28020
AT4G28710	BnaA01g08200D	35044	OA	GSBRNA2T00058118001	chrA01	3895602	3908759	XIH; FUNCTIONS IN: motor activity; INVOLVED IN: actin filament-based movement; LOCATED IN: myosin complex; EXPRESSED IN: 20 plant structures; EXPRESSED DURING: 11 growth stages; CONTAINS InterPro DOMAIN/s: Dil domain (InterPro:IPR018444), Dilute (InterPro:IPR002710), Myosin, N-terminal, SH3-like (InterPro:IPR004009), Myosin head, motor domain (InterPro:IPR001609), IQ calmodulin-binding region (In…	gi|186514513|ref|NP_194600.2|	myosin XI H [Arabidopsis thaliana] &gt;gi|519882191|sp|F4JM19.1|MYO14_ARATH RecName: Full=Myosin-14; AltName: Full=Myosin XI H; Short=AtXIH &gt;gi|332660133|gb|AEE85533.1| myosin XI H [Arabidopsis thaliana]
AT4G28703	BnaA01g08210D	35043	OA	GSBRNA2T00058117001	chrA01	3915221	3915864	RmlC-like cupins superfamily protein; CONTAINS InterPro DOMAIN/s: Cupin, RmlC-type (InterPro:IPR011051), Protein of unknown function DUF861, cupin-3 (InterPro:IPR008579), RmlC-like jelly roll fold (InterPro:IPR014710); BEST Arabidopsis thaliana protein match is: RmlC-like cupins superfamily protein (TAIR:AT3G04300.1); Has 30201 Blast hits to 17322 proteins in 780 species: Archae - 12; Bacteria - …	gi|18417248|ref|NP_567815.1|	cupin domain-containing protein [Arabidopsis thaliana] &gt;gi|21593395|gb|AAM65344.1| unknown [Arabidopsis thaliana] &gt;gi|332660128|gb|AEE85528.1| cupin domain-containing protein [Arabidopsis thaliana]
AT4G28700	BnaA01g08220D	35042	OA	GSBRNA2T00058116001	chrA01	3918679	3920188	ammonium transporter 1;4 (AMT1;4); FUNCTIONS IN: ammonium transmembrane transporter activity, high affinity secondary active ammonium transmembrane transporter activity; INVOLVED IN: transport, transmembrane transport; LOCATED IN: plasma membrane, membrane; EXPRESSED IN: leaf whorl, sepal, male gametophyte, flower; EXPRESSED DURING: 4 anthesis, petal differentiation and expansion stage; CONTAINS …	gi|15235398|ref|NP_194599.1|	ammonium transporter 1;4 [Arabidopsis thaliana] &gt;gi|22001524|sp|Q9SVT8.1|AMT14_ARATH RecName: Full=Ammonium transporter 1 member 4; Short=AtAMT1;4 &gt;gi|4218128|emb|CAA22982.1| ammonium transporter-like protein [Arabidopsis thaliana] &gt;gi|7269725|emb|CAB81458.1| ammonium transporter-like protein [Arabidopsis thaliana] &gt;gi|67633764|gb|AAY78806.1| putative ammonium transporter [Arabidopsis…
AT4G28690	BnaA01g08230D	35041	OA	GSBRNA2T00058115001	chrA01	3920873	3922134	BEST Arabidopsis thaliana protein match is: RPM1 interacting protein 13 (TAIR:AT2G20310.1); Has 455 Blast hits to 438 proteins in 127 species: Archae - 0; Bacteria - 18; Metazoa - 148; Fungi - 91; Plants - 136; Viruses - 3; Other Eukaryotes - 59 (source: NCBI BLink).	gi|15236150|ref|NP_194598.1|	uncharacterized protein [Arabidopsis thaliana] &gt;gi|115311409|gb|ABI93885.1| At4g28690 [Arabidopsis thaliana] &gt;gi|332660126|gb|AEE85526.1| uncharacterized protein AT4G28690 [Arabidopsis thaliana]
AT4G28680	BnaA01g08240D	35040	OA	GSBRNA2T00058113001	chrA01	3925188	3929918	L-tyrosine decarboxylase (TYRDC); CONTAINS InterPro DOMAIN/s: Aromatic-L-amino-acid decarboxylase (InterPro:IPR010977), Pyridoxal phosphate-dependent transferase, major domain (InterPro:IPR015424), Pyridoxal phosphate-dependent decarboxylase (InterPro:IPR002129), Pyridoxal phosphate-dependent transferase, major region, subdomain 2 (InterPro:IPR015422), Pyridoxal phosphate-dependent transferase, m…	gi|15235393|ref|NP_194597.1|	tyrosine decarboxylase [Arabidopsis thaliana] &gt;gi|68053322|sp|Q9M0G4.1|TYDC2_ARATH RecName: Full=Probable tyrosine decarboxylase 2 &gt;gi|7269723|emb|CAB81456.1| aromatic amino-acid decarboxylase-like protein [Arabidopsis thaliana] &gt;gi|332660122|gb|AEE85522.1| tyrosine decarboxylase [Arabidopsis thaliana]
AT4G28670	BnaA01g08250D	35039	OA	GSBRNA2T00058112001	chrA01	3933418	3935896	FUNCTIONS IN: kinase activity; INVOLVED IN: protein amino acid phosphorylation; LOCATED IN: endomembrane system; EXPRESSED IN: sperm cell, male gametophyte, pollen tube; EXPRESSED DURING: L mature pollen stage, M germinated pollen stage; CONTAINS InterPro DOMAIN/s: Protein kinase, ATP binding site (InterPro:IPR017441), Protein kinase, catalytic domain (InterPro:IPR000719), Protein of unknown func…	gi|15235391|ref|NP_194596.1|	putative cysteine-rich receptor-like protein kinase 43 [Arabidopsis thaliana] &gt;gi|75335752|sp|Q9M0G5.1|CRK43_ARATH RecName: Full=Putative cysteine-rich receptor-like protein kinase 43; Short=Cysteine-rich RLK43; Flags: Precursor &gt;gi|7269722|emb|CAB81455.1| serine/threonine kinase-like protein [Arabidopsis thaliana] &gt;gi|332660121|gb|AEE85521.1| putative cysteine-rich receptor-like protein…
AT4G28660	BnaA01g08260D	35038	OA	GSBRNA2T00058111001	chrA01	3935995	3937009	photosystem II reaction center PSB28 protein (PSB28); FUNCTIONS IN: molecular_function unknown; INVOLVED IN: photosynthesis; LOCATED IN: thylakoid, chloroplast thylakoid membrane, photosystem II reaction center, chloroplast, chloroplast stroma; EXPRESSED IN: 22 plant structures; EXPRESSED DURING: 13 growth stages; CONTAINS InterPro DOMAIN/s: Photosystem II protein Psb28, class 1 (InterPro:IPR0056…	gi|297803208|ref|XP_002869488.1|	photosystem II reaction centre W family protein [Arabidopsis lyrata subsp. lyrata] &gt;gi|297315324|gb|EFH45747.1| photosystem II reaction centre W family protein [Arabidopsis lyrata subsp. lyrata]
AT4G28650	BnaA01g08270D	35037	OA	GSBRNA2T00058110001	chrA01	3939094	3942270	Leucine-rich repeat transmembrane protein kinase family protein; FUNCTIONS IN: protein serine/threonine kinase activity, protein kinase activity, ATP binding; INVOLVED IN: transmembrane receptor protein tyrosine kinase signaling pathway, protein amino acid phosphorylation; LOCATED IN: endomembrane system; EXPRESSED IN: hypocotyl, root, guard cell; CONTAINS InterPro DOMAIN/s: Protein kinase, ATP b…	gi|15235387|ref|NP_194594.1|	putative leucine-rich repeat transmembrane protein kinase [Arabidopsis thaliana] &gt;gi|75335753|sp|Q9M0G7.1|PXL2_ARATH RecName: Full=Leucine-rich repeat receptor-like protein kinase PXL2; AltName: Full=Protein PHLOEM INTERCALATED WITH XYLEM-LIKE 2; Flags: Precursor &gt;gi|7269720|emb|CAB81453.1| receptor protein kinase-like protein [Arabidopsis thaliana] &gt;gi|224589634|gb|ACN59350.1| leucine-r…
AT4G28640	BnaA01g08280D	35036	OA	GSBRNA2T00058109001	chrA01	3942359	3944177	indole-3-acetic acid inducible 11 (IAA11); FUNCTIONS IN: sequence-specific DNA binding transcription factor activity; INVOLVED IN: response to auxin stimulus, response to cyclopentenone; LOCATED IN: nucleus; EXPRESSED IN: 23 plant structures; EXPRESSED DURING: 13 growth stages; CONTAINS InterPro DOMAIN/s: Aux/IAA-ARF-dimerisation (InterPro:IPR011525), AUX/IAA protein (InterPro:IPR003311); BEST Ar…	gi|297803210|ref|XP_002869489.1|	indoleacetic acid-induced protein 11 [Arabidopsis lyrata subsp. lyrata] &gt;gi|297315325|gb|EFH45748.1| indoleacetic acid-induced protein 11 [Arabidopsis lyrata subsp. lyrata]
AT4G28630	BnaA01g08290D	35035	OA	GSBRNA2T00058108001	chrA01	3945371	3948016	ABC transporter of the mitochondrion 1 (ATM1); FUNCTIONS IN: ATPase activity, coupled to transmembrane movement of substances, transporter activity; INVOLVED IN: transport, transmembrane transport; LOCATED IN: integral to membrane; CONTAINS InterPro DOMAIN/s: ATPase, AAA+ type, core (InterPro:IPR003593), ABC transporter-like (InterPro:IPR003439), ABC transporter, transmembrane domain, type 1 (Int…	gi|18417233|ref|NP_567813.1|	ABC transporter B family member 23 [Arabidopsis thaliana] &gt;gi|75334348|sp|Q9FUT3.1|AB23B_ARATH RecName: Full=ABC transporter B family member 23, mitochondrial; Short=ABC transporter ABCB.23; Short=AtABCB23; AltName: Full=ABC transporter of the mitochondrion 1; Short=AtATM1; Short=Iron-sulfur clusters transporter ATM1; AltName: Full=Protein STARIK 2; Flags: Precursor &gt;gi|9964117|gb|AAG09827.…
AT4G28610	BnaA01g08300D	35034	OA	GSBRNA2T00058107001	chrA01	3948584	3951254	phosphate starvation response 1 (PHR1); CONTAINS InterPro DOMAIN/s: Homeodomain-like (InterPro:IPR009057), Myb, DNA-binding (InterPro:IPR014778), HTH transcriptional regulator, Myb-type, DNA-binding (InterPro:IPR017930), Myb-like DNA-binding domain, SHAQKYF class (InterPro:IPR006447), Homeodomain-related (InterPro:IPR012287); BEST Arabidopsis thaliana protein match is: myb-like HTH transcriptiona…	gi|389565823|gb|AFK83765.1|	PHR1 [Brassica napus]
AT4G28600	BnaA01g08310D	35033	OA	GSBRNA2T00058106001	chrA01	3951345	3954393	no pollen germination related 2 (NPGR2); FUNCTIONS IN: calmodulin binding; LOCATED IN: plasma membrane; EXPRESSED IN: 25 plant structures; EXPRESSED DURING: 14 growth stages; CONTAINS InterPro DOMAIN/s: Tetratricopeptide-like helical (InterPro:IPR011990), Tetratricopeptide repeat-containing (InterPro:IPR013026), Tetratricopeptide repeat (InterPro:IPR019734); BEST Arabidopsis thaliana protein matc…	gi|22329002|ref|NP_194589.2|	no pollen germination related 2 protein [Arabidopsis thaliana] &gt;gi|51536508|gb|AAU05492.1| At4g28600 [Arabidopsis thaliana] &gt;gi|56381953|gb|AAV85695.1| At4g28600 [Arabidopsis thaliana] &gt;gi|332660111|gb|AEE85511.1| no pollen germination related 2 protein [Arabidopsis thaliana]
AT4G28560	BnaA01g08320D	35032	OA	GSBRNA2T00058105001	chrA01	3956729	3958055	ROP-interactive CRIB motif-containing protein 7 (RIC7); BEST Arabidopsis thaliana protein match is: Leucine-rich repeat (LRR) family protein (TAIR:AT1G13230.1); Has 69989 Blast hits to 22570 proteins in 852 species: Archae - 23; Bacteria - 3729; Metazoa - 9129; Fungi - 406; Plants - 52718; Viruses - 0; Other Eukaryotes - 3984 (source: NCBI BLink).	gi|15236148|ref|NP_194585.1|	ROP-interactive CRIB motif-containing protein 7 [Arabidopsis thaliana] &gt;gi|332660106|gb|AEE85506.1| ROP-interactive CRIB motif-containing protein 7 [Arabidopsis thaliana]
AT4G28540	BnaA01g08330D	35031	OA	GSBRNA2T00058103001	chrA01	3966147	3969436	casein kinase I-like 6 (CKL6); FUNCTIONS IN: protein serine/threonine kinase activity, kinase activity; INVOLVED IN: protein amino acid phosphorylation; LOCATED IN: plasmodesma; EXPRESSED IN: 24 plant structures; EXPRESSED DURING: 15 growth stages; CONTAINS InterPro DOMAIN/s: Protein kinase, ATP binding site (InterPro:IPR017441), Protein kinase, catalytic domain (InterPro:IPR000719), Serine/threo…	gi|18417216|ref|NP_567812.1|	casein kinase I-like 6 [Arabidopsis thaliana] &gt;gi|20466498|gb|AAM20566.1| protein kinase ADK1-like protein [Arabidopsis thaliana] &gt;gi|23198156|gb|AAN15605.1| protein kinase ADK1-like protein [Arabidopsis thaliana] &gt;gi|62996982|gb|AAY24535.1| casein kinase 1-like protein 6 [Arabidopsis thaliana] &gt;gi|332660103|gb|AEE85503.1| casein kinase I-like 6 [Arabidopsis thaliana]
AT4G28530	BnaA01g08340D	35030	OA	GSBRNA2T00058100001	chrA01	4002210	4005531	NAC domain containing protein 74 (NAC074); FUNCTIONS IN: sequence-specific DNA binding transcription factor activity; INVOLVED IN: multicellular organismal development, regulation of transcription; LOCATED IN: cellular_component unknown; EXPRESSED IN: 18 plant structures; EXPRESSED DURING: 13 growth stages; CONTAINS InterPro DOMAIN/s: No apical meristem (NAM) protein (InterPro:IPR003441); BEST Ar…	gi|18417214|ref|NP_567811.1|	NAC domain containing protein 74 [Arabidopsis thaliana] &gt;gi|27311713|gb|AAO00822.1| NAM / CUC2 -like protein [Arabidopsis thaliana] &gt;gi|30984582|gb|AAP42754.1| At4g28530 [Arabidopsis thaliana] &gt;gi|332660101|gb|AEE85501.1| NAC domain containing protein 74 [Arabidopsis thaliana]
AT4G28520	BnaA01g08350D	35029	OA	GSBRNA2T00058099001	chrA01	4008962	4011161	cruciferin 3 (CRU3); FUNCTIONS IN: nutrient reservoir activity; INVOLVED IN: response to abscisic acid stimulus, embryo development ending in seed dormancy; LOCATED IN: protein body; EXPRESSED IN: 7 plant structures; EXPRESSED DURING: seedling growth, seed development stages; CONTAINS InterPro DOMAIN/s: 11-S seed storage protein, conserved site (InterPro:IPR022379), Cupin, RmlC-type (InterPro:IPR…	gi|461840|sp|P33525.1|CRU3_BRANA	RecName: Full=Cruciferin CRU1; AltName: Full=11S globulin; AltName: Full=12S storage protein; Contains: RecName: Full=Cruciferin CRU1 alpha chain; Contains: RecName: Full=Cruciferin CRU1 beta chain; Flags: Precursor &gt;gi|17801|emb|CAA44042.1| cuciferin subunit [Brassica napus]
AT4G28510	BnaA01g08360D	35028	OA	GSBRNA2T00058098001	chrA01	4012066	4014097	prohibitin 1 (PHB1); INVOLVED IN: response to stress; LOCATED IN: mitochondrion, plasma membrane, respiratory chain complex I; EXPRESSED IN: 10 plant structures; CONTAINS InterPro DOMAIN/s: Prohibitin (InterPro:IPR000163), Band 7 protein (InterPro:IPR001107); BEST Arabidopsis thaliana protein match is: prohibitin 6 (TAIR:AT2G20530.2); Has 4079 Blast hits to 4077 proteins in 1204 species: Archae -…	gi|12751303|gb|AAK07610.1|AF319771_2	prohibitin 1-like protein [Brassica napus]
AT4G28500	BnaA01g08370D	35027	OA	GSBRNA2T00058097001	chrA01	4014233	4016899	NAC domain containing protein 73 (NAC073); CONTAINS InterPro DOMAIN/s: No apical meristem (NAM) protein (InterPro:IPR003441); BEST Arabidopsis thaliana protein match is: NAC domain containing protein 10 (TAIR:AT1G28470.1); Has 2322 Blast hits to 2317 proteins in 68 species: Archae - 0; Bacteria - 0; Metazoa - 0; Fungi - 0; Plants - 2321; Viruses - 0; Other Eukaryotes - 1 (source: NCBI BLink).	gi|15235314|ref|NP_194579.1|	NAC domain containing protein 73 [Arabidopsis thaliana] &gt;gi|2842493|emb|CAA16890.1| predicted protein [Arabidopsis thaliana] &gt;gi|7269704|emb|CAB79652.1| predicted protein [Arabidopsis thaliana] &gt;gi|67633762|gb|AAY78805.1| no apical meristem family protein [Arabidopsis thaliana] &gt;gi|332660095|gb|AEE85495.1| NAC domain containing protein 73 [Arabidopsis thaliana]
AT4G28490	BnaA01g08380D	35026	OA	GSBRNA2T00058096001	chrA01	4019131	4020464	HAESA (HAE); CONTAINS InterPro DOMAIN/s: Protein kinase, ATP binding site (InterPro:IPR017441), Protein kinase, catalytic domain (InterPro:IPR000719), Leucine-rich repeat-containing N-terminal domain, type 2 (InterPro:IPR013210), Leucine-rich repeat (InterPro:IPR001611), Serine/threonine-protein kinase-like domain (InterPro:IPR017442), Protein kinase-like domain (InterPro:IPR011009), Serine/threo…	gi|15235312|ref|NP_194578.1|	receptor-like protein kinase 5 [Arabidopsis thaliana] &gt;gi|1350783|sp|P47735.1|RLK5_ARATH RecName: Full=Receptor-like protein kinase 5; AltName: Full=Protein HAESA; Flags: Precursor &gt;gi|166850|gb|AAA32859.1| receptor-like protein kinase [Arabidopsis thaliana] &gt;gi|2842492|emb|CAA16889.1| receptor-like protein kinase 5 precursor (RLK5) [Arabidopsis thaliana] &gt;gi|7269703|emb|CAB79651.1| r…
	BnaA01g08390D	35025	OA	GSBRNA2T00058095001	chrA01	4020715	4020979		-	-
AT4G28490	BnaA01g08400D	35024	OA	GSBRNA2T00058094001	chrA01	4021282	4021694	HAESA (HAE); CONTAINS InterPro DOMAIN/s: Protein kinase, ATP binding site (InterPro:IPR017441), Protein kinase, catalytic domain (InterPro:IPR000719), Leucine-rich repeat-containing N-terminal domain, type 2 (InterPro:IPR013210), Leucine-rich repeat (InterPro:IPR001611), Serine/threonine-protein kinase-like domain (InterPro:IPR017442), Protein kinase-like domain (InterPro:IPR011009), Serine/threo…	gi|15235312|ref|NP_194578.1|	receptor-like protein kinase 5 [Arabidopsis thaliana] &gt;gi|1350783|sp|P47735.1|RLK5_ARATH RecName: Full=Receptor-like protein kinase 5; AltName: Full=Protein HAESA; Flags: Precursor &gt;gi|166850|gb|AAA32859.1| receptor-like protein kinase [Arabidopsis thaliana] &gt;gi|2842492|emb|CAA16889.1| receptor-like protein kinase 5 precursor (RLK5) [Arabidopsis thaliana] &gt;gi|7269703|emb|CAB79651.1| r…
AT4G28490	BnaA01g08410D	35023	OA	GSBRNA2T00058093001	chrA01	4021797	4022426	HAESA (HAE); CONTAINS InterPro DOMAIN/s: Protein kinase, ATP binding site (InterPro:IPR017441), Protein kinase, catalytic domain (InterPro:IPR000719), Leucine-rich repeat-containing N-terminal domain, type 2 (InterPro:IPR013210), Leucine-rich repeat (InterPro:IPR001611), Serine/threonine-protein kinase-like domain (InterPro:IPR017442), Protein kinase-like domain (InterPro:IPR011009), Serine/threo…	gi|24417338|gb|AAN60279.1|	unknown [Arabidopsis thaliana]
AT5G46090	BnaA01g08420D	35022	OA	GSBRNA2T00058092001	chrA01	4024443	4025129	Protein of unknown function (DUF679); FUNCTIONS IN: molecular_function unknown; INVOLVED IN: biological_process unknown; LOCATED IN: chloroplast; CONTAINS InterPro DOMAIN/s: Protein of unknown function DUF679 (InterPro:IPR007770); BEST Arabidopsis thaliana protein match is: Protein of unknown function (DUF679) (TAIR:AT4G18425.1); Has 1807 Blast hits to 1807 proteins in 277 species: Archae - 0; Ba…	gi|297799126|ref|XP_002867447.1|	predicted protein [Arabidopsis lyrata subsp. lyrata] &gt;gi|297313283|gb|EFH43706.1| predicted protein [Arabidopsis lyrata subsp. lyrata]
AT2G20560	BnaA01g08430D	35021	OA	GSBRNA2T00058091001	chrA01	4025275	4027073	DNAJ heat shock family protein; FUNCTIONS IN: unfolded protein binding, heat shock protein binding; INVOLVED IN: protein folding; LOCATED IN: cellular_component unknown; EXPRESSED IN: 10 plant structures; EXPRESSED DURING: M germinated pollen stage, 4 anthesis, C globular stage, petal differentiation and expansion stage; CONTAINS InterPro DOMAIN/s: Molecular chaperone, heat shock protein, Hsp40, …	gi|297803230|ref|XP_002869499.1|	DNAJ heat shock family protein [Arabidopsis lyrata subsp. lyrata] &gt;gi|297315335|gb|EFH45758.1| DNAJ heat shock family protein [Arabidopsis lyrata subsp. lyrata]
AT4G28470	BnaA01g08440D	35020	OA	GSBRNA2T00058090001	chrA01	4027279	4032855	26S proteasome regulatory subunit S2 1B (RPN1B); FUNCTIONS IN: enzyme regulator activity, binding; INVOLVED IN: protein catabolic process; LOCATED IN: proteasome regulatory particle, base subcomplex, proteasome complex; EXPRESSED IN: 6 plant structures; CONTAINS InterPro DOMAIN/s: 26S proteasome regulatory complex, non-ATPase subcomplex, Rpn1 subunit (InterPro:IPR016643), Proteasome/cyclosome, re…	gi|297799128|ref|XP_002867448.1|	26S proteasome subunit RPN1b [Arabidopsis lyrata subsp. lyrata] &gt;gi|297313284|gb|EFH43707.1| 26S proteasome subunit RPN1b [Arabidopsis lyrata subsp. lyrata]
AT4G28440	BnaA01g08450D	35019	OA	GSBRNA2T00058087001	chrA01	4036747	4038243	Nucleic acid-binding, OB-fold-like protein; CONTAINS InterPro DOMAIN/s: Nucleic acid-binding, OB-fold-like (InterPro:IPR016027), Nucleic acid-binding, OB-fold (InterPro:IPR012340); BEST Arabidopsis thaliana protein match is: Nucleic acid-binding, OB-fold-like protein (TAIR:AT2G33845.1); Has 214 Blast hits to 214 proteins in 47 species: Archae - 22; Bacteria - 0; Metazoa - 0; Fungi - 0; Plants - 1…	gi|15235304|ref|NP_194573.1|	Nucleic acid-binding, OB-fold-like protein [Arabidopsis thaliana] &gt;gi|73921135|sp|O49453.1|Y4844_ARATH RecName: Full=Uncharacterized protein At4g28440 &gt;gi|2842486|emb|CAA16883.1| putative protein [Arabidopsis thaliana] &gt;gi|7269698|emb|CAB79646.1| putative protein [Arabidopsis thaliana] &gt;gi|15292943|gb|AAK93582.1| unknown protein [Arabidopsis thaliana] &gt;gi|15912309|gb|AAL08288.1| AT…
AT4G28430	BnaA01g08460D	35018	OA	GSBRNA2T00058086001	chrA01	4038455	4040383	Reticulon family protein; INVOLVED IN: biological_process unknown; LOCATED IN: endoplasmic reticulum, chloroplast; EXPRESSED IN: 11 plant structures; EXPRESSED DURING: 6 growth stages; CONTAINS InterPro DOMAIN/s: Reticulon (InterPro:IPR003388); BEST Arabidopsis thaliana protein match is: Reticulon family protein (TAIR:AT2G20590.1); Has 30201 Blast hits to 17322 proteins in 780 species: Archae - 1…	gi|18417196|ref|NP_567809.1|	reticulon-like protein B18 [Arabidopsis thaliana] &gt;gi|229891746|sp|Q8LDS3.2|RTNLR_ARATH RecName: Full=Reticulon-like protein B18; Short=AtRTNLB18 &gt;gi|332660086|gb|AEE85486.1| reticulon-like protein B18 [Arabidopsis thaliana]
AT4G28420	BnaA01g08470D	35017	OA	GSBRNA2T00058085001	chrA01	4040669	4042890	Tyrosine transaminase family protein; FUNCTIONS IN: 1-aminocyclopropane-1-carboxylate synthase activity, transferase activity, transferring nitrogenous groups, pyridoxal phosphate binding, transaminase activity, catalytic activity; INVOLVED IN: cellular amino acid and derivative metabolic process, biosynthetic process; LOCATED IN: cellular_component unknown; EXPRESSED IN: stem; CONTAINS InterPro …	gi|297803240|ref|XP_002869504.1|	transaminase [Arabidopsis lyrata subsp. lyrata] &gt;gi|297315340|gb|EFH45763.1| transaminase [Arabidopsis lyrata subsp. lyrata]
AT4G17570	BnaA01g08480D	82101	OA	GSBRNA2T00131243001	chrA01	4044734	4047857	GATA transcription factor 26 (GATA26); FUNCTIONS IN: sequence-specific DNA binding transcription factor activity; INVOLVED IN: regulation of transcription, DNA-dependent; EXPRESSED IN: 21 plant structures; EXPRESSED DURING: 13 growth stages; CONTAINS InterPro DOMAIN/s: Zinc finger, GATA-type (InterPro:IPR000679); BEST Arabidopsis thaliana protein match is: GATA transcription factor 27 (TAIR:AT5G4…	gi|334186645|ref|NP_001190754.1|	GATA transcription factor 26 [Arabidopsis thaliana] &gt;gi|332658513|gb|AEE83913.1| GATA transcription factor 26 [Arabidopsis thaliana]
AT2G07170	BnaA01g08490D	82102	OA	GSBRNA2T00131244001	chrA01	4051801	4055235	ARM repeat superfamily protein; FUNCTIONS IN: binding; INVOLVED IN: intracellular protein transport, vesicle-mediated transport; LOCATED IN: membrane coat; EXPRESSED IN: 13 plant structures; EXPRESSED DURING: 7 growth stages; CONTAINS InterPro DOMAIN/s: Armadillo-type fold (InterPro:IPR016024), Clathrin/coatomer adaptor, adaptin-like, N-terminal (InterPro:IPR002553); BEST Arabidopsis thaliana pro…	gi|79553691|ref|NP_178730.2|	ARM repeat superfamily protein [Arabidopsis thaliana] &gt;gi|330250943|gb|AEC06037.1| ARM repeat superfamily protein [Arabidopsis thaliana]
AT4G17610	BnaA01g08500D	82103	OA	GSBRNA2T00131245001	chrA01	4056385	4065259	tRNA/rRNA methyltransferase (SpoU) family protein; FUNCTIONS IN: RNA binding, RNA methyltransferase activity; INVOLVED IN: RNA processing; LOCATED IN: endomembrane system; EXPRESSED IN: 17 plant structures; EXPRESSED DURING: 9 growth stages; CONTAINS InterPro DOMAIN/s: tRNA/rRNA methyltransferase, SpoU (InterPro:IPR001537); Has 6630 Blast hits to 6614 proteins in 1865 species: Archae - 7; Bacteri…	gi|297800328|ref|XP_002868048.1|	tRNA/rRNA methyltransferase family protein [Arabidopsis lyrata subsp. lyrata] &gt;gi|297313884|gb|EFH44307.1| tRNA/rRNA methyltransferase family protein [Arabidopsis lyrata subsp. lyrata]
AT4G17615	BnaA01g08510D	82104	OA	GSBRNA2T00131246001	chrA01	4073484	4075547	calcineurin B-like protein 1 (CBL1); FUNCTIONS IN: calcium ion binding; INVOLVED IN: in 9 processes; LOCATED IN: plasma membrane, cytoplasm; EXPRESSED IN: 28 plant structures; EXPRESSED DURING: 14 growth stages; CONTAINS InterPro DOMAIN/s: EF-Hand 1, calcium-binding site (InterPro:IPR018247), Calcineurin B protein (InterPro:IPR015757), Recoverin (InterPro:IPR001125), EF-HAND 2 (InterPro:IPR018249…	gi|18414931|ref|NP_567533.1|	calcineurin B-like protein 1 [Arabidopsis thaliana] &gt;gi|56748635|sp|O81445.3|CNBL1_ARATH RecName: Full=Calcineurin B-like protein 1; AltName: Full=SOS3-like calcium-binding protein 5 &gt;gi|3309082|gb|AAC26008.1| calcineurin B-like protein 1 [Arabidopsis thaliana] &gt;gi|26452611|dbj|BAC43389.1| putative calcineurin B-like protein 1 [Arabidopsis thaliana] &gt;gi|28973325|gb|AAO63987.1| putativ…
AT4G17620	BnaA01g08520D	82105	OA	GSBRNA2T00131247001	chrA01	4076589	4079684	glycine-rich protein; FUNCTIONS IN: molecular_function unknown; INVOLVED IN: biological_process unknown; LOCATED IN: chloroplast; EXPRESSED IN: 25 plant structures; EXPRESSED DURING: 15 growth stages; CONTAINS InterPro DOMAIN/s: RAI1 like (InterPro:IPR013961); Has 30201 Blast hits to 17322 proteins in 780 species: Archae - 12; Bacteria - 1396; Metazoa - 17338; Fungi - 3422; Plants - 5037; Viruses…	gi|79325139|ref|NP_001031654.1|	glycine-rich protein [Arabidopsis thaliana] &gt;gi|332658525|gb|AEE83925.1| glycine-rich protein [Arabidopsis thaliana]
AT4G17640	BnaA01g08530D	82106	OA	GSBRNA2T00131248001	chrA01	4079869	4081741	casein kinase II beta chain 2 (CKB2); FUNCTIONS IN: protein kinase regulator activity; INVOLVED IN: protein amino acid phosphorylation; LOCATED IN: protein kinase CK2 complex; EXPRESSED IN: 24 plant structures; EXPRESSED DURING: 15 growth stages; CONTAINS InterPro DOMAIN/s: Casein kinase II, regulatory subunit, alpha-helical (InterPro:IPR016149), Casein kinase II, regulatory subunit, beta-sheet (…	gi|15236597|ref|NP_193499.1|	casein kinase II beta chain 2 [Arabidopsis thaliana] &gt;gi|729882|sp|P40229.1|CSK2C_ARATH RecName: Full=Casein kinase II subunit beta&apos;; Short=CK II beta&apos; &gt;gi|467975|gb|AAA53234.1| casein kinase II beta subunit CKB2 [Arabidopsis thaliana] &gt;gi|2245122|emb|CAB10544.1| casein kinase II beta chain CKB2 [Arabidopsis thaliana] &gt;gi|7268516|emb|CAB78767.1| casein kinase II beta chain C…
AT4G17650	BnaA01g08540D	82107	OA	GSBRNA2T00131249001	chrA01	4081960	4083700	Polyketide cyclase / dehydrase and lipid transport protein; FUNCTIONS IN: molecular_function unknown; INVOLVED IN: biological_process unknown; LOCATED IN: chloroplast; EXPRESSED IN: 23 plant structures; EXPRESSED DURING: 15 growth stages; CONTAINS InterPro DOMAIN/s: Streptomyces cyclase/dehydrase (InterPro:IPR005031); Has 2562 Blast hits to 2558 proteins in 1000 species: Archae - 0; Bacteria - 16…	gi|21593530|gb|AAM65497.1|	unknown [Arabidopsis thaliana]
AT4G17670	BnaA01g08550D	82108	OA	GSBRNA2T00131251001	chrA01	4085412	4086183	Protein of unknown function (DUF581); CONTAINS InterPro DOMAIN/s: Protein of unknown function DUF581 (InterPro:IPR007650); BEST Arabidopsis thaliana protein match is: Protein of unknown function (DUF581) (TAIR:AT5G47060.1); Has 30201 Blast hits to 17322 proteins in 780 species: Archae - 12; Bacteria - 1396; Metazoa - 17338; Fungi - 3422; Plants - 5037; Viruses - 0; Other Eukaryotes - 2996 (source…	gi|21594214|gb|AAM65981.1|	unknown [Arabidopsis thaliana]
	BnaA01g08560D	82109	OA	GSBRNA2T00131252001	chrA01	4101046	4103188		gi|297825819|ref|XP_002880792.1|	predicted protein [Arabidopsis lyrata subsp. lyrata] &gt;gi|297326631|gb|EFH57051.1| predicted protein [Arabidopsis lyrata subsp. lyrata]
	BnaA01g08570D	82110	OA	GSBRNA2T00131253001	chrA01	4105810	4106377		gi|89274203|gb|ABD65607.1|	hypothetical protein 23.t00003 [Brassica oleracea]
	BnaA01g08580D	82111	OA	GSBRNA2T00131254001	chrA01	4108870	4110229		-	-
AT5G05980	BnaA01g08590D	82112	OA	GSBRNA2T00131255001	chrA01	4110343	4110992	DHFS-FPGS homolog B (DFB); CONTAINS InterPro DOMAIN/s: Folylpolyglutamate synthetase, conserved site (InterPro:IPR018109), Mur ligase, central (InterPro:IPR013221), Mur ligase, C-terminal (InterPro:IPR004101), Folylpolyglutamate synthetase (InterPro:IPR001645); BEST Arabidopsis thaliana protein match is: DHFS-FPGS homolog D (TAIR:AT3G55630.3); Has 7710 Blast hits to 7708 proteins in 2543 species:…	gi|89274233|gb|ABD65637.1|	dihydrofolate synthetase -related [Brassica oleracea]
AT4G17690	BnaA01g08600D	82113	OA	GSBRNA2T00131256001	chrA01	4112018	4113062	Peroxidase superfamily protein; FUNCTIONS IN: peroxidase activity, heme binding; INVOLVED IN: response to oxidative stress, oxidation reduction; LOCATED IN: endomembrane system; EXPRESSED IN: 21 plant structures; EXPRESSED DURING: 11 growth stages; CONTAINS InterPro DOMAIN/s: Haem peroxidase (InterPro:IPR010255), Plant peroxidase (InterPro:IPR000823), Peroxidases heam-ligand binding site (InterPr…	gi|89274204|gb|ABD65608.1|	peroxidase, putative [Brassica oleracea]
AT4G17695	BnaA01g08610D	82114	OA	GSBRNA2T00131257001	chrA01	4114282	4118446	KANADI 3 (KAN3); CONTAINS InterPro DOMAIN/s: Homeodomain-like (InterPro:IPR009057), Myb, DNA-binding (InterPro:IPR014778), Myb-like DNA-binding domain, SHAQKYF class (InterPro:IPR006447), Homeodomain-related (InterPro:IPR012287); BEST Arabidopsis thaliana protein match is: Homeodomain-like superfamily protein (TAIR:AT1G32240.1); Has 30201 Blast hits to 17322 proteins in 780 species: Archae - 12; …	gi|312283351|dbj|BAJ34541.1|	unnamed protein product [Thellungiella halophila]
AT4G17720	BnaA01g08620D	82115	OA	GSBRNA2T00131258001	chrA01	4139774	4141518	RNA-binding (RRM/RBD/RNP motifs) family protein; FUNCTIONS IN: oxidoreductase activity, nucleotide binding, nucleic acid binding; INVOLVED IN: oxidation reduction; EXPRESSED IN: 24 plant structures; EXPRESSED DURING: 15 growth stages; CONTAINS InterPro DOMAIN/s: Aldo/keto reductase (InterPro:IPR001395), RNA recognition motif, RNP-1 (InterPro:IPR000504), Nucleotide-binding, alpha-beta plait (Inter…	gi|89274206|gb|ABD65610.1|	RNA recognition motif. (a.k.a. RRM, RBD, or RNP domain) containing protein [Brassica oleracea]
AT4G17730	BnaA01g08630D	82116	OA	GSBRNA2T00131259001	chrA01	4142214	4143988	syntaxin of plants 23 (SYP23); FUNCTIONS IN: SNAP receptor activity; INVOLVED IN: intracellular protein transport, cellular membrane fusion; LOCATED IN: plasma membrane; EXPRESSED IN: 24 plant structures; EXPRESSED DURING: 15 growth stages; CONTAINS InterPro DOMAIN/s: Target SNARE coiled-coil domain (InterPro:IPR000727), t-SNARE (InterPro:IPR010989), Syntaxin/epimorphin, conserved site (InterPro:…	gi|89274207|gb|ABD65611.1|	syntaxin, putative [Brassica oleracea]
AT4G17750	BnaA01g08640D	82117	OA	GSBRNA2T00131260001	chrA01	4144292	4145692	heat shock factor 1 (HSF1); CONTAINS InterPro DOMAIN/s: Winged helix-turn-helix transcription repressor DNA-binding (InterPro:IPR011991), Heat shock factor (HSF)-type, DNA-binding (InterPro:IPR000232); BEST Arabidopsis thaliana protein match is: heat shock transcription factor A1D (TAIR:AT1G32330.1); Has 101009 Blast hits to 12266 proteins in 352 species: Archae - 60; Bacteria - 127; Metazoa - 15…	gi|89274218|gb|ABD65622.1|	heat shock factor, putative [Brassica oleracea]
AT4G13992	BnaA01g08650D	82118	OA	GSBRNA2T00131264001	chrA01	4150196	4150604	Cysteine/Histidine-rich C1 domain family protein; FUNCTIONS IN: molecular_function unknown; INVOLVED IN: intracellular signaling pathway; LOCATED IN: mitochondrion; CONTAINS InterPro DOMAIN/s: Protein kinase C-like, phorbol ester/diacylglycerol binding (InterPro:IPR002219), DC1 (InterPro:IPR004146), C1-like (InterPro:IPR011424); BEST Arabidopsis thaliana protein match is: Cysteine/Histidine-rich …	gi|89274219|gb|ABD65623.1|	DC1 domain-containing protein [Brassica oleracea]
AT4G17770	BnaA01g08660D	82119	OA	GSBRNA2T00131265001	chrA01	4151876	4152366	trehalose phosphatase/synthase 5 (TPS5); FUNCTIONS IN: transferase activity, transferring glycosyl groups, trehalose-phosphatase activity; INVOLVED IN: trehalose biosynthetic process, metabolic process; EXPRESSED IN: 24 plant structures; EXPRESSED DURING: 13 growth stages; CONTAINS InterPro DOMAIN/s: HAD-superfamily hydrolase, subfamily IIB (InterPro:IPR006379), Glycosyl transferase, family 20 (I…	gi|89274208|gb|ABD65612.1|	trehalose-6-phosphate synthase, putative [Brassica oleracea]
AT4G17785	BnaA01g08670D	82120	OA	GSBRNA2T00131266001	chrA01	4153084	4154672	myb domain protein 39 (MYB39); FUNCTIONS IN: DNA binding, sequence-specific DNA binding transcription factor activity; INVOLVED IN: regulation of transcription, DNA-dependent, regulation of transcription; CONTAINS InterPro DOMAIN/s: SANT, DNA-binding (InterPro:IPR001005), Homeodomain-like (InterPro:IPR009057), Myb, DNA-binding (InterPro:IPR014778), Homeodomain-related (InterPro:IPR012287), Myb tr…	gi|89274224|gb|ABD65628.1|	myb family transcription factor [Brassica oleracea]
AT4G17790	BnaA01g08680D	82121	OA	GSBRNA2T00131268001	chrA01	4163480	4164859	SNARE associated Golgi protein family; CONTAINS InterPro DOMAIN/s: SNARE associated Golgi protein (InterPro:IPR015414); BEST Arabidopsis thaliana protein match is: SNARE associated Golgi protein family (TAIR:AT1G71940.1); Has 30201 Blast hits to 17322 proteins in 780 species: Archae - 12; Bacteria - 1396; Metazoa - 17338; Fungi - 3422; Plants - 5037; Viruses - 0; Other Eukaryotes - 2996 (source: …	gi|51969624|dbj|BAD43504.1|	unknown protein [Arabidopsis thaliana]
AT4G17800	BnaA01g08690D	82122	OA	GSBRNA2T00131269001	chrA01	4167787	4168663	Predicted AT-hook DNA-binding family protein; CONTAINS InterPro DOMAIN/s: Protein of unknown function DUF296 (InterPro:IPR005175), Predicted AT-hook DNA-binding (InterPro:IPR014476); BEST Arabidopsis thaliana protein match is: Predicted AT-hook DNA-binding family protein (TAIR:AT2G35270.1); Has 956 Blast hits to 951 proteins in 109 species: Archae - 0; Bacteria - 110; Metazoa - 54; Fungi - 9; Pla…	gi|590675691|ref|XP_007039519.1|	AT-hook DNA-binding family protein [Theobroma cacao] &gt;gi|508776764|gb|EOY24020.1| AT-hook DNA-binding family protein [Theobroma cacao]
AT4G17830	BnaA01g08700D	82123	OA	GSBRNA2T00131271001	chrA01	4192100	4194421	Peptidase M20/M25/M40 family protein; FUNCTIONS IN: metallopeptidase activity, hydrolase activity; INVOLVED IN: proteolysis, metabolic process; EXPRESSED IN: 25 plant structures; EXPRESSED DURING: 13 growth stages; CONTAINS InterPro DOMAIN/s: Peptidase M20 (InterPro:IPR002933), Peptidase M20, dimerisation (InterPro:IPR011650); Has 6221 Blast hits to 6219 proteins in 1645 species: Archae - 204; Ba…	gi|89257686|gb|ABD65173.1|	acetylornithine deacetylase, putative [Brassica oleracea]
AT4G17840	BnaA01g08710D	82124	OA	GSBRNA2T00131272001	chrA01	4194504	4196204	FUNCTIONS IN: molecular_function unknown; INVOLVED IN: biological_process unknown; LOCATED IN: chloroplast, membrane; EXPRESSED IN: 23 plant structures; EXPRESSED DURING: 13 growth stages; CONTAINS InterPro DOMAIN/s: Abortive infection protein (InterPro:IPR003675); BEST Arabidopsis thaliana protein match is: unknown protein (TAIR:AT2G35260.1); Has 30201 Blast hits to 17322 proteins in 780 species…	gi|21593373|gb|AAM65322.1|	unknown [Arabidopsis thaliana]
AT3G02890	BnaA01g08720D	82125	OA	GSBRNA2T00131275001	chrA01	4206466	4210934	RING/FYVE/PHD zinc finger superfamily protein; FUNCTIONS IN: zinc ion binding; INVOLVED IN: biological_process unknown; LOCATED IN: cellular_component unknown; EXPRESSED IN: 24 plant structures; EXPRESSED DURING: 15 growth stages; CONTAINS InterPro DOMAIN/s: Zinc finger, PHD-type (InterPro:IPR001965), Zinc finger, FYVE/PHD-type (InterPro:IPR011011); BEST Arabidopsis thaliana protein match is: RIN…	gi|297611662|ref|NP_001067711.2|	Os11g0292000 [Oryza sativa Japonica Group] &gt;gi|255680008|dbj|BAF28074.2| Os11g0292000 [Oryza sativa Japonica Group]
	BnaA01g08730D	82126	OA	GSBRNA2T00131276001	chrA01	4211005	4211173		gi|89274217|gb|ABD65621.1|	hypothetical protein 23.t00063 [Brassica oleracea]
	BnaA01g08740D	82127	OA	GSBRNA2T00131277001	chrA01	4211514	4211583		-	-
AT4G17880	BnaA01g08750D	82128	OA	GSBRNA2T00131278001	chrA01	4227371	4229479	Basic helix-loop-helix (bHLH) DNA-binding family protein; FUNCTIONS IN: DNA binding, sequence-specific DNA binding transcription factor activity; INVOLVED IN: regulation of transcription; LOCATED IN: nucleus; EXPRESSED IN: 22 plant structures; EXPRESSED DURING: 13 growth stages; CONTAINS InterPro DOMAIN/s: Helix-loop-helix DNA-binding domain (InterPro:IPR001092), Helix-loop-helix DNA-binding (Int…	gi|89274228|gb|ABD65632.1|	basic helix-loop-helix (bHLH) family transcription factor [Brassica oleracea]
AT4G17890	BnaA01g08760D	82129	OA	GSBRNA2T00131279001	chrA01	4232878	4236645	ARF-GAP domain 8 (AGD8); FUNCTIONS IN: ARF GTPase activator activity, DNA binding, zinc ion binding; INVOLVED IN: regulation of ARF GTPase activity; LOCATED IN: nucleus; EXPRESSED IN: 24 plant structures; EXPRESSED DURING: 15 growth stages; CONTAINS InterPro DOMAIN/s: Arf GTPase activating protein (InterPro:IPR001164); BEST Arabidopsis thaliana protein match is: ARF-GAP domain 9 (TAIR:AT5G46750.1…	gi|13430530|gb|AAK25887.1|AF360177_1	unknown protein [Arabidopsis thaliana]
AT4G17900	BnaA01g08770D	82130	OA	GSBRNA2T00131280001	chrA01	4244335	4246535	PLATZ transcription factor family protein; CONTAINS InterPro DOMAIN/s: Protein of unknown function DUF597 (InterPro:IPR006734); BEST Arabidopsis thaliana protein match is: PLATZ transcription factor family protein (TAIR:AT1G32700.1); Has 403 Blast hits to 403 proteins in 26 species: Archae - 0; Bacteria - 0; Metazoa - 0; Fungi - 0; Plants - 403; Viruses - 0; Other Eukaryotes - 0 (source: NCBI BLi…	gi|297804388|ref|XP_002870078.1|	zinc-binding family protein [Arabidopsis lyrata subsp. lyrata] &gt;gi|297315914|gb|EFH46337.1| zinc-binding family protein [Arabidopsis lyrata subsp. lyrata]
AT4G17905	BnaA01g08780D	82131	OA	GSBRNA2T00131281001	chrA01	4247910	4248831	ATL4H; FUNCTIONS IN: zinc ion binding; EXPRESSED IN: 16 plant structures; EXPRESSED DURING: 11 growth stages; CONTAINS InterPro DOMAIN/s: Zinc finger, RING-type (InterPro:IPR001841), Zinc finger, C3HC4 RING-type (InterPro:IPR018957); BEST Arabidopsis thaliana protein match is: RING/U-box superfamily protein (TAIR:AT3G03550.1); Has 30201 Blast hits to 17322 proteins in 780 species: Archae - 12; Ba…	gi|186511980|ref|NP_001119003.1|	putative RING-H2 finger protein ATL4H [Arabidopsis thaliana] &gt;gi|302393676|sp|P0C041.2|ATL53_ARATH RecName: Full=Putative RING-H2 finger protein ATL53 &gt;gi|332658566|gb|AEE83966.1| putative RING-H2 finger protein ATL53 [Arabidopsis thaliana]
AT4G17920	BnaA01g08790D	82132	OA	GSBRNA2T00131282001	chrA01	4252131	4253016	RING/U-box superfamily protein; FUNCTIONS IN: zinc ion binding; CONTAINS InterPro DOMAIN/s: Zinc finger, RING-type (InterPro:IPR001841), Zinc finger, C3HC4 RING-type (InterPro:IPR018957); BEST Arabidopsis thaliana protein match is: RING/U-box superfamily protein (TAIR:AT5G46650.1); Has 8779 Blast hits to 8757 proteins in 280 species: Archae - 0; Bacteria - 0; Metazoa - 2402; Fungi - 735; Plants -…	gi|297800290|ref|XP_002868029.1|	zinc finger family protein [Arabidopsis lyrata subsp. lyrata] &gt;gi|297313865|gb|EFH44288.1| zinc finger family protein [Arabidopsis lyrata subsp. lyrata]
AT4G17940	BnaA01g08800D	82133	OA	GSBRNA2T00131283001	chrA01	4255188	4256046	Tetratricopeptide repeat (TPR)-like superfamily protein; FUNCTIONS IN: binding; INVOLVED IN: biological_process unknown; EXPRESSED IN: 23 plant structures; EXPRESSED DURING: 15 growth stages; CONTAINS InterPro DOMAIN/s: Tetratricopeptide-like helical (InterPro:IPR011990), Tetratricopeptide repeat-containing (InterPro:IPR013026); BEST Arabidopsis thaliana protein match is: Tetratricopeptide repeat…	gi|21592868|gb|AAM64818.1|	unknown [Arabidopsis thaliana]
AT4G17950	BnaA01g08810D	82134	OA	GSBRNA2T00131284001	chrA01	4256371	4258249	AT hook motif DNA-binding family protein; FUNCTIONS IN: DNA binding; INVOLVED IN: regulation of transcription, DNA-dependent; LOCATED IN: nucleus; EXPRESSED IN: 16 plant structures; EXPRESSED DURING: 11 growth stages; CONTAINS InterPro DOMAIN/s: Protein of unknown function DUF296 (InterPro:IPR005175), AT hook, DNA-binding motif (InterPro:IPR017956); BEST Arabidopsis thaliana protein match is: AT …	gi|18414996|ref|NP_567546.1|	AT hook motif DNA-binding family protein [Arabidopsis thaliana] &gt;gi|15451060|gb|AAK96801.1| putative protein [Arabidopsis thaliana] &gt;gi|20148333|gb|AAM10057.1| putative protein [Arabidopsis thaliana] &gt;gi|119657370|tpd|FAA00284.1| TPA: AT-hook motif nuclear localized protein 13 [Arabidopsis thaliana] &gt;gi|332658571|gb|AEE83971.1| AT hook motif DNA-binding family protein [Arabidopsis tha…
AT4G17960	BnaA01g08820D	82135	OA	GSBRNA2T00131285001	chrA01	4260541	4261999	unknown protein; BEST Arabidopsis thaliana protein match is: unknown protein (TAIR:AT5G46620.1); Has 46 Blast hits to 45 proteins in 13 species: Archae - 0; Bacteria - 0; Metazoa - 0; Fungi - 0; Plants - 46; Viruses - 0; Other Eukaryotes - 0 (source: NCBI BLink).	gi|15236715|ref|NP_193530.1|	uncharacterized protein [Arabidopsis thaliana] &gt;gi|2894605|emb|CAA17139.1| putative protein [Arabidopsis thaliana] &gt;gi|7268548|emb|CAB78798.1| putative protein [Arabidopsis thaliana] &gt;gi|17380716|gb|AAL36188.1| unknown protein [Arabidopsis thaliana] &gt;gi|20259011|gb|AAM14221.1| unknown protein [Arabidopsis thaliana] &gt;gi|332658572|gb|AEE83972.1| uncharacterized protein AT4G17960 [Ara…
AT4G17980	BnaA01g08830D	82136	OA	GSBRNA2T00131286001	chrA01	4267126	4268299	NAC domain containing protein 71 (NAC071); FUNCTIONS IN: sequence-specific DNA binding transcription factor activity; INVOLVED IN: multicellular organismal development, regulation of transcription; LOCATED IN: cellular_component unknown; CONTAINS InterPro DOMAIN/s: No apical meristem (NAM) protein (InterPro:IPR003441); BEST Arabidopsis thaliana protein match is: NAC domain containing protein 96 (…	gi|297800286|ref|XP_002868027.1|	predicted protein [Arabidopsis lyrata subsp. lyrata] &gt;gi|297313863|gb|EFH44286.1| predicted protein [Arabidopsis lyrata subsp. lyrata]
	BnaA01g08840D	82137	OA	GSBRNA2T00131287001	chrA01	4275920	4276088		-	-
AT5G46570	BnaA01g08850D	82138	OA	GSBRNA2T00131288001	chrA01	4276591	4279560	BR-signaling kinase 2 (BSK2); FUNCTIONS IN: binding, protein kinase activity, kinase activity, ATP binding; INVOLVED IN: brassinosteroid mediated signaling pathway, N-terminal protein myristoylation; LOCATED IN: plasma membrane; EXPRESSED IN: 22 plant structures; EXPRESSED DURING: 10 growth stages; CONTAINS InterPro DOMAIN/s: Tetratricopeptide-like helical (InterPro:IPR011990), Protein kinase, ca…	gi|297794581|ref|XP_002865175.1|	kinase family protein [Arabidopsis lyrata subsp. lyrata] &gt;gi|297311010|gb|EFH41434.1| kinase family protein [Arabidopsis lyrata subsp. lyrata]
AT4G18010	BnaA01g08860D	82139	OA	GSBRNA2T00131289001	chrA01	4288488	4290081	myo-inositol polyphosphate 5-phosphatase 2 (5PTASE2); CONTAINS InterPro DOMAIN/s: Inositol polyphosphate related phosphatase (InterPro:IPR000300), Endonuclease/exonuclease/phosphatase (InterPro:IPR005135); BEST Arabidopsis thaliana protein match is: DNAse I-like superfamily protein (TAIR:AT1G71710.2); Has 30201 Blast hits to 17322 proteins in 780 species: Archae - 12; Bacteria - 1396; Metazoa - 1…	gi|2894610|emb|CAA17144.1|	putative protein [Arabidopsis thaliana] &gt;gi|7268553|emb|CAB78803.1| putative protein [Arabidopsis thaliana]
AT4G18010	BnaA01g08870D	82140	OA	GSBRNA2T00131290001	chrA01	4290305	4291572	myo-inositol polyphosphate 5-phosphatase 2 (5PTASE2); CONTAINS InterPro DOMAIN/s: Inositol polyphosphate related phosphatase (InterPro:IPR000300), Endonuclease/exonuclease/phosphatase (InterPro:IPR005135); BEST Arabidopsis thaliana protein match is: DNAse I-like superfamily protein (TAIR:AT1G71710.2); Has 30201 Blast hits to 17322 proteins in 780 species: Archae - 12; Bacteria - 1396; Metazoa - 1…	gi|30684260|ref|NP_849402.1|	Type I inositol-1,4,5-trisphosphate 5-phosphatase 2 [Arabidopsis thaliana] &gt;gi|332658578|gb|AEE83978.1| Type I inositol-1,4,5-trisphosphate 5-phosphatase 2 [Arabidopsis thaliana]
AT3G23790	BnaA01g08880D	82141	OA	GSBRNA2T00131292001	chrA01	4299072	4300330	acyl activating enzyme 16 (AAE16); FUNCTIONS IN: catalytic activity; INVOLVED IN: metabolic process; LOCATED IN: chloroplast envelope; EXPRESSED IN: 21 plant structures; EXPRESSED DURING: 9 growth stages; CONTAINS InterPro DOMAIN/s: AMP-binding (InterPro:IPR020459), AMP-binding, conserved site (InterPro:IPR020845), AMP-dependent synthetase/ligase (InterPro:IPR000873); BEST Arabidopsis thaliana pr…	gi|22331297|ref|NP_189021.2|	acyl activating enzyme 16 [Arabidopsis thaliana] &gt;gi|75311239|sp|Q9LK39.1|AAE16_ARATH RecName: Full=Probable acyl-activating enzyme 16, chloroplastic; Flags: Precursor &gt;gi|9293952|dbj|BAB01855.1| long-chain-fatty-acid CoA ligase [Arabidopsis thaliana] &gt;gi|332643293|gb|AEE76814.1| AMP-dependent synthetase and ligase family protein [Arabidopsis thaliana]
AT4G18020	BnaA01g08890D	82142	OA	GSBRNA2T00131294001	chrA01	4314467	4318372	APRR2; CONTAINS InterPro DOMAIN/s: Myb-like DNA-binding domain, SHAQKYF class (InterPro:IPR006447), CheY-like (InterPro:IPR011006), Myb, DNA-binding (InterPro:IPR014778), Homeodomain-like (InterPro:IPR009057), Signal transduction response regulator, receiver domain (InterPro:IPR001789), HTH transcriptional regulator, Myb-type, DNA-binding (InterPro:IPR017930), Homeodomain-related (InterPro:IPR012…	gi|297800266|ref|XP_002868017.1|	pseudo-response regulator 2 [Arabidopsis lyrata subsp. lyrata] &gt;gi|297313853|gb|EFH44276.1| pseudo-response regulator 2 [Arabidopsis lyrata subsp. lyrata]
AT4G18030	BnaA01g08900D	82143	OA	GSBRNA2T00131295001	chrA01	4327134	4331622	S-adenosyl-L-methionine-dependent methyltransferases superfamily protein; INVOLVED IN: biological_process unknown; LOCATED IN: Golgi apparatus, plasma membrane, plant-type cell wall; EXPRESSED IN: 24 plant structures; EXPRESSED DURING: 14 growth stages; CONTAINS InterPro DOMAIN/s: Protein of unknown function DUF248, methyltransferase putative (InterPro:IPR004159); BEST Arabidopsis thaliana protei…	gi|22328758|ref|NP_193537.2|	putative methyltransferase PMT14 [Arabidopsis thaliana] &gt;gi|75250016|sp|Q94EJ6.1|PMTE_ARATH RecName: Full=Probable methyltransferase PMT14 &gt;gi|15294146|gb|AAK95250.1|AF410264_1 AT4g18030/T6K21_210 [Arabidopsis thaliana] &gt;gi|24797056|gb|AAN64540.1| At4g18030/T6K21_210 [Arabidopsis thaliana] &gt;gi|332658586|gb|AEE83986.1| putative methyltransferase PMT14 [Arabidopsis thaliana]
AT4G18040	BnaA01g08910D	82144	OA	GSBRNA2T00131296001	chrA01	4332396	4333767	eukaryotic translation initiation factor 4E (EIF4E); CONTAINS InterPro DOMAIN/s: Eukaryotic translation initiation factor 4E (eIF-4E) (InterPro:IPR001040), Eukaryotic translation initiation factor 4E (eIF-4E), conserved site (InterPro:IPR019770); BEST Arabidopsis thaliana protein match is: Eukaryotic initiation factor 4E protein (TAIR:AT1G29550.1); Has 1807 Blast hits to 1807 proteins in 277 spec…	gi|459284102|gb|AGG54045.1|	eukaryotic translation initiation factor 4E.a [Brassica rapa subsp. pekinensis]
AT4G18100	BnaA01g08920D	82145	OA	GSBRNA2T00131297001	chrA01	4334068	4334964	Ribosomal protein L32e; FUNCTIONS IN: structural constituent of ribosome; INVOLVED IN: translation, ribosome biogenesis; LOCATED IN: cytosolic ribosome, ribosome, cytosolic large ribosomal subunit, nucleolus; EXPRESSED IN: callus, pollen tube, leaf; CONTAINS InterPro DOMAIN/s: Ribosomal protein L32e (InterPro:IPR001515), Ribosomal protein L32e, conserved site (InterPro:IPR018263); BEST Arabidopsi…	gi|15236757|ref|NP_193544.1|	60S ribosomal protein L32-1 [Arabidopsis thaliana] &gt;gi|27735239|sp|P49211.2|RL321_ARATH RecName: Full=60S ribosomal protein L32-1 &gt;gi|5816996|emb|CAB53651.1| ribosomal protein L32-like protein [Arabidopsis thaliana] &gt;gi|7268562|emb|CAB78812.1| ribosomal protein L32-like protein [Arabidopsis thaliana] &gt;gi|15982917|gb|AAL09805.1| AT4g18100/F15J5_70 [Arabidopsis thaliana] &gt;gi|18252929…
AT4G18120	BnaA01g08930D	82146	OA	GSBRNA2T00131298001	chrA01	4336238	4339607	MEI2-like 3 (ML3); FUNCTIONS IN: RNA binding, nucleotide binding, nucleic acid binding; INVOLVED IN: biological_process unknown; LOCATED IN: nucleus; EXPRESSED IN: 24 plant structures; EXPRESSED DURING: 13 growth stages; CONTAINS InterPro DOMAIN/s: RNA recognition motif, RNP-1 (InterPro:IPR000504), RNA recognition motif 2 (InterPro:IPR007201), Nucleotide-binding, alpha-beta plait (InterPro:IPR012…	gi|334305801|sp|Q9SVV9.2|AML3_ARATH	RecName: Full=Protein MEI2-like 3; Short=AML3; AltName: Full=MEI2-like protein 3
AT4G18130	BnaA01g08940D	82147	OA	GSBRNA2T00131299001	chrA01	4339718	4343137	phytochrome E (PHYE); FUNCTIONS IN: protein histidine kinase activity, G-protein coupled photoreceptor activity, signal transducer activity; INVOLVED IN: in 8 processes; LOCATED IN: membrane; EXPRESSED IN: 22 plant structures; EXPRESSED DURING: 13 growth stages; CONTAINS InterPro DOMAIN/s: Phytochrome, central region (InterPro:IPR013515), Signal transduction histidine kinase, core (InterPro:IPR00…	gi|240255991|ref|NP_193547.4|	phytochrome E [Arabidopsis thaliana] &gt;gi|332278136|sp|P42498.2|PHYE_ARATH RecName: Full=Phytochrome E &gt;gi|332658600|gb|AEE84000.1| phytochrome E [Arabidopsis thaliana]
AT4G18150	BnaA01g08950D	82148	OA	GSBRNA2T00131300001	chrA01	4346056	4349850	Kinase-related protein of unknown function (DUF1296); CONTAINS InterPro DOMAIN/s: Protein of unknown function DUF1296 (InterPro:IPR009719); BEST Arabidopsis thaliana protein match is: Kinase-related protein of unknown function (DUF1296) (TAIR:AT1G29350.1); Has 231 Blast hits to 188 proteins in 50 species: Archae - 0; Bacteria - 2; Metazoa - 55; Fungi - 21; Plants - 25; Viruses - 0; Other Eukaryot…	gi|297804370|ref|XP_002870069.1|	predicted protein [Arabidopsis lyrata subsp. lyrata] &gt;gi|297315905|gb|EFH46328.1| predicted protein [Arabidopsis lyrata subsp. lyrata]
AT4G18160	BnaA01g08960D	82149	OA	GSBRNA2T00131301001	chrA01	4351357	4352763	Ca2+ activated outward rectifying K+ channel 6 (KCO6); FUNCTIONS IN: outward rectifier potassium channel activity; INVOLVED IN: potassium ion transport; LOCATED IN: plant-type vacuole membrane; EXPRESSED IN: 25 plant structures; EXPRESSED DURING: 14 growth stages; CONTAINS InterPro DOMAIN/s: Potassium channel, two pore-domain (InterPro:IPR003280), EF-Hand 1, calcium-binding site (InterPro:IPR0182…	gi|15236780|ref|NP_193550.1|	protein two-pore potassium channel 3 [Arabidopsis thaliana] &gt;gi|38605078|sp|Q9SVV6.1|TPK3_ARATH RecName: Full=Two-pore potassium channel 3; Short=AtTPK3; AltName: Full=Calcium-activated outward-rectifying potassium channel 6; Short=AtKCO6 &gt;gi|5817002|emb|CAB53657.1| potassium channel-like protein [Arabidopsis thaliana] &gt;gi|7268609|emb|CAB78818.1| potassium channel-like protein [Arabidops…
AT4G18823	BnaA01g08970D	82150	OA	GSBRNA2T00131302001	chrA01	4353463	4353810	Defensin-like (DEFL) family protein; LOCATED IN: endomembrane system; BEST Arabidopsis thaliana protein match is: Defensin-like (DEFL) family protein (TAIR:AT5G19315.1); Has 35333 Blast hits to 34131 proteins in 2444 species: Archae - 798; Bacteria - 22429; Metazoa - 974; Fungi - 991; Plants - 531; Viruses - 0; Other Eukaryotes - 9610 (source: NCBI BLink).	gi|79325163|ref|NP_001031666.1|	putative defensin-like protein 27 [Arabidopsis thaliana] &gt;gi|122201360|sp|Q2L6T3.1|DEF27_ARATH RecName: Full=Putative defensin-like protein 27; Flags: Precursor &gt;gi|332658695|gb|AEE84095.1| putative defensin-like protein 27 [Arabidopsis thaliana]
AT1G20200	BnaA01g08980D	82151	OA	GSBRNA2T00131303001	chrA01	4354752	4355985	EMBRYO DEFECTIVE 2719 (EMB2719); FUNCTIONS IN: enzyme regulator activity; INVOLVED IN: ubiquitin-dependent protein catabolic process, embryo development ending in seed dormancy; LOCATED IN: proteasome complex, plasma membrane, proteasome regulatory particle, lid subcomplex; EXPRESSED IN: 24 plant structures; EXPRESSED DURING: 13 growth stages; CONTAINS InterPro DOMAIN/s: Proteasome component (PCI…	gi|302828592|ref|XP_002945863.1|	26S proteasome regulatory complex [Volvox carteri f. nagariensis] &gt;gi|300268678|gb|EFJ52858.1| 26S proteasome regulatory complex [Volvox carteri f. nagariensis]
AT4G18170	BnaA01g08990D	82152	OA	GSBRNA2T00131304001	chrA01	4367333	4369784	WRKY DNA-binding protein 28 (WRKY28); CONTAINS InterPro DOMAIN/s: DNA-binding WRKY (InterPro:IPR003657), Transcription factor, WRKY group IIc (InterPro:IPR017396); BEST Arabidopsis thaliana protein match is: WRKY DNA-binding protein 8 (TAIR:AT5G46350.1); Has 1807 Blast hits to 1807 proteins in 277 species: Archae - 0; Bacteria - 0; Metazoa - 736; Fungi - 347; Plants - 385; Viruses - 0; Other Euka…	gi|206574960|gb|ACI14393.1|	WRKY28-1 transcription factor [Brassica napus] &gt;gi|430218840|gb|AGA37239.1| WRKY transcription factor 28.1 [Brassica napus] &gt;gi|562776803|gb|AHB33834.1| WRKY transcription factor 28 [Brassica rapa]
AT4G18190	BnaA01g09000D	82153	OA	GSBRNA2T00131305001	chrA01	4375756	4378706	purine permease 6 (PUP6); CONTAINS InterPro DOMAIN/s: Protein of unknown function DUF250 (InterPro:IPR004853); BEST Arabidopsis thaliana protein match is: Drug/metabolite transporter superfamily protein (TAIR:AT4G18220.1); Has 383 Blast hits to 375 proteins in 24 species: Archae - 0; Bacteria - 4; Metazoa - 10; Fungi - 2; Plants - 348; Viruses - 0; Other Eukaryotes - 19 (source: NCBI BLink).	gi|297804360|ref|XP_002870064.1|	predicted protein [Arabidopsis lyrata subsp. lyrata] &gt;gi|297315900|gb|EFH46323.1| predicted protein [Arabidopsis lyrata subsp. lyrata]
AT4G18197	BnaA01g09010D	82154	OA	GSBRNA2T00131306001	chrA01	4378780	4379965	purine permease 7 (PUP7); CONTAINS InterPro DOMAIN/s: Protein of unknown function DUF250 (InterPro:IPR004853); BEST Arabidopsis thaliana protein match is: Nucleotide-sugar transporter family protein (TAIR:AT4G18205.1); Has 35333 Blast hits to 34131 proteins in 2444 species: Archae - 798; Bacteria - 22429; Metazoa - 974; Fungi - 991; Plants - 531; Viruses - 0; Other Eukaryotes - 9610 (source: NCBI…	gi|297804356|ref|XP_002870062.1|	predicted protein [Arabidopsis lyrata subsp. lyrata] &gt;gi|297315898|gb|EFH46321.1| predicted protein [Arabidopsis lyrata subsp. lyrata]
AT4G18210	BnaA01g09020D	82155	OA	GSBRNA2T00131307001	chrA01	4380490	4381749	purine permease 10 (PUP10); CONTAINS InterPro DOMAIN/s: Protein of unknown function DUF250 (InterPro:IPR004853); BEST Arabidopsis thaliana protein match is: Drug/metabolite transporter superfamily protein (TAIR:AT4G18220.1); Has 419 Blast hits to 410 proteins in 44 species: Archae - 2; Bacteria - 21; Metazoa - 7; Fungi - 18; Plants - 360; Viruses - 0; Other Eukaryotes - 11 (source: NCBI BLink).	gi|378405193|sp|O49726.2|PUP9_ARATH	RecName: Full=Probable purine permease 9; Short=AtPUP9
AT4G18230	BnaA01g09030D	82156	OA	GSBRNA2T00131308001	chrA01	4381901	4383440	FUNCTIONS IN: molecular_function unknown; INVOLVED IN: biological_process unknown; LOCATED IN: endomembrane system; EXPRESSED IN: 23 plant structures; EXPRESSED DURING: 13 growth stages; CONTAINS InterPro DOMAIN/s: Oligosaccharide biosynthesis protein Alg14 like (InterPro:IPR013969); Has 640 Blast hits to 640 proteins in 277 species: Archae - 4; Bacteria - 281; Metazoa - 94; Fungi - 127; Plants -…	gi|590622806|ref|XP_007025149.1|	UDP-N-acetylglucosamine transferase subunit ALG14 isoform 1 [Theobroma cacao] &gt;gi|590622810|ref|XP_007025150.1| UDP-N-acetylglucosamine transferase subunit ALG14 isoform 1 [Theobroma cacao] &gt;gi|508780515|gb|EOY27771.1| UDP-N-acetylglucosamine transferase subunit ALG14 isoform 1 [Theobroma cacao] &gt;gi|508780516|gb|EOY27772.1| UDP-N-acetylglucosamine transferase subunit ALG14 isoform 1 [The…
AT5G41690	BnaA01g09040D	82157	OA	GSBRNA2T00131310001	chrA01	4389637	4396723	RNA-binding (RRM/RBD/RNP motifs) family protein; FUNCTIONS IN: RNA binding, nucleotide binding, nucleic acid binding; CONTAINS InterPro DOMAIN/s: RNA recognition motif, RNP-1 (InterPro:IPR000504), Nucleotide-binding, alpha-beta plait (InterPro:IPR012677); BEST Arabidopsis thaliana protein match is: RNA-binding (RRM/RBD/RNP motifs) family protein (TAIR:AT1G45100.1); Has 16649 Blast hits to 9973 pr…	gi|145358728|ref|NP_568594.3|	RNA recognition motif-containing protein [Arabidopsis thaliana] &gt;gi|62320844|dbj|BAD93798.1| putative protein [Arabidopsis thaliana] &gt;gi|332007327|gb|AED94710.1| RNA recognition motif-containing protein [Arabidopsis thaliana]
AT4G18250	BnaA01g09050D	82158	OA	GSBRNA2T00131311001	chrA01	4397459	4403618	receptor serine/threonine kinase, putative; FUNCTIONS IN: transmembrane receptor protein serine/threonine kinase activity, kinase activity; INVOLVED IN: protein amino acid phosphorylation; EXPRESSED IN: 8 plant structures; EXPRESSED DURING: LP.06 six leaves visible, LP.04 four leaves visible, LP.10 ten leaves visible, LP.02 two leaves visible, LP.08 eight leaves visible; CONTAINS InterPro DOMAIN/…	gi|30684346|ref|NP_193559.2|	putative receptor serine/threonine kinase [Arabidopsis thaliana] &gt;gi|332658616|gb|AEE84016.1| putative receptor serine/threonine kinase [Arabidopsis thaliana]
AT4G18290	BnaA01g09060D	82159	OA	GSBRNA2T00131313001	chrA01	4417854	4420851	potassium channel in Arabidopsis thaliana 2 (KAT2); FUNCTIONS IN: inward rectifier potassium channel activity, cyclic nucleotide binding; INVOLVED IN: response to high light intensity, circadian rhythm, stomatal movement; LOCATED IN: plasma membrane, membrane; EXPRESSED IN: 17 plant structures; EXPRESSED DURING: 9 growth stages; CONTAINS InterPro DOMAIN/s: Cyclic nucleotide-binding (InterPro:IPR0…	gi|60396811|gb|AAX19659.1|	inward rectifying potassium channel [Brassica rapa subsp. pekinensis]
AT4G18340	BnaA01g09070D	82160	OA	GSBRNA2T00131315001	chrA01	4422831	4424612	Glycosyl hydrolase superfamily protein; FUNCTIONS IN: cation binding, hydrolase activity, hydrolyzing O-glycosyl compounds, catalytic activity; INVOLVED IN: carbohydrate metabolic process; LOCATED IN: endomembrane system; EXPRESSED IN: 21 plant structures; EXPRESSED DURING: 13 growth stages; CONTAINS InterPro DOMAIN/s: Glycoside hydrolase, catalytic core (InterPro:IPR017853), Glycoside hydrolase,…	gi|22328768|ref|NP_193568.2|	glycosyl hydrolase family protein [Arabidopsis thaliana] &gt;gi|21539539|gb|AAM53322.1| beta-1,3-glucanase-like protein [Arabidopsis thaliana] &gt;gi|24899809|gb|AAN65119.1| beta-1,3-glucanase-like protein [Arabidopsis thaliana] &gt;gi|332658629|gb|AEE84029.1| glycosyl hydrolase family protein [Arabidopsis thaliana]
	BnaA01g09080D	82161	OA	GSBRNA2T00131316001	chrA01	4439549	4439685		-	-
AT4G18350	BnaA01g09090D	82162	OA	GSBRNA2T00131317001	chrA01	4447852	4449598	nine-cis-epoxycarotenoid dioxygenase 2 (NCED2); CONTAINS InterPro DOMAIN/s: Carotenoid oxygenase (InterPro:IPR004294); BEST Arabidopsis thaliana protein match is: nine-cis-epoxycarotenoid dioxygenase 5 (TAIR:AT1G30100.1); Has 1807 Blast hits to 1807 proteins in 277 species: Archae - 0; Bacteria - 0; Metazoa - 736; Fungi - 347; Plants - 385; Viruses - 0; Other Eukaryotes - 339 (source: NCBI BLink).	gi|15236854|ref|NP_193569.1|	9-cis-epoxycarotenoid dioxygenase NCED2 [Arabidopsis thaliana] &gt;gi|75098750|sp|O49505.1|NCED2_ARATH RecName: Full=9-cis-epoxycarotenoid dioxygenase NCED2, chloroplastic; Short=AtNCED2; Flags: Precursor &gt;gi|2832640|emb|CAA16715.1| neoxanthin cleavage enzyme - like protein [Arabidopsis thaliana] &gt;gi|7268628|emb|CAB78837.1| neoxanthin cleavage enzyme-like protein [Arabidopsis thaliana] &gt;…
AT4G18360	BnaA01g09100D	82163	OA	GSBRNA2T00131318001	chrA01	4452151	4454319	Aldolase-type TIM barrel family protein; FUNCTIONS IN: glycolate oxidase activity, oxidoreductase activity, FMN binding, catalytic activity; INVOLVED IN: oxidation reduction, metabolic process; LOCATED IN: peroxisome; EXPRESSED IN: 12 plant structures; EXPRESSED DURING: 4 anthesis, F mature embryo stage, petal differentiation and expansion stage, E expanded cotyledon stage, D bilateral stage; CON…	gi|15236857|ref|NP_193570.1|	glycolate oxidase [Arabidopsis thaliana] &gt;gi|75318383|sp|O49506.1|GLO5_ARATH RecName: Full=Peroxisomal (S)-2-hydroxy-acid oxidase GLO5; AltName: Full=Glycolate oxidase 3; Short=AtGLO5; Short=GOX 3; AltName: Full=Short chain alpha-hydroxy acid oxidase GLO5 &gt;gi|2832641|emb|CAA16716.1| glycolate oxidase - like protein [Arabidopsis thaliana] &gt;gi|7268629|emb|CAB78838.1| glycolate oxidase-like…
AT4G18370	BnaA01g09110D	82164	OA	GSBRNA2T00131319001	chrA01	4455768	4457290	DEGP protease 5 (DEG5); FUNCTIONS IN: serine-type peptidase activity, catalytic activity, serine-type endopeptidase activity; INVOLVED IN: photosystem II repair, proteolysis; LOCATED IN: thylakoid, thylakoid lumen, chloroplast thylakoid lumen, chloroplast; EXPRESSED IN: 22 plant structures; EXPRESSED DURING: 13 growth stages; CONTAINS InterPro DOMAIN/s: Serine/cysteine peptidase, trypsin-like (In…	gi|30684381|ref|NP_567552.2|	DEGP protease 5 [Arabidopsis thaliana] &gt;gi|59803058|sp|Q9SEL7.3|DEGP5_ARATH RecName: Full=Protease Do-like 5, chloroplastic; Flags: Precursor &gt;gi|15810377|gb|AAL07076.1| putative HhoA protease precursor [Arabidopsis thaliana] &gt;gi|20259261|gb|AAM14366.1| putative HhoA protease precursor [Arabidopsis thaliana] &gt;gi|51971741|dbj|BAD44535.1| protease HhoA like precursor [Arabidopsis thalia…
AT4G18372	BnaA01g09120D	82165	OA	GSBRNA2T00131320001	chrA01	4457349	4458057	Small nuclear ribonucleoprotein family protein; CONTAINS InterPro DOMAIN/s: Like-Sm ribonucleoprotein (LSM) domain (InterPro:IPR001163), Like-Sm ribonucleoprotein (LSM)-related domain (InterPro:IPR010920); Has 30201 Blast hits to 17322 proteins in 780 species: Archae - 12; Bacteria - 1396; Metazoa - 17338; Fungi - 3422; Plants - 5037; Viruses - 0; Other Eukaryotes - 2996 (source: NCBI BLink).	gi|22328770|ref|NP_680719.1|	Small nuclear ribonucleoprotein family protein [Arabidopsis thaliana] &gt;gi|332658634|gb|AEE84034.1| Small nuclear ribonucleoprotein family protein [Arabidopsis thaliana]
AT4G18375	BnaA01g09130D	82166	OA	GSBRNA2T00131321001	chrA01	4458775	4461448	RNA-binding KH domain-containing protein; FUNCTIONS IN: RNA binding, nucleic acid binding; INVOLVED IN: biological_process unknown; LOCATED IN: cellular_component unknown; EXPRESSED IN: 14 plant structures; EXPRESSED DURING: 6 growth stages; CONTAINS InterPro DOMAIN/s: K Homology, type 1, subgroup (InterPro:IPR018111), K Homology (InterPro:IPR004087), K Homology, type 1 (InterPro:IPR004088); BEST…	gi|15236863|ref|NP_193572.1|	KH domain-containing protein [Arabidopsis thaliana] &gt;gi|15214341|sp|P58223.1|Y4837_ARATH RecName: Full=KH domain-containing protein At4g18375 &gt;gi|22136632|gb|AAM91635.1| unknown protein [Arabidopsis thaliana] &gt;gi|332658636|gb|AEE84036.1| KH domain-containing protein [Arabidopsis thaliana]
AT4G18380	BnaA01g09140D	82167	OA	GSBRNA2T00131322001	chrA01	4465069	4465851	F-box family protein; FUNCTIONS IN: molecular_function unknown; INVOLVED IN: biological_process unknown; LOCATED IN: cellular_component unknown; CONTAINS InterPro DOMAIN/s: F-box domain, cyclin-like (InterPro:IPR001810), F-box domain, Skp2-like (InterPro:IPR022364); BEST Arabidopsis thaliana protein match is: F-box family protein (TAIR:AT5G46170.1).	gi|297804328|ref|XP_002870048.1|	F-box family protein [Arabidopsis lyrata subsp. lyrata] &gt;gi|297315884|gb|EFH46307.1| F-box family protein [Arabidopsis lyrata subsp. lyrata]
AT4G18380	BnaA01g09150D	82168	OA	GSBRNA2T00131323001	chrA01	4465909	4466728	F-box family protein; FUNCTIONS IN: molecular_function unknown; INVOLVED IN: biological_process unknown; LOCATED IN: cellular_component unknown; CONTAINS InterPro DOMAIN/s: F-box domain, cyclin-like (InterPro:IPR001810), F-box domain, Skp2-like (InterPro:IPR022364); BEST Arabidopsis thaliana protein match is: F-box family protein (TAIR:AT5G46170.1).	gi|297804328|ref|XP_002870048.1|	F-box family protein [Arabidopsis lyrata subsp. lyrata] &gt;gi|297315884|gb|EFH46307.1| F-box family protein [Arabidopsis lyrata subsp. lyrata]
AT4G18390	BnaA01g09160D	82169	OA	GSBRNA2T00131324001	chrA01	4472098	4472818	TEOSINTE BRANCHED 1, cycloidea and PCF transcription factor 2 (TCP2); FUNCTIONS IN: sequence-specific DNA binding transcription factor activity; INVOLVED IN: cell differentiation, positive regulation of development, heterochronic, regulation of transcription, leaf morphogenesis; LOCATED IN: cellular_component unknown; EXPRESSED IN: 22 plant structures; EXPRESSED DURING: 13 growth stages; CONTAINS…	gi|312282035|dbj|BAJ33883.1|	unnamed protein product [Thellungiella halophila]
AT4G18395	BnaA01g09170D	82170	OA	GSBRNA2T00131326001	chrA01	4482130	4482319	unknown protein; Has 30201 Blast hits to 17322 proteins in 780 species: Archae - 12; Bacteria - 1396; Metazoa - 17338; Fungi - 3422; Plants - 5037; Viruses - 0; Other Eukaryotes - 2996 (source: NCBI BLink).	gi|116831371|gb|ABK28638.1|	unknown [Arabidopsis thaliana]
AT4G18400	BnaA01g09180D	82171	OA	GSBRNA2T00131327001	chrA01	4482380	4483399	unknown protein; FUNCTIONS IN: molecular_function unknown; INVOLVED IN: biological_process unknown; LOCATED IN: chloroplast; EXPRESSED IN: 22 plant structures; EXPRESSED DURING: 13 growth stages; Has 30201 Blast hits to 17322 proteins in 780 species: Archae - 12; Bacteria - 1396; Metazoa - 17338; Fungi - 3422; Plants - 5037; Viruses - 0; Other Eukaryotes - 2996 (source: NCBI BLink).	gi|18415084|ref|NP_567555.1|	uncharacterized protein [Arabidopsis thaliana] &gt;gi|21553498|gb|AAM62591.1| unknown [Arabidopsis thaliana] &gt;gi|106879153|gb|ABF82606.1| At4g18400 [Arabidopsis thaliana] &gt;gi|332658642|gb|AEE84042.1| uncharacterized protein AT4G18400 [Arabidopsis thaliana]
	BnaA01g09190D	82172	OA	GSBRNA2T00131328001	chrA01	4483893	4484130		gi|297804322|ref|XP_002870045.1|	predicted protein [Arabidopsis lyrata subsp. lyrata] &gt;gi|297315881|gb|EFH46304.1| predicted protein [Arabidopsis lyrata subsp. lyrata]
AT4G18422	BnaA01g09200D	82173	OA	GSBRNA2T00131329001	chrA01	4484497	4484881	unknown protein; FUNCTIONS IN: molecular_function unknown; INVOLVED IN: biological_process unknown; LOCATED IN: cellular_component unknown; Has 0 Blast hits to 0 proteins in 0 species (source: NCBI BLink).	gi|238480836|ref|NP_001154252.1|	uncharacterized protein [Arabidopsis thaliana] &gt;gi|332658643|gb|AEE84043.1| uncharacterized protein AT4G18422 [Arabidopsis thaliana]
AT4G18425	BnaA01g09210D	82174	OA	GSBRNA2T00131330001	chrA01	4487759	4488434	Protein of unknown function (DUF679); CONTAINS InterPro DOMAIN/s: Protein of unknown function DUF679 (InterPro:IPR007770); BEST Arabidopsis thaliana protein match is: Protein of unknown function (DUF679) (TAIR:AT5G46090.1); Has 30201 Blast hits to 17322 proteins in 780 species: Archae - 12; Bacteria - 1396; Metazoa - 17338; Fungi - 3422; Plants - 5037; Viruses - 0; Other Eukaryotes - 2996 (source…	gi|15237374|ref|NP_199421.1|	uncharacterized protein [Arabidopsis thaliana] &gt;gi|9757729|dbj|BAB08254.1| unnamed protein product [Arabidopsis thaliana] &gt;gi|332007953|gb|AED95336.1| uncharacterized protein AT5G46090 [Arabidopsis thaliana]
AT4G18440	BnaA01g09220D	82175	OA	GSBRNA2T00131331001	chrA01	4496955	4499312	L-Aspartase-like family protein; FUNCTIONS IN: N6-(1,2-dicarboxyethyl)AMP AMP-lyase (fumarate-forming) activity, catalytic activity; INVOLVED IN: purine ribonucleotide biosynthetic process, purine base biosynthetic process, IMP biosynthetic process; LOCATED IN: chloroplast, chloroplast stroma; CONTAINS InterPro DOMAIN/s: Adenylosuccinate lyase C-terminal/plant (InterPro:IPR013539), L-Aspartase-li…	gi|22328773|ref|NP_193579.2|	L-aspartase-like family protein [Arabidopsis thaliana] &gt;gi|18491163|gb|AAL69484.1| putative adenylosuccinate lyase [Arabidopsis thaliana] &gt;gi|23297650|gb|AAN13001.1| putative adenylosuccinate lyase [Arabidopsis thaliana] &gt;gi|332658646|gb|AEE84046.1| L-aspartase-like family protein [Arabidopsis thaliana]
AT4G18450	BnaA01g09230D	82176	OA	GSBRNA2T00131332001	chrA01	4499769	4500678	Integrase-type DNA-binding superfamily protein; CONTAINS InterPro DOMAIN/s: DNA-binding, integrase-type (InterPro:IPR016177), Pathogenesis-related transcriptional factor/ERF, DNA-binding (InterPro:IPR001471); BEST Arabidopsis thaliana protein match is: ethylene response factor 1 (TAIR:AT3G23240.1); Has 5532 Blast hits to 5448 proteins in 244 species: Archae - 0; Bacteria - 0; Metazoa - 0; Fungi -…	gi|48479328|gb|AAT44935.1|	putative AP2/EREBP transcription factor [Arabidopsis thaliana]
AT4G18470	BnaA01g09240D	82177	OA	GSBRNA2T00131333001	chrA01	4512897	4515379	SUPPRESSOR OF NPR1-1, INDUCIBLE 1 (SNI1); Has 30201 Blast hits to 17322 proteins in 780 species: Archae - 12; Bacteria - 1396; Metazoa - 17338; Fungi - 3422; Plants - 5037; Viruses - 0; Other Eukaryotes - 2996 (source: NCBI BLink).	gi|21536560|gb|AAM60892.1|	unknown [Arabidopsis thaliana]
AT4G18460	BnaA01g09250D	82178	OA	GSBRNA2T00131334001	chrA01	4515429	4516740	D-Tyr-tRNA(Tyr) deacylase family protein; FUNCTIONS IN: hydrolase activity, acting on ester bonds; INVOLVED IN: D-amino acid catabolic process; LOCATED IN: cytoplasm; EXPRESSED IN: 16 plant structures; EXPRESSED DURING: 13 growth stages; CONTAINS InterPro DOMAIN/s: D-tyrosyl-tRNA(Tyr) deacylase (InterPro:IPR003732); Has 30201 Blast hits to 17322 proteins in 780 species: Archae - 12; Bacteria - 13…	gi|297800210|ref|XP_002867989.1|	D-Tyr-tRNA deacylase family protein [Arabidopsis lyrata subsp. lyrata] &gt;gi|297313825|gb|EFH44248.1| D-Tyr-tRNA deacylase family protein [Arabidopsis lyrata subsp. lyrata]
AT4G18465	BnaA01g09260D	82179	OA	GSBRNA2T00131335001	chrA01	4516967	4521644	RNA helicase family protein; FUNCTIONS IN: RNA helicase activity, helicase activity, nucleic acid binding, ATP-dependent helicase activity, ATP binding; INVOLVED IN: biological_process unknown; LOCATED IN: cellular_component unknown; EXPRESSED IN: 22 plant structures; EXPRESSED DURING: 13 growth stages; CONTAINS InterPro DOMAIN/s: Helicase-associated domain (InterPro:IPR007502), DNA/RNA helicase,…	gi|334186668|ref|NP_567558.2|	ATP-dependent RNA helicase DDX35 [Arabidopsis thaliana] &gt;gi|332658650|gb|AEE84050.1| ATP-dependent RNA helicase DDX35 [Arabidopsis thaliana]
AT1G10745	BnaA02g13580D	42467	LA	GSBRNA2T00070217001	chrA02	7454796	7455132	Maternally expressed gene (MEG) family protein; LOCATED IN: endomembrane system; BEST Arabidopsis thaliana protein match is: Maternally expressed gene (MEG) family protein (TAIR:AT1G10747.1); Has 23 Blast hits to 23 proteins in 2 species: Archae - 0; Bacteria - 0; Metazoa - 0; Fungi - 0; Plants - 23; Viruses - 0; Other Eukaryotes - 0 (source: NCBI BLink).	gi|145323842|ref|NP_001077510.1|	maternally expressed family protein [Arabidopsis thaliana] &gt;gi|332190519|gb|AEE28640.1| maternally expressed family protein [Arabidopsis thaliana]
AT1G68110	BnaA02g13590D	42468	LA	GSBRNA2T00070219001	chrA02	7458165	7459260	ENTH/ANTH/VHS superfamily protein; FUNCTIONS IN: phospholipid binding, clathrin binding, binding, phosphatidylinositol binding; INVOLVED IN: clathrin coat assembly; LOCATED IN: clathrin coat; EXPRESSED IN: 15 plant structures; EXPRESSED DURING: 10 growth stages; CONTAINS InterPro DOMAIN/s: Epsin-like, N-terminal (InterPro:IPR013809), Clathrin adaptor, phosphoinositide-binding, GAT-like (InterPro:…	gi|590697439|ref|XP_007045439.1|	ENTH/VHS/GAT family protein, putative [Theobroma cacao] &gt;gi|508709374|gb|EOY01271.1| ENTH/VHS/GAT family protein, putative [Theobroma cacao]
AT1G68120	BnaA02g13600D	42469	LA	GSBRNA2T00070220001	chrA02	7459338	7461395	basic pentacysteine 3 (BPC3); CONTAINS InterPro DOMAIN/s: GAGA binding-like (InterPro:IPR010409); BEST Arabidopsis thaliana protein match is: basic pentacysteine1 (TAIR:AT2G01930.2); Has 216 Blast hits to 216 proteins in 22 species: Archae - 0; Bacteria - 0; Metazoa - 0; Fungi - 0; Plants - 216; Viruses - 0; Other Eukaryotes - 0 (source: NCBI BLink).	gi|30697632|ref|NP_176979.2|	basic pentacysteine 3 [Arabidopsis thaliana] &gt;gi|63147410|gb|AAY34178.1| At1g68120 [Arabidopsis thaliana] &gt;gi|332196630|gb|AEE34751.1| basic pentacysteine 3 [Arabidopsis thaliana]
AT1G56130	BnaA02g13610D	42470	LA	GSBRNA2T00070221001	chrA02	7466829	7477284	Leucine-rich repeat transmembrane protein kinase; FUNCTIONS IN: protein serine/threonine kinase activity, protein kinase activity, ATP binding; INVOLVED IN: protein amino acid phosphorylation; LOCATED IN: plasma membrane, membrane; EXPRESSED IN: cultured cell; CONTAINS InterPro DOMAIN/s: Serine/threonine-protein kinase domain (InterPro:IPR002290), Leucine-rich repeat (InterPro:IPR001611), Serine-…	gi|15223460|ref|NP_176009.1|	putative LRR receptor-like serine/threonine-protein kinase [Arabidopsis thaliana] &gt;gi|263711285|sp|C0LGH2.2|Y1561_ARATH RecName: Full=Probable LRR receptor-like serine/threonine-protein kinase At1g56130; Flags: Precursor &gt;gi|332195226|gb|AEE33347.1| putative LRR receptor-like serine/threonine-protein kinase [Arabidopsis thaliana]
AT1G65810	BnaA02g13620D	42471	LA	GSBRNA2T00070222001	chrA02	7480280	7483842	P-loop containing nucleoside triphosphate hydrolases superfamily protein; BEST Arabidopsis thaliana protein match is: P-loop containing nucleoside triphosphate hydrolases superfamily protein (TAIR:AT1G65780.1); Has 6257 Blast hits to 5371 proteins in 1056 species: Archae - 197; Bacteria - 1787; Metazoa - 1336; Fungi - 1200; Plants - 672; Viruses - 106; Other Eukaryotes - 959 (source: NCBI BLink).	gi|302143703|emb|CBI22564.3|	unnamed protein product [Vitis vinifera]
AT2G25710	BnaA02g13630D	42472	LA	GSBRNA2T00070223001	chrA02	7488512	7493964	holocarboxylase synthase 1 (HCS1); FUNCTIONS IN: biotin-[acetyl-CoA-carboxylase] ligase activity, catalytic activity; INVOLVED IN: protein modification process; EXPRESSED IN: 22 plant structures; EXPRESSED DURING: 13 growth stages; CONTAINS InterPro DOMAIN/s: Biotin protein ligase, C-terminal (InterPro:IPR003142), Biotin/lipoate A/B protein ligase (InterPro:IPR004143), Biotin--acetyl-CoA-carboxyl…	gi|18400914|ref|NP_565605.1|	holocarboxylase synthase 1 [Arabidopsis thaliana] &gt;gi|30682866|ref|NP_850067.1| holocarboxylase synthase 1 [Arabidopsis thaliana] &gt;gi|75206635|sp|Q9SL92.2|HCS1_ARATH RecName: Full=Biotin--protein ligase 1, chloroplastic; AltName: Full=Holocarboxylase synthetase 1; Includes: RecName: Full=Biotin--[methylcrotonoyl-CoA-carboxylase] ligase; Includes: RecName: Full=Biotin--[acetyl-CoA-carboxylas…
AT3G45680	BnaA02g13640D	42473	LA	GSBRNA2T00070224001	chrA02	7494695	7496569	Major facilitator superfamily protein; FUNCTIONS IN: transporter activity; INVOLVED IN: oligopeptide transport, response to nematode; LOCATED IN: membrane; EXPRESSED IN: 12 plant structures; EXPRESSED DURING: 4 anthesis, C globular stage, petal differentiation and expansion stage; CONTAINS InterPro DOMAIN/s: PTR2 family proton/oligopeptide symporter, conserved site (InterPro:IPR018456), Oligopept…	gi|15231215|ref|NP_190154.1|	putative nitrate excretion transporter 3 [Arabidopsis thaliana] &gt;gi|75311772|sp|Q9M175.1|PTR39_ARATH RecName: Full=Protein NRT1/ PTR FAMILY 2.3; Short=AtNPF2.3; AltName: Full=Probable nitrate excretion transporter 3; AltName: Full=Protein NAXT1-like 2 &gt;gi|7019634|emb|CAB75781.1| putative transporter protein [Arabidopsis thaliana] &gt;gi|332644538|gb|AEE78059.1| probable nitrate excretion tr…
AT1G68170	BnaA02g13650D	42474	LA	GSBRNA2T00070226001	chrA02	7510502	7511647	nodulin MtN21 /EamA-like transporter family protein; LOCATED IN: membrane; EXPRESSED IN: embryo, leaf whorl, seed; EXPRESSED DURING: C globular stage, E expanded cotyledon stage; CONTAINS InterPro DOMAIN/s: Protein of unknown function DUF6, transmembrane (InterPro:IPR000620); BEST Arabidopsis thaliana protein match is: nodulin MtN21 /EamA-like transporter family protein (TAIR:AT1G25270.1); Has 25…	gi|297838565|ref|XP_002887164.1|	predicted protein [Arabidopsis lyrata subsp. lyrata] &gt;gi|297333005|gb|EFH63423.1| predicted protein [Arabidopsis lyrata subsp. lyrata]
AT1G68170	BnaA02g13660D	42475	LA	GSBRNA2T00070227001	chrA02	7511714	7514625	nodulin MtN21 /EamA-like transporter family protein; LOCATED IN: membrane; EXPRESSED IN: embryo, leaf whorl, seed; EXPRESSED DURING: C globular stage, E expanded cotyledon stage; CONTAINS InterPro DOMAIN/s: Protein of unknown function DUF6, transmembrane (InterPro:IPR000620); BEST Arabidopsis thaliana protein match is: nodulin MtN21 /EamA-like transporter family protein (TAIR:AT1G25270.1); Has 25…	gi|297838565|ref|XP_002887164.1|	predicted protein [Arabidopsis lyrata subsp. lyrata] &gt;gi|297333005|gb|EFH63423.1| predicted protein [Arabidopsis lyrata subsp. lyrata]
AT1G68180	BnaA02g13670D	42476	LA	GSBRNA2T00070228001	chrA02	7515799	7518452	RING/U-box superfamily protein; FUNCTIONS IN: zinc ion binding; LOCATED IN: mitochondrion; CONTAINS InterPro DOMAIN/s: Zinc finger, RING-type (InterPro:IPR001841), Zinc finger, C3HC4 RING-type (InterPro:IPR018957); BEST Arabidopsis thaliana protein match is: RING/U-box superfamily protein (TAIR:AT3G56580.3); Has 9058 Blast hits to 9033 proteins in 265 species: Archae - 0; Bacteria - 0; Metazoa - …	gi|30697639|ref|NP_176985.2|	RING/U-box domain-containing protein [Arabidopsis thaliana] &gt;gi|38454118|gb|AAR20753.1| At1g68180 [Arabidopsis thaliana] &gt;gi|60543341|gb|AAX22268.1| At1g68180 [Arabidopsis thaliana] &gt;gi|70905059|gb|AAZ14055.1| At1g68180 [Arabidopsis thaliana] &gt;gi|332196639|gb|AEE34760.1| RING/U-box domain-containing protein [Arabidopsis thaliana]
AT5G05020	BnaA02g13680D	42477	LA	GSBRNA2T00070229001	chrA02	7520249	7520920	Pollen Ole e 1 allergen and extensin family protein; LOCATED IN: endomembrane system; CONTAINS InterPro DOMAIN/s: Pollen Ole e 1 allergen/extensin (InterPro:IPR006041); BEST Arabidopsis thaliana protein match is: Pollen Ole e 1 allergen and extensin family protein (TAIR:AT2G41390.1); Has 1807 Blast hits to 1807 proteins in 277 species: Archae - 0; Bacteria - 0; Metazoa - 736; Fungi - 347; Plants …	gi|15238383|ref|NP_196121.1|	pollen Ole e 1 allergen and extensin family protein [Arabidopsis thaliana] &gt;gi|10178041|dbj|BAB11524.1| unnamed protein product [Arabidopsis thaliana] &gt;gi|46518369|gb|AAS99666.1| At5g05020 [Arabidopsis thaliana] &gt;gi|48310357|gb|AAT41805.1| At5g05020 [Arabidopsis thaliana] &gt;gi|332003436|gb|AED90819.1| pollen Ole e 1 allergen and extensin family protein [Arabidopsis thaliana]
AT1G68230	BnaA02g13690D	42478	LA	GSBRNA2T00070230001	chrA02	7531238	7533085	Reticulon family protein; FUNCTIONS IN: molecular_function unknown; INVOLVED IN: biological_process unknown; LOCATED IN: endoplasmic reticulum; EXPRESSED IN: 21 plant structures; EXPRESSED DURING: 10 growth stages; CONTAINS InterPro DOMAIN/s: Reticulon (InterPro:IPR003388); BEST Arabidopsis thaliana protein match is: Reticulon family protein (TAIR:AT2G46170.1); Has 30201 Blast hits to 17322 prote…	gi|229891749|sp|A2RVT6.2|RTNLN_ARATH	RecName: Full=Reticulon-like protein B14; Short=AtRTNLB14
	BnaA02g13700D	42479	LA	GSBRNA2T00070231001	chrA02	7538911	7538986		-	-
AT1G68240	BnaA02g13710D	42480	LA	GSBRNA2T00070233001	chrA02	7539791	7540759	basic helix-loop-helix (bHLH) DNA-binding superfamily protein; FUNCTIONS IN: sequence-specific DNA binding transcription factor activity; INVOLVED IN: regulation of transcription; LOCATED IN: nucleus; CONTAINS InterPro DOMAIN/s: Helix-loop-helix DNA-binding domain (InterPro:IPR001092), Helix-loop-helix DNA-binding (InterPro:IPR011598); BEST Arabidopsis thaliana protein match is: phytochrome inter…	gi|33111971|emb|CAE12172.1|	putative bHLH109 transcription factor [Arabidopsis thaliana]
AT1G68310	BnaA02g13720D	42481	LA	GSBRNA2T00070234001	chrA02	7548682	7550108	FUNCTIONS IN: vacuolar sorting signal binding; INVOLVED IN: biological_process unknown; LOCATED IN: cellular_component unknown; CONTAINS InterPro DOMAIN/s: Protein of unknown function DUF59 (InterPro:IPR002744); BEST Arabidopsis thaliana protein match is: Protein of unknown function (DUF59) (TAIR:AT3G50845.1); Has 563 Blast hits to 563 proteins in 217 species: Archae - 4; Bacteria - 0; Metazoa - …	gi|449436858|ref|XP_004136209.1|	PREDICTED: MIP18 family protein At1g68310-like [Cucumis sativus] &gt;gi|449508040|ref|XP_004163200.1| PREDICTED: MIP18 family protein At1g68310-like [Cucumis sativus]
AT1G68320	BnaA02g13730D	42482	LA	GSBRNA2T00070235001	chrA02	7553642	7554695	myb domain protein 62 (MYB62); CONTAINS InterPro DOMAIN/s: SANT, DNA-binding (InterPro:IPR001005), Homeodomain-like (InterPro:IPR009057), Myb, DNA-binding (InterPro:IPR014778), HTH transcriptional regulator, Myb-type, DNA-binding (InterPro:IPR017930), Homeodomain-related (InterPro:IPR012287), Myb transcription factor (InterPro:IPR015495); BEST Arabidopsis thaliana protein match is: myb domain pro…	gi|15221373|ref|NP_176999.1|	R2R3-MYB transcription family [Arabidopsis thaliana] &gt;gi|12325331|gb|AAG52612.1|AC016447_21 putative transcription factor; 40023-38981 [Arabidopsis thaliana] &gt;gi|41619164|gb|AAS10038.1| MYB transcription factor [Arabidopsis thaliana] &gt;gi|332196660|gb|AEE34781.1| R2R3-MYB transcription family [Arabidopsis thaliana]
AT1G68330	BnaA02g13740D	42483	LA	GSBRNA2T00070237001	chrA02	7563214	7563850	unknown protein; BEST Arabidopsis thaliana protein match is: unknown protein (TAIR:AT1G48780.1); Has 155 Blast hits to 147 proteins in 23 species: Archae - 0; Bacteria - 0; Metazoa - 19; Fungi - 3; Plants - 126; Viruses - 0; Other Eukaryotes - 7 (source: NCBI BLink).	gi|30697661|ref|NP_177000.2|	uncharacterized protein [Arabidopsis thaliana] &gt;gi|20260564|gb|AAM13180.1| unknown protein [Arabidopsis thaliana] &gt;gi|30023726|gb|AAP13396.1| At1g68330 [Arabidopsis thaliana] &gt;gi|51971170|dbj|BAD44277.1| unknown protein [Arabidopsis thaliana] &gt;gi|51971172|dbj|BAD44278.1| unknown protein [Arabidopsis thaliana] &gt;gi|332196661|gb|AEE34782.1| uncharacterized protein AT1G68330 [Arabidops…
AT1G68340	BnaA02g13750D	42484	LA	GSBRNA2T00070239001	chrA02	7569462	7571336	Protein of unknown function (DUF1639); CONTAINS InterPro DOMAIN/s: Protein of unknown function DUF1639 (InterPro:IPR012438); BEST Arabidopsis thaliana protein match is: Protein of unknown function (DUF1639) (TAIR:AT1G25370.1); Has 250 Blast hits to 250 proteins in 17 species: Archae - 0; Bacteria - 2; Metazoa - 2; Fungi - 0; Plants - 246; Viruses - 0; Other Eukaryotes - 0 (source: NCBI BLink).	gi|359472942|ref|XP_002279484.2|	PREDICTED: uncharacterized protein LOC100244117 [Vitis vinifera]
AT1G10000	BnaA02g13760D	49405	LA	GSBRNA2T00081062001	chrA02	7575842	7576207	Ribonuclease H-like superfamily protein; FUNCTIONS IN: ribonuclease H activity, nucleic acid binding; INVOLVED IN: biological_process unknown; EXPRESSED IN: 18 plant structures; EXPRESSED DURING: 12 growth stages; CONTAINS InterPro DOMAIN/s: Polynucleotidyl transferase, ribonuclease H fold (InterPro:IPR012337), RNA-directed DNA polymerase (reverse transcriptase), related (InterPro:IPR015706), Rib…	gi|15233901|ref|NP_192687.1|	polynucleotidyl transferase, ribonuclease H-like superfamily protein [Arabidopsis thaliana] &gt;gi|7267644|emb|CAB78072.1| putative proteins [Arabidopsis thaliana] &gt;gi|332657356|gb|AEE82756.1| polynucleotidyl transferase, ribonuclease H-like superfamily protein [Arabidopsis thaliana]
AT1G68370	BnaA02g13770D	49404	LA	GSBRNA2T00081061001	chrA02	7580678	7582689	ALTERED RESPONSE TO GRAVITY 1 (ARG1); CONTAINS InterPro DOMAIN/s: Molecular chaperone, heat shock protein, Hsp40, DnaJ (InterPro:IPR015609), Heat shock protein DnaJ, N-terminal (InterPro:IPR001623), Heat shock protein DnaJ (InterPro:IPR003095), Heat shock protein DnaJ, conserved site (InterPro:IPR018253); BEST Arabidopsis thaliana protein match is: ARG1-like 1 (TAIR:AT1G24120.1); Has 24672 Blast …	gi|15221381|ref|NP_177004.1|	DnaJ-like protein ARG1 [Arabidopsis thaliana] &gt;gi|67462423|sp|Q9ZSY2.1|DNJ15_ARATH RecName: Full=Chaperone protein dnaJ 15; Short=AtDjB15; Short=AtJ15; AltName: Full=Protein ALTERED RESPONSE TO GRAVITY; Short=AtARG1 &gt;gi|6714354|gb|AAF26045.1|AC015986_8 ARG1 protein (Altered Response to Gravity); 32591-35072 [Arabidopsis thaliana] &gt;gi|4249662|gb|AAD13758.1| Altered Response to Gravity [Ar…
AT1G68390	BnaA02g13780D	49403	LA	GSBRNA2T00081059001	chrA02	7590023	7592304	Core-2/I-branching beta-1,6-N-acetylglucosaminyltransferase family protein; CONTAINS InterPro DOMAIN/s: Core-2/I-Branching enzyme (InterPro:IPR021141); BEST Arabidopsis thaliana protein match is: Core-2/I-branching beta-1,6-N-acetylglucosaminyltransferase family protein (TAIR:AT1G68380.1); Has 622 Blast hits to 618 proteins in 34 species: Archae - 0; Bacteria - 10; Metazoa - 12; Fungi - 1; Plants…	gi|591402320|gb|AHL38887.1|	glycosyltransferase, partial [Arabidopsis thaliana]
AT1G68400	BnaA02g13790D	49402	LA	GSBRNA2T00081058001	chrA02	7593650	7597063	leucine-rich repeat transmembrane protein kinase family protein; FUNCTIONS IN: protein serine/threonine kinase activity, kinase activity, ATP binding; INVOLVED IN: transmembrane receptor protein tyrosine kinase signaling pathway, protein amino acid phosphorylation; LOCATED IN: endomembrane system; EXPRESSED IN: 21 plant structures; EXPRESSED DURING: 13 growth stages; CONTAINS InterPro DOMAIN/s: P…	gi|15221403|ref|NP_177007.1|	leucine-rich repeat transmembrane protein kinase family protein [Arabidopsis thaliana] &gt;gi|75336092|sp|Q9M9C5.1|Y1680_ARATH RecName: Full=Probable leucine-rich repeat receptor-like protein kinase At1g68400; Flags: Precursor &gt;gi|6714351|gb|AAF26042.1|AC015986_5 putative receptor kinase; 18202-20717 [Arabidopsis thaliana] &gt;gi|224589469|gb|ACN59268.1| leucine-rich repeat receptor-like prote…
	BnaA02g13800D	49401	LA	GSBRNA2T00081056001	chrA02	7598250	7598444		-	-
AT5G46450	BnaA02g13810D	49400	LA	GSBRNA2T00081055001	chrA02	7598547	7602434	Disease resistance protein (TIR-NBS-LRR class) family; FUNCTIONS IN: transmembrane receptor activity, nucleoside-triphosphatase activity, nucleotide binding, ATP binding; INVOLVED IN: signal transduction, defense response, apoptosis, innate immune response; LOCATED IN: intrinsic to membrane; EXPRESSED IN: 18 plant structures; EXPRESSED DURING: 11 growth stages; CONTAINS InterPro DOMAIN/s: ATPase,…	gi|297818518|ref|XP_002877142.1|	predicted protein [Arabidopsis lyrata subsp. lyrata] &gt;gi|297322980|gb|EFH53401.1| predicted protein [Arabidopsis lyrata subsp. lyrata]
AT1G68410	BnaA02g13820D	49399	LA	GSBRNA2T00081054001	chrA02	7602844	7605611	Protein phosphatase 2C family protein; FUNCTIONS IN: protein serine/threonine phosphatase activity, catalytic activity; INVOLVED IN: biological_process unknown; LOCATED IN: cellular_component unknown; EXPRESSED IN: 22 plant structures; EXPRESSED DURING: 12 growth stages; CONTAINS InterPro DOMAIN/s: Protein phosphatase 2C-related (InterPro:IPR001932), Protein phosphatase 2C (InterPro:IPR015655), P…	gi|15221404|ref|NP_177008.1|	putative protein phosphatase 2C 15 [Arabidopsis thaliana] &gt;gi|79320902|ref|NP_001031252.1| putative protein phosphatase 2C 15 [Arabidopsis thaliana] &gt;gi|75191032|sp|Q9M9C6.1|P2C15_ARATH RecName: Full=Probable protein phosphatase 2C 15; Short=AtPP2C15 &gt;gi|6714350|gb|AAF26041.1|AC015986_4 putative protein phosphatase; 14863-16856 [Arabidopsis thaliana] &gt;gi|15292895|gb|AAK92818.1| putati…
AT1G68430	BnaA02g13830D	49398	LA	GSBRNA2T00081053001	chrA02	7609930	7610374	unknown protein; FUNCTIONS IN: molecular_function unknown; INVOLVED IN: biological_process unknown; LOCATED IN: chloroplast; EXPRESSED IN: 21 plant structures; EXPRESSED DURING: 13 growth stages; BEST Arabidopsis thaliana protein match is: unknown protein (TAIR:AT1G66890.1); Has 35 Blast hits to 35 proteins in 6 species: Archae - 0; Bacteria - 0; Metazoa - 0; Fungi - 0; Plants - 35; Viruses - 0; …	gi|568828827|ref|XP_006468739.1|	PREDICTED: uncharacterized protein LOC102628956 [Citrus sinensis]
AT1G68440	BnaA02g13840D	49397	LA	GSBRNA2T00081052001	chrA02	7616892	7617975	unknown protein; BEST Arabidopsis thaliana protein match is: unknown protein (TAIR:AT1G25400.2); Has 86 Blast hits to 86 proteins in 29 species: Archae - 0; Bacteria - 6; Metazoa - 27; Fungi - 11; Plants - 24; Viruses - 0; Other Eukaryotes - 18 (source: NCBI BLink).	gi|18409031|ref|NP_564930.1|	uncharacterized protein [Arabidopsis thaliana] &gt;gi|6714347|gb|AAF26038.1|AC015986_1 unknown protein; 9003-8083 [Arabidopsis thaliana] &gt;gi|16648773|gb|AAL25577.1| At1g68440/T2E12_1 [Arabidopsis thaliana] &gt;gi|21592921|gb|AAM64871.1| unknown [Arabidopsis thaliana] &gt;gi|21700823|gb|AAM70535.1| At1g68440/T2E12_1 [Arabidopsis thaliana] &gt;gi|332196673|gb|AEE34794.1| uncharacterized protein …
AT1G68450	BnaA02g13850D	49396	LA	GSBRNA2T00081051001	chrA02	7627995	7628409	VQ motif-containing protein; FUNCTIONS IN: molecular_function unknown; INVOLVED IN: biological_process unknown; LOCATED IN: chloroplast; EXPRESSED IN: stem; CONTAINS InterPro DOMAIN/s: VQ (InterPro:IPR008889); BEST Arabidopsis thaliana protein match is: VQ motif-containing protein (TAIR:AT3G18360.1); Has 133 Blast hits to 133 proteins in 12 species: Archae - 0; Bacteria - 0; Metazoa - 0; Fungi - …	gi|15221409|ref|NP_177012.1|	VQ motif-containing protein [Arabidopsis thaliana] &gt;gi|12324884|gb|AAG52394.1|AC011915_8 unknown protein; 3525-3067 [Arabidopsis thaliana] &gt;gi|26450537|dbj|BAC42381.1| unknown protein [Arabidopsis thaliana] &gt;gi|28372822|gb|AAO39893.1| At1g68450 [Arabidopsis thaliana] &gt;gi|332196674|gb|AEE34795.1| VQ motif-containing protein [Arabidopsis thaliana]
AT1G68460	BnaA02g13860D	49395	LA	GSBRNA2T00081050001	chrA02	7639790	7640837	isopentenyltransferase 1 (IPT1); FUNCTIONS IN: AMP dimethylallyltransferase activity, ATP/ADP dimethylallyltransferase activity; INVOLVED IN: cytokinin biosynthetic process, secondary growth; LOCATED IN: chloroplast; EXPRESSED IN: 6 plant structures; EXPRESSED DURING: 4 anthesis, C globular stage, petal differentiation and expansion stage; CONTAINS InterPro DOMAIN/s: tRNA isopentenyltransferase (…	gi|74038587|dbj|BAE43826.1|	isopentenyltransferase [Brassica rapa subsp. pekinensis]
AT1G68480	BnaA02g13870D	49394	LA	GSBRNA2T00081048001	chrA02	7665492	7667213	JAGGED (JAG); CONTAINS InterPro DOMAIN/s: Zinc finger, C2H2-like (InterPro:IPR015880), Zinc finger, C2H2-type (InterPro:IPR007087); BEST Arabidopsis thaliana protein match is: C2H2 and C2HC zinc fingers superfamily protein (TAIR:AT1G13400.1); Has 723 Blast hits to 723 proteins in 72 species: Archae - 0; Bacteria - 6; Metazoa - 56; Fungi - 19; Plants - 626; Viruses - 0; Other Eukaryotes - 16 (sour…	gi|79375919|ref|NP_177015.3|	zinc finger protein JAGGED [Arabidopsis thaliana] &gt;gi|75324671|sp|Q6S591.1|JAG_ARATH RecName: Full=Zinc finger protein JAGGED &gt;gi|39726198|gb|AAR30036.1| JAGGED [Arabidopsis thaliana] &gt;gi|332196677|gb|AEE34798.1| zinc finger protein JAGGED [Arabidopsis thaliana]
AT1G52950	BnaA02g13880D	49393	LA	GSBRNA2T00081046001	chrA02	7682413	7685252	Nucleic acid-binding, OB-fold-like protein; CONTAINS InterPro DOMAIN/s: Nucleic acid-binding, OB-fold-like (InterPro:IPR016027), Nucleic acid-binding, OB-fold (InterPro:IPR012340), Protein of unknown function DUF223 (InterPro:IPR003871), Replication factor A, C-terminal (InterPro:IPR013955); BEST Arabidopsis thaliana protein match is: Nucleic acid-binding, OB-fold-like protein (TAIR:AT2G05642.1);…	gi|297822045|ref|XP_002878905.1|	predicted protein [Arabidopsis lyrata subsp. lyrata] &gt;gi|297324744|gb|EFH55164.1| predicted protein [Arabidopsis lyrata subsp. lyrata]
	BnaA02g13890D	49392	LA	GSBRNA2T00081045001	chrA02	7685657	7689577		gi|357477677|ref|XP_003609124.1|	ATP-dependent DNA helicase PIF1 [Medicago truncatula] &gt;gi|355510179|gb|AES91321.1| ATP-dependent DNA helicase PIF1 [Medicago truncatula]
AT1G68490	BnaA02g13900D	49391	LA	GSBRNA2T00081043001	chrA02	7694772	7696523	unknown protein; FUNCTIONS IN: molecular_function unknown; INVOLVED IN: biological_process unknown; LOCATED IN: chloroplast; EXPRESSED IN: 22 plant structures; EXPRESSED DURING: 13 growth stages; BEST Arabidopsis thaliana protein match is: unknown protein (TAIR:AT1G13390.2); Has 125 Blast hits to 125 proteins in 18 species: Archae - 0; Bacteria - 0; Metazoa - 0; Fungi - 0; Plants - 125; Viruses -…	gi|565354472|ref|XP_006344134.1|	PREDICTED: uncharacterized protein LOC102605157 [Solanum tuberosum]
AT1G68500	BnaA02g13910D	49390	LA	GSBRNA2T00081042001	chrA02	7710779	7711157	unknown protein; BEST Arabidopsis thaliana protein match is: unknown protein (TAIR:AT1G25422.1); Has 16 Blast hits to 16 proteins in 6 species: Archae - 0; Bacteria - 0; Metazoa - 0; Fungi - 0; Plants - 16; Viruses - 0; Other Eukaryotes - 0 (source: NCBI BLink).	gi|30697693|ref|NP_177017.2|	uncharacterized protein [Arabidopsis thaliana] &gt;gi|28393283|gb|AAO42069.1| unknown protein [Arabidopsis thaliana] &gt;gi|28973117|gb|AAO63883.1| unknown protein [Arabidopsis thaliana] &gt;gi|332196679|gb|AEE34800.1| uncharacterized protein AT1G68500 [Arabidopsis thaliana]
AT1G68520	BnaA02g13920D	49389	LA	GSBRNA2T00081038001	chrA02	7743697	7745625	B-box type zinc finger protein with CCT domain; FUNCTIONS IN: sequence-specific DNA binding transcription factor activity, zinc ion binding; INVOLVED IN: regulation of transcription; LOCATED IN: intracellular; EXPRESSED IN: 21 plant structures; EXPRESSED DURING: 13 growth stages; CONTAINS InterPro DOMAIN/s: CCT domain (InterPro:IPR010402), Zinc finger, B-box (InterPro:IPR000315); BEST Arabidopsis…	gi|18409053|ref|NP_564932.1|	zinc finger protein CONSTANS-LIKE 6 [Arabidopsis thaliana] &gt;gi|52840167|sp|Q8LG76.2|COL6_ARATH RecName: Full=Zinc finger protein CONSTANS-LIKE 6 &gt;gi|15451090|gb|AAK96816.1| putative B-box zinc finger protein [Arabidopsis thaliana] &gt;gi|20148425|gb|AAM10103.1| putative B-box zinc finger protein [Arabidopsis thaliana] &gt;gi|332196681|gb|AEE34802.1| zinc finger protein CONSTANS-LIKE 6 [Arab…
AT5G40595	BnaA02g13930D	49388	LA	GSBRNA2T00081037001	chrA02	7753326	7755009	unknown protein; Has 30201 Blast hits to 17322 proteins in 780 species: Archae - 12; Bacteria - 1396; Metazoa - 17338; Fungi - 3422; Plants - 5037; Viruses - 0; Other Eukaryotes - 2996 (source: NCBI BLink).	gi|116830579|gb|ABK28247.1|	unknown [Arabidopsis thaliana]
AT1G68540	BnaA02g13940D	49387	LA	GSBRNA2T00081035001	chrA02	7758494	7762961	NAD(P)-binding Rossmann-fold superfamily protein; FUNCTIONS IN: coenzyme binding, oxidoreductase activity, binding, catalytic activity; INVOLVED IN: cellular metabolic process, metabolic process; LOCATED IN: cellular_component unknown; EXPRESSED IN: 21 plant structures; EXPRESSED DURING: 13 growth stages; CONTAINS InterPro DOMAIN/s: NAD-dependent epimerase/dehydratase (InterPro:IPR001509), NAD(P)…	gi|15221433|ref|NP_177021.1|	tetraketide alpha-pyrone reductase 2 [Arabidopsis thaliana] &gt;gi|75169824|sp|Q9CA28.1|TKPR2_ARATH RecName: Full=Tetraketide alpha-pyrone reductase 2; AltName: Full=Protein CINNAMOYL-COA REDUCTASE-LIKE 6 &gt;gi|12324882|gb|AAG52392.1|AC011915_6 putative reductase; 61412-62628 [Arabidopsis thaliana] &gt;gi|115311425|gb|ABI93893.1| At1g68540 [Arabidopsis thaliana] &gt;gi|332196685|gb|AEE34806.1| t…
AT1G68550	BnaA02g13950D	49386	LA	GSBRNA2T00081034001	chrA02	7767125	7768335	Integrase-type DNA-binding superfamily protein; FUNCTIONS IN: DNA binding, sequence-specific DNA binding transcription factor activity; INVOLVED IN: regulation of transcription, DNA-dependent; LOCATED IN: nucleus; EXPRESSED IN: sperm cell; CONTAINS InterPro DOMAIN/s: DNA-binding, integrase-type (InterPro:IPR016177), Pathogenesis-related transcriptional factor/ERF, DNA-binding (InterPro:IPR001471)…	gi|15221435|ref|NP_177022.1|	ethylene-responsive transcription factor ERF118 [Arabidopsis thaliana] &gt;gi|42572031|ref|NP_974106.1| ethylene-responsive transcription factor ERF118 [Arabidopsis thaliana] &gt;gi|75262264|sp|Q9CA27.1|EF118_ARATH RecName: Full=Ethylene-responsive transcription factor ERF118 &gt;gi|12324883|gb|AAG52393.1|AC011915_7 putative AP2 domain transcription factor; 68130-67156 [Arabidopsis thaliana] &gt;…
AT1G68552	BnaA02g13960D	49385	LA	GSBRNA2T00081033001	chrA02	7768390	7769099	conserved peptide upstream open reading frame 53 (CPuORF53); LOCATED IN: chloroplast; BEST Arabidopsis thaliana protein match is: conserved peptide upstream open reading frame 54 (TAIR:AT1G25472.1); Has 30201 Blast hits to 17322 proteins in 780 species: Archae - 12; Bacteria - 1396; Metazoa - 17338; Fungi - 3422; Plants - 5037; Viruses - 0; Other Eukaryotes - 2996 (source: NCBI BLink).	gi|186493924|ref|NP_001117571.1|	conserved peptide upstream open reading frame 53 [Arabidopsis thaliana] &gt;gi|332196689|gb|AEE34810.1| conserved peptide upstream open reading frame 53 [Arabidopsis thaliana]
AT1G68560	BnaA02g13970D	49384	LA	GSBRNA2T00081032001	chrA02	7781021	7784995	alpha-xylosidase 1 (XYL1); FUNCTIONS IN: xyloglucan 1,6-alpha-xylosidase activity, xylan 1,4-beta-xylosidase activity, alpha-N-arabinofuranosidase activity, hydrolase activity, hydrolyzing O-glycosyl compounds; INVOLVED IN: response to cadmium ion, xylan catabolic process, xyloglucan metabolic process; LOCATED IN: apoplast, cell wall, chloroplast, plant-type cell wall; EXPRESSED IN: 26 plant stru…	gi|297841581|ref|XP_002888672.1|	alpha-xylosidase precursor [Arabidopsis lyrata subsp. lyrata] &gt;gi|297334513|gb|EFH64931.1| alpha-xylosidase precursor [Arabidopsis lyrata subsp. lyrata]
AT1G68765	BnaA02g13980D	50497	LA	GSBRNA2T00082807001	chrA02	7798009	7798231	INFLORESCENCE DEFICIENT IN ABSCISSION (IDA); Has 26 Blast hits to 26 proteins in 8 species: Archae - 0; Bacteria - 0; Metazoa - 0; Fungi - 0; Plants - 26; Viruses - 0; Other Eukaryotes - 0 (source: NCBI BLink).	gi|18409117|ref|NP_564941.1|	protein IDA [Arabidopsis thaliana] &gt;gi|75154765|sp|Q8LAD7.1|IDA_ARATH RecName: Full=Protein IDA; AltName: Full=Protein INFLORESCENCE DEFICIENT IN ABSCISSION; Flags: Precursor &gt;gi|21593468|gb|AAM65435.1| unknown [Arabidopsis thaliana] &gt;gi|94807658|gb|ABF47126.1| At1g68765 [Arabidopsis thaliana] &gt;gi|332196716|gb|AEE34837.1| protein IDA [Arabidopsis thaliana]
AT1G68780	BnaA02g13990D	50496	LA	GSBRNA2T00082806001	chrA02	7800553	7801141	RNI-like superfamily protein; INVOLVED IN: signal transduction; LOCATED IN: endomembrane system; EXPRESSED IN: 18 plant structures; EXPRESSED DURING: 12 growth stages; CONTAINS InterPro DOMAIN/s: Leucine-rich repeat (InterPro:IPR001611); BEST Arabidopsis thaliana protein match is: Leucine-rich repeat (LRR) family protein (TAIR:AT3G25670.1); Has 76880 Blast hits to 27020 proteins in 1013 species: …	gi|297841599|ref|XP_002888681.1|	leucine-rich repeat family protein [Arabidopsis lyrata subsp. lyrata] &gt;gi|297334522|gb|EFH64940.1| leucine-rich repeat family protein [Arabidopsis lyrata subsp. lyrata]
AT1G68790	BnaA02g14000D	50495	LA	GSBRNA2T00082805001	chrA02	7801214	7805209	LITTLE NUCLEI3 (LINC3); INVOLVED IN: biological_process unknown; LOCATED IN: nucleolus; EXPRESSED IN: 23 plant structures; EXPRESSED DURING: 13 growth stages; BEST Arabidopsis thaliana protein match is: nuclear matrix constituent protein-related (TAIR:AT1G13220.2); Has 314839 Blast hits to 141527 proteins in 3854 species: Archae - 3371; Bacteria - 67403; Metazoa - 125121; Fungi - 24709; Plants - …	gi|15221524|ref|NP_177046.1|	little nuclei3 protein [Arabidopsis thaliana] &gt;gi|12324133|gb|AAG52034.1|AC011914_4 putative nuclear matrix constituent protein 1 (NMCP1); 58331-62556 [Arabidopsis thaliana] &gt;gi|332196718|gb|AEE34839.1| little nuclei3 protein [Arabidopsis thaliana]
AT1G68800	BnaA02g14010D	50494	LA	GSBRNA2T00082802001	chrA02	7832017	7833120	TCP domain protein 12 (TCP12); CONTAINS InterPro DOMAIN/s: Transcription factor, TCP (InterPro:IPR005333), CYC/TB1, R domain (InterPro:IPR017888), Transcription factor TCP subgroup (InterPro:IPR017887); BEST Arabidopsis thaliana protein match is: TCP family transcription factor (TAIR:AT1G67260.1); Has 30201 Blast hits to 17322 proteins in 780 species: Archae - 12; Bacteria - 1396; Metazoa - 17338…	gi|186493973|ref|NP_177047.2|	transcription factor TCP12 [Arabidopsis thaliana] &gt;gi|122249601|sp|A0AQW4.1|TCP12_ARATH RecName: Full=Transcription factor TCP12; AltName: Full=Protein BRANCHED 2 &gt;gi|116743828|emb|CAL64011.1| BRANCHED2 [Arabidopsis thaliana] &gt;gi|332196720|gb|AEE34841.1| transcription factor TCP12 [Arabidopsis thaliana]
AT1G68820	BnaA02g14020D	50493	LA	GSBRNA2T00082800001	chrA02	7844711	7847317	Transmembrane Fragile-X-F-associated protein; FUNCTIONS IN: zinc ion binding; EXPRESSED IN: 22 plant structures; EXPRESSED DURING: 13 growth stages; CONTAINS InterPro DOMAIN/s: Transmembrane Fragile-X-F-associated protein (InterPro:IPR019396), Zinc finger, RING-type (InterPro:IPR001841); BEST Arabidopsis thaliana protein match is: Transmembrane Fragile-X-F-associated protein (TAIR:AT1G73950.1); H…	gi|18409134|ref|NP_564945.1|	transmembrane Fragile-X-F-associated protein [Arabidopsis thaliana] &gt;gi|13878073|gb|AAK44114.1|AF370299_1 unknown protein [Arabidopsis thaliana] &gt;gi|17104741|gb|AAL34259.1| unknown protein [Arabidopsis thaliana] &gt;gi|332196722|gb|AEE34843.1| transmembrane Fragile-X-F-associated protein [Arabidopsis thaliana]
AT1G68820	BnaA02g14030D	50492	LA	GSBRNA2T00082798001	chrA02	7851785	7860622	Transmembrane Fragile-X-F-associated protein; FUNCTIONS IN: zinc ion binding; EXPRESSED IN: 22 plant structures; EXPRESSED DURING: 13 growth stages; CONTAINS InterPro DOMAIN/s: Transmembrane Fragile-X-F-associated protein (InterPro:IPR019396), Zinc finger, RING-type (InterPro:IPR001841); BEST Arabidopsis thaliana protein match is: Transmembrane Fragile-X-F-associated protein (TAIR:AT1G73950.1); H…	gi|18409134|ref|NP_564945.1|	transmembrane Fragile-X-F-associated protein [Arabidopsis thaliana] &gt;gi|13878073|gb|AAK44114.1|AF370299_1 unknown protein [Arabidopsis thaliana] &gt;gi|17104741|gb|AAL34259.1| unknown protein [Arabidopsis thaliana] &gt;gi|332196722|gb|AEE34843.1| transmembrane Fragile-X-F-associated protein [Arabidopsis thaliana]
AT1G68840	BnaA02g14040D	50491	LA	GSBRNA2T00082795001	chrA02	7870104	7871157	related to ABI3/VP1 2 (RAV2); FUNCTIONS IN: transcription repressor activity, DNA binding, sequence-specific DNA binding transcription factor activity; INVOLVED IN: regulation of transcription, DNA-dependent; LOCATED IN: chloroplast; EXPRESSED IN: 11 plant structures; EXPRESSED DURING: 8 growth stages; CONTAINS InterPro DOMAIN/s: DNA-binding, integrase-type (InterPro:IPR016177), Transcriptional f…	gi|18409138|ref|NP_564947.1|	AP2-EREBP family, RAVE subfamily protein RAV2 [Arabidopsis thaliana] &gt;gi|334183743|ref|NP_001185352.1| AP2-EREBP family, RAVE subfamily protein RAV2 [Arabidopsis thaliana] &gt;gi|75340021|sp|P82280.1|RAV2_ARATH RecName: Full=AP2/ERF and B3 domain-containing transcription repressor RAV2; AltName: Full=Ethylene-responsive transcription factor RAV2; AltName: Full=Protein RELATED TO ABI3/VP1 2; Al…
AT1G68850	BnaA02g14050D	50490	LA	GSBRNA2T00082794001	chrA02	7884002	7885500	Peroxidase superfamily protein; FUNCTIONS IN: peroxidase activity, heme binding; INVOLVED IN: oxidation reduction, response to oxidative stress; LOCATED IN: endomembrane system; EXPRESSED IN: hypocotyl, root; CONTAINS InterPro DOMAIN/s: Haem peroxidase (InterPro:IPR010255), Plant peroxidase (InterPro:IPR000823), Peroxidases heam-ligand binding site (InterPro:IPR019793), Haem peroxidase, plant/fun…	gi|18409140|ref|NP_564948.1|	peroxidase 11 [Arabidopsis thaliana] &gt;gi|25453204|sp|Q96519.1|PER11_ARATH RecName: Full=Peroxidase 11; Short=Atperox P11; AltName: Full=ATP23a/ATP23b; Flags: Precursor &gt;gi|12323216|gb|AAG51588.1|AC011665_9 peroxidase ATP23a [Arabidopsis thaliana] &gt;gi|12324132|gb|AAG52033.1|AC011914_3 peroxidase ATP23a; 12312-13683 [Arabidopsis thaliana] &gt;gi|1620371|emb|CAA70035.1| peroxidase ATP23a [A…
AT1G68870	BnaA02g14060D	50489	LA	GSBRNA2T00082793001	chrA02	7901789	7902712	SOB five-like 2 (SOFL2); BEST Arabidopsis thaliana protein match is: SOB five-like 1 (TAIR:AT1G26210.1); Has 7053 Blast hits to 2605 proteins in 283 species: Archae - 8; Bacteria - 2891; Metazoa - 1431; Fungi - 685; Plants - 445; Viruses - 55; Other Eukaryotes - 1538 (source: NCBI BLink).	gi|21593102|gb|AAM65051.1|	unknown [Arabidopsis thaliana]
AT1G68875	BnaA02g14070D	50488	LA	GSBRNA2T00082792001	chrA02	7905506	7905962	unknown protein; FUNCTIONS IN: molecular_function unknown; INVOLVED IN: biological_process unknown; LOCATED IN: endomembrane system; EXPRESSED IN: petal, leaf whorl, sepal, flower, stamen; EXPRESSED DURING: 4 anthesis, petal differentiation and expansion stage; Has 4 Blast hits to 4 proteins in 2 species: Archae - 0; Bacteria - 0; Metazoa - 0; Fungi - 0; Plants - 4; Viruses - 0; Other Eukaryotes …	gi|344165776|gb|AEM92287.1|	MF21 [Brassica rapa subsp. chinensis]
	BnaA02g14080D	50487	LA	GSBRNA2T00082790001	chrA02	7906636	7906810		gi|587854916|gb|EXB44941.1|	Chaperonin 60 subunit beta 4 [Morus notabilis]
AT1G09500	BnaA02g14090D	50486	LA	GSBRNA2T00082789001	chrA02	7907548	7912518	NAD(P)-binding Rossmann-fold superfamily protein; FUNCTIONS IN: alcohol dehydrogenase (NAD) activity, cinnamyl-alcohol dehydrogenase activity; INVOLVED IN: lignin biosynthetic process, cellular metabolic process, metabolic process; LOCATED IN: endomembrane system; EXPRESSED IN: 9 plant structures; EXPRESSED DURING: LP.06 six leaves visible, LP.04 four leaves visible, 4 anthesis, petal differentia…	gi|297843746|ref|XP_002889754.1|	cinnamyl-alcohol dehydrogenase family [Arabidopsis lyrata subsp. lyrata] &gt;gi|297335596|gb|EFH66013.1| cinnamyl-alcohol dehydrogenase family [Arabidopsis lyrata subsp. lyrata]
AT1G68880	BnaA02g14100D	50485	LA	GSBRNA2T00082787001	chrA02	7924322	7924685	basic leucine-zipper 8 (bZIP); FUNCTIONS IN: DNA binding, sequence-specific DNA binding transcription factor activity; INVOLVED IN: regulation of transcription, DNA-dependent; LOCATED IN: chloroplast; EXPRESSED IN: root, leaf; EXPRESSED DURING: LP.04 four leaves visible; CONTAINS InterPro DOMAIN/s: Basic-leucine zipper (bZIP) transcription factor (InterPro:IPR004827), bZIP transcription factor, b…	gi|297841615|ref|XP_002888689.1|	bZIP transcription factor family protein [Arabidopsis lyrata subsp. lyrata] &gt;gi|297334530|gb|EFH64948.1| bZIP transcription factor family protein [Arabidopsis lyrata subsp. lyrata]
AT1G68890	BnaA02g14110D	50484	LA	GSBRNA2T00082786001	chrA02	7927951	7937557	magnesium ion binding;thiamin pyrophosphate binding;hydro-lyases;catalytics;2-succinyl-5-enolpyruvyl-6-hydroxy-3-cyclohexene-1-carboxylic-acid synthases; FUNCTIONS IN: 2-succinyl-5-enolpyruvyl-6-hydroxy-3-cyclohexene-1-carboxylic-acid synthase activity, hydro-lyase activity, magnesium ion binding, thiamin pyrophosphate binding, catalytic activity; INVOLVED IN: phylloquinone biosynthetic process, …	gi|145337303|ref|NP_177055.2|	protein PHYLLO [Arabidopsis thaliana] &gt;gi|341941250|sp|Q15KI9.2|PHYLO_ARATH RecName: Full=Protein PHYLLO, chloroplastic; Includes: RecName: Full=Inactive isochorismate synthase; AltName: Full=MENF; Includes: RecName: Full=2-succinyl-5-enolpyruvyl-6-hydroxy-3-cyclohexene-1-carboxylate synthase; AltName: Full=MEND; Includes: RecName: Full=o-succinylbenzoate synthase; AltName: Full=MENC; Includes…
AT1G68907	BnaA02g14120D	50483	LA	GSBRNA2T00082785001	chrA02	7937709	7938221	Defensin-like (DEFL) family protein; LOCATED IN: endomembrane system; BEST Arabidopsis thaliana protein match is: Defensin-like (DEFL) family protein (TAIR:AT1G68905.1); Has 35333 Blast hits to 34131 proteins in 2444 species: Archae - 798; Bacteria - 22429; Metazoa - 974; Fungi - 991; Plants - 531; Viruses - 0; Other Eukaryotes - 9610 (source: NCBI BLink).	gi|79320919|ref|NP_001031254.1|	putative defensin-like protein 263 [Arabidopsis thaliana] &gt;gi|122209605|sp|Q2V4D9.1|DF263_ARATH RecName: Full=Putative defensin-like protein 263; Flags: Precursor &gt;gi|332196736|gb|AEE34857.1| putative defensin-like protein 263 [Arabidopsis thaliana]
AT1G68907	BnaA02g14130D	50482	LA	GSBRNA2T00082783001	chrA02	7952174	7952680	Defensin-like (DEFL) family protein; LOCATED IN: endomembrane system; BEST Arabidopsis thaliana protein match is: Defensin-like (DEFL) family protein (TAIR:AT1G68905.1); Has 35333 Blast hits to 34131 proteins in 2444 species: Archae - 798; Bacteria - 22429; Metazoa - 974; Fungi - 991; Plants - 531; Viruses - 0; Other Eukaryotes - 9610 (source: NCBI BLink).	gi|79320919|ref|NP_001031254.1|	putative defensin-like protein 263 [Arabidopsis thaliana] &gt;gi|122209605|sp|Q2V4D9.1|DF263_ARATH RecName: Full=Putative defensin-like protein 263; Flags: Precursor &gt;gi|332196736|gb|AEE34857.1| putative defensin-like protein 263 [Arabidopsis thaliana]
AT1G68907	BnaA02g14140D	50481	LA	GSBRNA2T00082782001	chrA02	7953513	7953856	Defensin-like (DEFL) family protein; LOCATED IN: endomembrane system; BEST Arabidopsis thaliana protein match is: Defensin-like (DEFL) family protein (TAIR:AT1G68905.1); Has 35333 Blast hits to 34131 proteins in 2444 species: Archae - 798; Bacteria - 22429; Metazoa - 974; Fungi - 991; Plants - 531; Viruses - 0; Other Eukaryotes - 9610 (source: NCBI BLink).	gi|297841619|ref|XP_002888691.1|	predicted protein [Arabidopsis lyrata subsp. lyrata] &gt;gi|297334532|gb|EFH64950.1| predicted protein [Arabidopsis lyrata subsp. lyrata]
AT1G68910	BnaA02g14150D	50480	LA	GSBRNA2T00082781001	chrA02	7954110	7956577	WPP domain-interacting protein 2 (WIT2); BEST Arabidopsis thaliana protein match is: WPP domain-interacting protein 1 (TAIR:AT5G11390.1); Has 80562 Blast hits to 45263 proteins in 2523 species: Archae - 1211; Bacteria - 12854; Metazoa - 37741; Fungi - 6730; Plants - 4174; Viruses - 347; Other Eukaryotes - 17505 (source: NCBI BLink).	gi|30697764|ref|NP_177057.2|	WPP domain-interacting tail-anchored protein 2 [Arabidopsis thaliana] &gt;gi|205830832|sp|A8MQR0.1|WIT2_ARATH RecName: Full=WPP domain-interacting tail-anchored protein 2 &gt;gi|332196737|gb|AEE34858.1| WPP domain-interacting tail-anchored protein 2 [Arabidopsis thaliana]
	BnaA02g14160D	50479	LA	GSBRNA2T00082779001	chrA02	7959516	7959687		-	-
	BnaA02g14170D	50478	LA	GSBRNA2T00082778001	chrA02	7968420	7968675		-	-
AT1G68920	BnaA02g14180D	50477	LA	GSBRNA2T00082777001	chrA02	7973225	7975757	basic helix-loop-helix (bHLH) DNA-binding superfamily protein; FUNCTIONS IN: sequence-specific DNA binding transcription factor activity; INVOLVED IN: regulation of transcription; LOCATED IN: nucleus; EXPRESSED IN: 22 plant structures; EXPRESSED DURING: 13 growth stages; CONTAINS InterPro DOMAIN/s: Helix-loop-helix DNA-binding domain (InterPro:IPR001092), Helix-loop-helix DNA-binding (InterPro:IP…	gi|79320926|ref|NP_001031255.1|	transcription factor bHLH49 [Arabidopsis thaliana] &gt;gi|227204401|dbj|BAH57052.1| AT1G68920 [Arabidopsis thaliana] &gt;gi|332196742|gb|AEE34863.1| transcription factor bHLH49 [Arabidopsis thaliana]
AT2G46520	BnaA02g14190D	50476	LA	GSBRNA2T00082776001	chrA02	7977000	7977636	cellular apoptosis susceptibility protein, putative / importin-alpha re-exporter, putative; FUNCTIONS IN: protein transporter activity, importin-alpha export receptor activity, binding; INVOLVED IN: intracellular protein transport, cell proliferation, protein import into nucleus, docking; LOCATED IN: nucleus, nuclear pore, membrane, cytoplasm; EXPRESSED IN: 24 plant structures; EXPRESSED DURING: …	gi|255564665|ref|XP_002523327.1|	importin-alpha re-exporter, putative [Ricinus communis] &gt;gi|223537415|gb|EEF39043.1| importin-alpha re-exporter, putative [Ricinus communis]
AT1G17130	BnaA02g14200D	50475	LA	GSBRNA2T00082775001	chrA02	7979821	7980278	Family of unknown function (DUF572) ; CONTAINS InterPro DOMAIN/s: Protein of unknown function DUF572 (InterPro:IPR007590); BEST Arabidopsis thaliana protein match is: Family of unknown function (DUF572) (TAIR:AT2G32050.1); Has 1377 Blast hits to 1314 proteins in 254 species: Archae - 0; Bacteria - 51; Metazoa - 442; Fungi - 351; Plants - 150; Viruses - 5; Other Eukaryotes - 378 (source: NCBI BLin…	gi|357512933|ref|XP_003626755.1|	Coiled-coil domain-containing protein [Medicago truncatula] &gt;gi|355520777|gb|AET01231.1| Coiled-coil domain-containing protein [Medicago truncatula]
AT1G68980	BnaA02g14210D	50474	LA	GSBRNA2T00082774001	chrA02	7982788	7984621	Tetratricopeptide repeat (TPR)-like superfamily protein; CONTAINS InterPro DOMAIN/s: Pentatricopeptide repeat (InterPro:IPR002885); BEST Arabidopsis thaliana protein match is: Pentatricopeptide repeat (PPR) superfamily protein (TAIR:AT1G69290.1); Has 15528 Blast hits to 6193 proteins in 167 species: Archae - 0; Bacteria - 0; Metazoa - 21; Fungi - 63; Plants - 15194; Viruses - 0; Other Eukaryotes …	gi|297838671|ref|XP_002887217.1|	pentatricopeptide repeat-containing protein [Arabidopsis lyrata subsp. lyrata] &gt;gi|297333058|gb|EFH63476.1| pentatricopeptide repeat-containing protein [Arabidopsis lyrata subsp. lyrata]
AT1G69010	BnaA02g14220D	50473	LA	GSBRNA2T00082773001	chrA02	7985816	7987624	BES1-interacting Myc-like protein 2 (BIM2); FUNCTIONS IN: DNA binding, sequence-specific DNA binding transcription factor activity; INVOLVED IN: dTDP-rhamnose biosynthetic process, regulation of transcription; LOCATED IN: nucleus; EXPRESSED IN: 22 plant structures; EXPRESSED DURING: 13 growth stages; CONTAINS InterPro DOMAIN/s: Helix-loop-helix DNA-binding domain (InterPro:IPR001092), Helix-loop-…	gi|15221582|ref|NP_177064.1|	transcription factor BIM2 [Arabidopsis thaliana] &gt;gi|61211674|sp|Q9CAA4.1|BIM2_ARATH RecName: Full=Transcription factor BIM2; AltName: Full=BES1-interacting Myc-like protein 2; AltName: Full=Basic helix-loop-helix protein 102; Short=AtbHLH102; Short=bHLH 102; AltName: Full=Transcription factor EN 125; AltName: Full=bHLH transcription factor bHLH102 &gt;gi|12323222|gb|AAG51594.1|AC011665_15 put…
AT1G69030	BnaA02g14230D	50472	LA	GSBRNA2T00082772001	chrA02	7987699	7989843	BSD domain-containing protein; INVOLVED IN: biological_process unknown; EXPRESSED IN: 24 plant structures; EXPRESSED DURING: 15 growth stages; CONTAINS InterPro DOMAIN/s: BSD (InterPro:IPR005607); BEST Arabidopsis thaliana protein match is: BSD domain-containing protein (TAIR:AT1G26300.1); Has 264 Blast hits to 264 proteins in 50 species: Archae - 4; Bacteria - 7; Metazoa - 53; Fungi - 11; Plants…	gi|79376487|ref|NP_177066.3|	BSD domain-containing protein [Arabidopsis thaliana] &gt;gi|332196756|gb|AEE34877.1| BSD domain-containing protein [Arabidopsis thaliana]
AT1G69325	BnaA02g14240D	48416	LA	GSBRNA2T00079477001	chrA02	8003072	8003591	Remorin family protein; CONTAINS InterPro DOMAIN/s: Remorin, C-terminal (InterPro:IPR005516); BEST Arabidopsis thaliana protein match is: Remorin family protein (TAIR:AT1G13920.1); Has 335 Blast hits to 331 proteins in 23 species: Archae - 0; Bacteria - 0; Metazoa - 0; Fungi - 7; Plants - 318; Viruses - 0; Other Eukaryotes - 10 (source: NCBI BLink).	gi|30697834|ref|NP_849866.1|	remorin-like protein [Arabidopsis thaliana] &gt;gi|332196790|gb|AEE34911.1| remorin-like protein [Arabidopsis thaliana]
AT1G69340	BnaA02g14250D	48417	LA	GSBRNA2T00079478001	chrA02	8004456	8008185	appr-1-p processing enzyme family protein; CONTAINS InterPro DOMAIN/s: Cellular retinaldehyde-binding/triple function, C-terminal (InterPro:IPR001251), Appr-1-p processing (InterPro:IPR002589); BEST Arabidopsis thaliana protein match is: appr-1-p processing enzyme family protein (TAIR:AT2G40600.1); Has 3597 Blast hits to 3538 proteins in 1210 species: Archae - 64; Bacteria - 1971; Metazoa - 984; …	gi|297838695|ref|XP_002887229.1|	appr-1-p processing enzyme family protein [Arabidopsis lyrata subsp. lyrata] &gt;gi|297333070|gb|EFH63488.1| appr-1-p processing enzyme family protein [Arabidopsis lyrata subsp. lyrata]
AT1G64850	BnaA02g14260D	48418	LA	GSBRNA2T00079479001	chrA02	8008514	8009603	Calcium-binding EF hand family protein; CONTAINS InterPro DOMAIN/s: EF-HAND 2 (InterPro:IPR018249); BEST Arabidopsis thaliana protein match is: unknown protein (TAIR:AT4G37445.1); Has 71 Blast hits to 71 proteins in 15 species: Archae - 0; Bacteria - 0; Metazoa - 0; Fungi - 0; Plants - 71; Viruses - 0; Other Eukaryotes - 0 (source: NCBI BLink).	gi|18408144|ref|NP_564841.1|	calcium-binding EF-hand-containing protein [Arabidopsis thaliana] &gt;gi|5042420|gb|AAD38259.1|AC006193_15 Unknown protein [Arabidopsis thaliana] &gt;gi|17979274|gb|AAL49953.1| At1g64850/F13O11_15 [Arabidopsis thaliana] &gt;gi|20856383|gb|AAM26663.1| At1g64850/F13O11_15 [Arabidopsis thaliana] &gt;gi|21592643|gb|AAM64592.1| unknown [Arabidopsis thaliana] &gt;gi|332196176|gb|AEE34297.1| calcium-bin…
AT1G69380	BnaA02g14270D	48419	LA	GSBRNA2T00079480001	chrA02	8011150	8013198	Protein of unknown function (DUF155); CONTAINS InterPro DOMAIN/s: Protein of unknown function DUF155 (InterPro:IPR003734); BEST Arabidopsis thaliana protein match is: Protein of unknown function (DUF155) (TAIR:AT5G13610.1); Has 567 Blast hits to 567 proteins in 242 species: Archae - 0; Bacteria - 202; Metazoa - 8; Fungi - 221; Plants - 79; Viruses - 0; Other Eukaryotes - 57 (source: NCBI BLink).	gi|21536713|gb|AAM61045.1|	unknown [Arabidopsis thaliana]
AT1G69390	BnaA02g14280D	48420	LA	GSBRNA2T00079481001	chrA02	8013326	8014940	homologue of bacterial MinE 1 (MINE1); CONTAINS InterPro DOMAIN/s: Septum formation topological specificity factor MinE (InterPro:IPR005527); Has 203 Blast hits to 203 proteins in 86 species: Archae - 0; Bacteria - 126; Metazoa - 0; Fungi - 0; Plants - 76; Viruses - 0; Other Eukaryotes - 1 (source: NCBI BLink).	gi|18409259|ref|NP_564964.1|	cell division topological specificity factor-like protein [Arabidopsis thaliana] &gt;gi|75168864|sp|Q9C4Z7.1|MINE1_ARATH RecName: Full=Cell division topological specificity factor homolog, chloroplastic; Short=AtMinE1; AltName: Full=Protein ACCUMULATION AND REPLICATION OF CHLOROPLASTS 12; Flags: Precursor &gt;gi|12325080|gb|AAG52489.1|AC018364_7 unknown protein; 12187-10624 [Arabidopsis thaliana]…
AT1G69400	BnaA02g14290D	48421	LA	GSBRNA2T00079482001	chrA02	8015312	8017530	Transducin/WD40 repeat-like superfamily protein; CONTAINS InterPro DOMAIN/s: WD40 repeat 2 (InterPro:IPR019782), WD40 repeat, conserved site (InterPro:IPR019775), WD40 repeat (InterPro:IPR001680), WD40 repeat-like-containing domain (InterPro:IPR011046), WD40-repeat-containing domain (InterPro:IPR017986), WD40/YVTN repeat-like-containing domain (InterPro:IPR015943), WD40 repeat, subgroup (InterPro…	gi|12597795|gb|AAG60107.1|AC073178_18	mitotic checkpoint protein, putative [Arabidopsis thaliana]
AT3G14250	BnaA02g14300D	48422	LA	GSBRNA2T00079483001	chrA02	8018170	8018828	RING/U-box superfamily protein; FUNCTIONS IN: zinc ion binding; EXPRESSED IN: egg cell; CONTAINS InterPro DOMAIN/s: Zinc finger, C6HC-type (InterPro:IPR002867), Zinc finger, RING-type (InterPro:IPR001841); BEST Arabidopsis thaliana protein match is: RING/U-box superfamily protein (TAIR:AT3G53690.1); Has 3093 Blast hits to 3074 proteins in 222 species: Archae - 0; Bacteria - 0; Metazoa - 1283; Fun…	gi|9279573|dbj|BAB01031.1|	unnamed protein product [Arabidopsis thaliana]
AT1G69420	BnaA02g14310D	48423	LA	GSBRNA2T00079484001	chrA02	8023995	8027499	DHHC-type zinc finger family protein; FUNCTIONS IN: zinc ion binding; INVOLVED IN: biological_process unknown; LOCATED IN: endomembrane system; EXPRESSED IN: 22 plant structures; EXPRESSED DURING: 13 growth stages; CONTAINS InterPro DOMAIN/s: Zinc finger, DHHC-type (InterPro:IPR001594); BEST Arabidopsis thaliana protein match is: DHHC-type zinc finger family protein (TAIR:AT4G15080.1); Has 4875 B…	gi|42563074|ref|NP_177101.2|	putative S-acyltransferase [Arabidopsis thaliana] &gt;gi|42572047|ref|NP_974114.1| putative S-acyltransferase [Arabidopsis thaliana] &gt;gi|223635846|sp|Q9C533.2|ZDHC1_ARATH RecName: Full=Probable protein S-acyltransferase 22; AltName: Full=Probable palmitoyltransferase At1g69420; AltName: Full=Zinc finger DHHC domain-containing protein At1g69420 &gt;gi|332196801|gb|AEE34922.1| putative S-acyltra…
AT1G26670	BnaA02g14320D	48424	LA	GSBRNA2T00079486001	chrA02	8042491	8044013	VTI1B; CONTAINS InterPro DOMAIN/s: Vesicle transport v-SNARE, N-terminal (InterPro:IPR007705); BEST Arabidopsis thaliana protein match is: Vesicle transport v-SNARE family protein (TAIR:AT5G39510.1); Has 841 Blast hits to 839 proteins in 213 species: Archae - 2; Bacteria - 11; Metazoa - 288; Fungi - 144; Plants - 215; Viruses - 0; Other Eukaryotes - 181 (source: NCBI BLink).	gi|18396008|ref|NP_564255.1|	vesicle transport v-SNARE 12 [Arabidopsis thaliana] &gt;gi|83305646|sp|Q9SEL5.3|VTI12_ARATH RecName: Full=Vesicle transport v-SNARE 12; Short=AtVTI12; AltName: Full=Vesicle soluble NSF attachment protein receptor VTI1b; Short=AtVTI1b; AltName: Full=Vesicle transport v-SNARE protein VTI1b &gt;gi|9295720|gb|AAF87026.1|AC006535_4 T24P13.5 [Arabidopsis thaliana] &gt;gi|332192598|gb|AEE30719.1| vesicl…
AT1G69530	BnaA02g14330D	48425	LA	GSBRNA2T00079491001	chrA02	8088021	8089554	expansin A1 (EXPA1); CONTAINS InterPro DOMAIN/s: Barwin-related endoglucanase (InterPro:IPR009009), Pollen allergen, N-terminal (InterPro:IPR014734), Expansin (InterPro:IPR002963), Rare lipoprotein A (InterPro:IPR005132), Expansin/Lol pI (InterPro:IPR007118), Expansin 45, endoglucanase-like (InterPro:IPR007112), Pollen allergen/expansin, C-terminal (InterPro:IPR007117); BEST Arabidopsis thaliana …	gi|269999985|gb|ACZ57921.1|	expansin protein 1 [Brassica juncea] &gt;gi|283459396|gb|ADB22388.1| expansin [Brassica juncea]
AT1G69530	BnaA02g14340D	48426	LA	GSBRNA2T00079492001	chrA02	8089628	8091374	expansin A1 (EXPA1); CONTAINS InterPro DOMAIN/s: Pollen allergen, N-terminal (InterPro:IPR014734), Barwin-related endoglucanase (InterPro:IPR009009), Rare lipoprotein A (InterPro:IPR005132), Expansin (InterPro:IPR002963), Expansin/Lol pI (InterPro:IPR007118), Expansin 45, endoglucanase-like (InterPro:IPR007112), Pollen allergen/expansin, C-terminal (InterPro:IPR007117); BEST Arabidopsis thaliana …	gi|269999985|gb|ACZ57921.1|	expansin protein 1 [Brassica juncea] &gt;gi|283459396|gb|ADB22388.1| expansin [Brassica juncea]
	BnaA02g14350D	48427	LA	GSBRNA2T00079493001	chrA02	8094611	8095024		-	-
	BnaA02g14360D	48428	LA	GSBRNA2T00079494001	chrA02	8095926	8097603		-	-
AT1G69540	BnaA02g14370D	48429	LA	GSBRNA2T00079495001	chrA02	8098325	8098598	AGAMOUS-like 94 (AGL94); FUNCTIONS IN: DNA binding, sequence-specific DNA binding transcription factor activity; INVOLVED IN: regulation of transcription, DNA-dependent; LOCATED IN: nucleus; CONTAINS InterPro DOMAIN/s: Transcription factor, MADS-box (InterPro:IPR002100); BEST Arabidopsis thaliana protein match is: AGAMOUS-like 30 (TAIR:AT2G03060.2); Has 5894 Blast hits to 5894 proteins in 737 spe…	gi|37718683|dbj|BAC99087.1|	MADS-box protein [Arabidopsis thaliana]
	BnaA02g14380D	48430	LA	GSBRNA2T00079496001	chrA02	8098693	8101507		-	-
AT3G04945	BnaA02g14390D	48431	LA	GSBRNA2T00079497001	chrA02	8103070	8103603	low-molecular-weight cysteine-rich 18 (LCR18); LOCATED IN: endomembrane system; CONTAINS InterPro DOMAIN/s: S locus-related glycoprotein 1 binding pollen coat (InterPro:IPR010851); BEST Arabidopsis thaliana protein match is: low-molecular-weight cysteine-rich 42 (TAIR:AT3G23165.1); Has 35333 Blast hits to 34131 proteins in 2444 species: Archae - 798; Bacteria - 22429; Metazoa - 974; Fungi - 991; …	gi|79313119|ref|NP_001030639.1|	cysteine-rich protein 18 [Arabidopsis thaliana] &gt;gi|46396209|sp|P82732.1|DF184_ARATH RecName: Full=Putative defensin-like protein 184; AltName: Full=Putative low-molecular-weight cysteine-rich protein 18; Short=Protein LCR18; Flags: Precursor &gt;gi|332640642|gb|AEE74163.1| cysteine-rich protein 18 [Arabidopsis thaliana]
AT3G27740	BnaA02g14400D	48432	LA	GSBRNA2T00079498001	chrA02	8111185	8113335	carbamoyl phosphate synthetase A (CARA); FUNCTIONS IN: carbamoyl-phosphate synthase (glutamine-hydrolyzing) activity, catalytic activity; INVOLVED IN: cellular response to phosphate starvation; LOCATED IN: chloroplast, chloroplast stroma; EXPRESSED IN: 23 plant structures; EXPRESSED DURING: 13 growth stages; CONTAINS InterPro DOMAIN/s: Glutamine amidotransferase class-I, C-terminal (InterPro:IPR0…	gi|18405507|ref|NP_566824.1|	carbamoyl phosphate synthetase A [Arabidopsis thaliana] &gt;gi|75274399|sp|Q9LVW7.1|CARA_ARATH RecName: Full=Carbamoyl-phosphate synthase small chain, chloroplastic; AltName: Full=Carbamoyl-phosphate synthetase glutamine chain; AltName: Full=Protein VENOSA 6; Flags: Precursor &gt;gi|9294479|dbj|BAB02698.1| carbamoyl-phosphate synthetase small subunit [Arabidopsis thaliana] &gt;gi|15028109|gb|AAK7…
AT1G69580	BnaA02g14410D	48433	LA	GSBRNA2T00079501001	chrA02	8128786	8130586	Homeodomain-like superfamily protein; CONTAINS InterPro DOMAIN/s: Myb, DNA-binding (InterPro:IPR014778), Homeodomain-like (InterPro:IPR009057), Myb-like DNA-binding domain, SHAQKYF class (InterPro:IPR006447), Homeodomain-related (InterPro:IPR012287); BEST Arabidopsis thaliana protein match is: Homeodomain-like superfamily protein (TAIR:AT3G04030.3); Has 1694 Blast hits to 1678 proteins in 70 spec…	gi|6692254|gb|AAF24605.1|AC021046_3	transfactor, putative; 28697-27224 [Arabidopsis thaliana] &gt;gi|119360087|gb|ABL66772.1| At1g69580 [Arabidopsis thaliana]
AT1G69588	BnaA02g14420D	48434	LA	GSBRNA2T00079502001	chrA02	8139642	8140290	CLAVATA3/ESR-RELATED 45 (CLE45); LOCATED IN: endomembrane system; Has 10 Blast hits to 10 proteins in 5 species: Archae - 0; Bacteria - 0; Metazoa - 0; Fungi - 0; Plants - 10; Viruses - 0; Other Eukaryotes - 0 (source: NCBI BLink).	gi|145327195|ref|NP_001077799.1|	protein CLAVATA3/ESR-related 45 [Arabidopsis thaliana] &gt;gi|75260404|sp|Q6IWA9.1|CLE45_ARATH RecName: Full=CLAVATA3/ESR (CLE)-related protein 45; Contains: RecName: Full=CLE45p; Flags: Precursor &gt;gi|47679608|gb|AAT36744.1| putative CLAVATA3/ESR-related 45 precursor [Arabidopsis thaliana] &gt;gi|98961951|gb|ABF59305.1| unknown protein [Arabidopsis thaliana] &gt;gi|332196832|gb|AEE34953.1| pro…
AT1G69600	BnaA02g14430D	48435	LA	GSBRNA2T00079503001	chrA02	8145749	8146517	zinc finger homeodomain 1 (ZFHD1); CONTAINS InterPro DOMAIN/s: Homeobox domain, ZF-HD class (InterPro:IPR006455), ZF-HD homeobox protein, Cys/His-rich dimerisation domain (InterPro:IPR006456), Homeodomain-related (InterPro:IPR012287); BEST Arabidopsis thaliana protein match is: homeobox protein 26 (TAIR:AT5G60480.1); Has 480 Blast hits to 471 proteins in 33 species: Archae - 0; Bacteria - 0; Meta…	gi|297838729|ref|XP_002887246.1|	ATHB29/ZFHD1 [Arabidopsis lyrata subsp. lyrata] &gt;gi|297333087|gb|EFH63505.1| ATHB29/ZFHD1 [Arabidopsis lyrata subsp. lyrata]
AT1G69610	BnaA02g14440D	48436	LA	GSBRNA2T00079504001	chrA02	8153464	8156150	FUNCTIONS IN: structural constituent of ribosome; INVOLVED IN: N-terminal protein myristoylation, translation; LOCATED IN: ribosome, intracellular; EXPRESSED IN: 20 plant structures; EXPRESSED DURING: 12 growth stages; CONTAINS InterPro DOMAIN/s: Ribosomal protein L34e (InterPro:IPR008195), Protein of unknown function DUF1666 (InterPro:IPR012870); BEST Arabidopsis thaliana protein match is: Prote…	gi|590700221|ref|XP_007046105.1|	Uncharacterized protein TCM_011714 [Theobroma cacao] &gt;gi|508710040|gb|EOY01937.1| Uncharacterized protein TCM_011714 [Theobroma cacao]
AT1G69620	BnaA02g14450D	48437	LA	GSBRNA2T00079505001	chrA02	8157081	8158400	ribosomal protein L34 (RPL34); FUNCTIONS IN: structural constituent of ribosome; INVOLVED IN: translation, ribosome biogenesis; LOCATED IN: ribosome, cytosolic large ribosomal subunit, plasma membrane, large ribosomal subunit, membrane; EXPRESSED IN: 24 plant structures; EXPRESSED DURING: 13 growth stages; CONTAINS InterPro DOMAIN/s: Ribosomal protein L34e, conserved site (InterPro:IPR018065), Ri…	gi|15222385|ref|NP_177120.1|	60S ribosomal protein L34-2 [Arabidopsis thaliana] &gt;gi|75170037|sp|Q9FE65.1|RL342_ARATH RecName: Full=60S ribosomal protein L34-2 &gt;gi|10092293|gb|AAG12705.1|AC021046_6 60S ribosomal protein L34, putative; 10936-9755 [Arabidopsis thaliana] &gt;gi|11692902|gb|AAG40054.1|AF324703_1 T6C23.18 [Arabidopsis thaliana] &gt;gi|11993857|gb|AAG42912.1|AF327531_1 putative 60S ribosomal protein L34 [Arab…
AT1G69640	BnaA02g14460D	48438	LA	GSBRNA2T00079506001	chrA02	8159311	8161218	sphingoid base hydroxylase 1 (SBH1); CONTAINS InterPro DOMAIN/s: Fatty acid hydroxylase (InterPro:IPR006694); BEST Arabidopsis thaliana protein match is: sphingoid base hydroxylase 2 (TAIR:AT1G14290.1); Has 2400 Blast hits to 2339 proteins in 395 species: Archae - 0; Bacteria - 406; Metazoa - 416; Fungi - 708; Plants - 429; Viruses - 3; Other Eukaryotes - 438 (source: NCBI BLink).	gi|22330531|ref|NP_177122.2|	sphingoid base hydroxylase 1 [Arabidopsis thaliana] &gt;gi|75248486|sp|Q8VYI1.1|SBH1_ARATH RecName: Full=Sphinganine C(4)-monooxygenase 1; AltName: Full=Sphingoid C4-hydroxylase 1; AltName: Full=Sphingoid base hydroxylase 1 &gt;gi|17979535|gb|AAL50102.1| At1g69640/F24J1.22 [Arabidopsis thaliana] &gt;gi|23505995|gb|AAN28857.1| At1g69640/F24J1.22 [Arabidopsis thaliana] &gt;gi|332196837|gb|AEE34958.…
AT3G22080	BnaA02g14470D	48439	LA	GSBRNA2T00079507001	chrA02	8163991	8165299	TRAF-like family protein; CONTAINS InterPro DOMAIN/s: TRAF-like (InterPro:IPR008974), MATH (InterPro:IPR002083); BEST Arabidopsis thaliana protein match is: TRAF-like family protein (TAIR:AT2G15710.1); Has 1512 Blast hits to 790 proteins in 66 species: Archae - 0; Bacteria - 0; Metazoa - 85; Fungi - 18; Plants - 1379; Viruses - 0; Other Eukaryotes - 30 (source: NCBI BLink).	gi|9279767|dbj|BAB01393.1|	unnamed protein product [Arabidopsis thaliana]
AT3G22080	BnaA02g14480D	48440	LA	GSBRNA2T00079508001	chrA02	8166641	8169605	TRAF-like family protein; CONTAINS InterPro DOMAIN/s: TRAF-like (InterPro:IPR008974), MATH (InterPro:IPR002083); BEST Arabidopsis thaliana protein match is: TRAF-like family protein (TAIR:AT2G15710.1); Has 1512 Blast hits to 790 proteins in 66 species: Archae - 0; Bacteria - 0; Metazoa - 85; Fungi - 18; Plants - 1379; Viruses - 0; Other Eukaryotes - 30 (source: NCBI BLink).	gi|297809145|ref|XP_002872456.1|	predicted protein [Arabidopsis lyrata subsp. lyrata] &gt;gi|297318293|gb|EFH48715.1| predicted protein [Arabidopsis lyrata subsp. lyrata]
AT1G69700	BnaA02g14490D	48441	LA	GSBRNA2T00079514001	chrA02	8200830	8202439	HVA22 homologue C (HVA22C); FUNCTIONS IN: molecular_function unknown; INVOLVED IN: response to water deprivation, hyperosmotic salinity response, response to abscisic acid stimulus; LOCATED IN: endomembrane system; EXPRESSED IN: 22 plant structures; EXPRESSED DURING: 15 growth stages; CONTAINS InterPro DOMAIN/s: TB2/DP1/HVA22 related protein (InterPro:IPR004345); BEST Arabidopsis thaliana protein…	gi|15222421|ref|NP_177128.1|	HVA22 homologue C [Arabidopsis thaliana] &gt;gi|57012624|sp|Q9S784.1|HA22C_ARATH RecName: Full=HVA22-like protein c; Short=AtHVA22c &gt;gi|4884946|gb|AAD31886.1|AF141978_1 AtHVA22c [Arabidopsis thaliana] &gt;gi|12325187|gb|AAG52538.1|AC013289_5 AtHVA22c; 50565-49239 [Arabidopsis thaliana] &gt;gi|4884936|gb|AAD31881.1| AtHVA22c [Arabidopsis thaliana] &gt;gi|17529340|gb|AAL38897.1| putative AtHVA22…
AT1G69710	BnaA02g14500D	48442	LA	GSBRNA2T00079515001	chrA02	8203671	8208369	Regulator of chromosome condensation (RCC1) family with FYVE zinc finger domain; FUNCTIONS IN: chromatin binding, zinc ion binding, Ran GTPase binding; LOCATED IN: cellular_component unknown; CONTAINS InterPro DOMAIN/s: Zinc finger, FYVE-type (InterPro:IPR000306), Regulator of chromosome condensation/beta-lactamase-inhibitor protein II (InterPro:IPR009091), Zinc finger, FYVE-related (InterPro:IPR…	gi|12325184|gb|AAG52535.1|AC013289_2	putative regulator of chromosome condensation; 48393-44372 [Arabidopsis thaliana]
AT1G66580	BnaA02g14510D	48443	LA	GSBRNA2T00079516001	chrA02	8210437	8211776	senescence associated gene 24 (SAG24); FUNCTIONS IN: structural constituent of ribosome; INVOLVED IN: response to UV-B, translation; LOCATED IN: cytosolic ribosome, ribosome, cytosolic large ribosomal subunit, plasma membrane, vacuole; EXPRESSED IN: 25 plant structures; EXPRESSED DURING: 15 growth stages; CONTAINS InterPro DOMAIN/s: Ribosomal protein L10e (InterPro:IPR001197), Ribosomal protein L…	gi|15223382|ref|NP_174013.1|	60S ribosomal protein L10-2 [Arabidopsis thaliana] &gt;gi|19884272|sp|Q08770.2|RL102_ARATH RecName: Full=60S ribosomal protein L10-2; AltName: Full=Wilms tumor suppressor protein homolog &gt;gi|4262180|gb|AAD14497.1| 60s ribosomal protein L10 [Arabidopsis thaliana] &gt;gi|21592869|gb|AAM64819.1| putative 60s ribosomal protein L10 [Arabidopsis thaliana] &gt;gi|88196721|gb|ABD43003.1| At1g26910 [Ar…
	BnaA02g14520D	48444	LA	GSBRNA2T00079517001	chrA02	8214174	8215185		-	-
AT5G10900	BnaA02g14530D	48445	LA	GSBRNA2T00079518001	chrA02	8216475	8217236	Calcineurin-like metallo-phosphoesterase superfamily protein; FUNCTIONS IN: hydrolase activity, protein serine/threonine phosphatase activity; INVOLVED IN: biological_process unknown; LOCATED IN: cellular_component unknown; EXPRESSED IN: 13 plant structures; EXPRESSED DURING: 8 growth stages; CONTAINS InterPro DOMAIN/s: Metallophosphoesterase (InterPro:IPR004843), Serine/threonine-specific protei…	gi|297811201|ref|XP_002873484.1|	predicted protein [Arabidopsis lyrata subsp. lyrata] &gt;gi|297319321|gb|EFH49743.1| predicted protein [Arabidopsis lyrata subsp. lyrata]
AT1G69760	BnaA02g14540D	48446	LA	GSBRNA2T00079519001	chrA02	8228995	8229625	unknown protein; BEST Arabidopsis thaliana protein match is: unknown protein (TAIR:AT1G26920.1); Has 51 Blast hits to 51 proteins in 15 species: Archae - 0; Bacteria - 2; Metazoa - 2; Fungi - 7; Plants - 29; Viruses - 0; Other Eukaryotes - 11 (source: NCBI BLink).	gi|21553939|gb|AAM63020.1|	unknown [Arabidopsis thaliana]
AT1G69780	BnaA02g14550D	48447	LA	GSBRNA2T00079521001	chrA02	8246346	8248059	ATHB13; FUNCTIONS IN: sequence-specific DNA binding, DNA binding, sequence-specific DNA binding transcription factor activity; INVOLVED IN: cotyledon morphogenesis, regulation of transcription, DNA-dependent, response to sucrose stimulus, leaf morphogenesis; LOCATED IN: nucleus; EXPRESSED IN: 22 plant structures; EXPRESSED DURING: 13 growth stages; CONTAINS InterPro DOMAIN/s: Homeobox, conserved …	gi|15222452|ref|NP_177136.1|	homeobox-leucine zipper protein ATHB-13 [Arabidopsis thaliana] &gt;gi|118573191|sp|Q8LC03.2|ATB13_ARATH RecName: Full=Homeobox-leucine zipper protein ATHB-13; AltName: Full=HD-ZIP protein ATHB-13; AltName: Full=Homeodomain transcription factor ATHB-13 &gt;gi|6644295|gb|AAF20996.1|AF208044_1 homeodomain leucine-zipper protein ATHB13 [Arabidopsis thaliana] &gt;gi|12325190|gb|AAG52541.1|AC013289_8 h…
	BnaA02g14560D	58927	LA	GSBRNA2T00096383001	chrA02	8257340	8258906		gi|3319367|gb|AAC28216.1|	T24M8.9 gene product [Arabidopsis thaliana] &gt;gi|7267147|emb|CAB80815.1| putative protein [Arabidopsis thaliana]
AT1G69160	BnaA02g14570D	58928	LA	GSBRNA2T00096384001	chrA02	8265141	8266107	unknown protein; BEST Arabidopsis thaliana protein match is: unknown protein (TAIR:AT3G13980.1); Has 173 Blast hits to 172 proteins in 54 species: Archae - 0; Bacteria - 0; Metazoa - 25; Fungi - 33; Plants - 84; Viruses - 2; Other Eukaryotes - 29 (source: NCBI BLink).	gi|18409203|ref|NP_564952.1|	uncharacterized protein [Arabidopsis thaliana] &gt;gi|16648779|gb|AAL25580.1| At1g69160/F4N2_9 [Arabidopsis thaliana] &gt;gi|20260558|gb|AAM13177.1| putative myb-like protein sp|P34127 [Arabidopsis thaliana] &gt;gi|28059382|gb|AAO30053.1| putative myb-like protein sp|P34127 [Arabidopsis thaliana] &gt;gi|332196768|gb|AEE34889.1| uncharacterized protein AT1G69160 [Arabidopsis thaliana]
AT1G69170	BnaA02g14580D	58929	LA	GSBRNA2T00096385001	chrA02	8273117	8274696	Squamosa promoter-binding protein-like (SBP domain) transcription factor family protein; FUNCTIONS IN: DNA binding, sequence-specific DNA binding transcription factor activity; INVOLVED IN: regulation of transcription; LOCATED IN: nucleus; EXPRESSED IN: 14 plant structures; EXPRESSED DURING: 6 growth stages; CONTAINS InterPro DOMAIN/s: Transcription factor, SBP-box (InterPro:IPR004333); BEST Arab…	gi|519682448|gb|AGP03029.1|	SQUAMOSA promoter binding protein-like protein 6 [Arabis alpina]
AT5G50070	BnaA02g14590D	58930	LA	GSBRNA2T00096386001	chrA02	8282302	8283631	Plant invertase/pectin methylesterase inhibitor superfamily protein; FUNCTIONS IN: enzyme inhibitor activity, pectinesterase inhibitor activity, pectinesterase activity; INVOLVED IN: biological_process unknown; LOCATED IN: endomembrane system; CONTAINS InterPro DOMAIN/s: Pectinesterase inhibitor (InterPro:IPR006501); BEST Arabidopsis thaliana protein match is: Plant invertase/pectin methylesteras…	gi|15240609|ref|NP_199818.1|	plant invertase/pectin methylesterase inhibitor domain-containing protein [Arabidopsis thaliana] &gt;gi|10177218|dbj|BAB10293.1| unnamed protein product [Arabidopsis thaliana] &gt;gi|332008509|gb|AED95892.1| plant invertase/pectin methylesterase inhibitor domain-containing protein [Arabidopsis thaliana]
AT1G69210	BnaA02g14600D	58931	LA	GSBRNA2T00096388001	chrA02	8293248	8295085	Uncharacterised protein family UPF0090; CONTAINS InterPro DOMAIN/s: Uncharacterised protein family UPF0090 (InterPro:IPR003728); BEST Arabidopsis thaliana protein match is: Uncharacterised protein family UPF0090 (TAIR:AT1G77122.1); Has 169 Blast hits to 169 proteins in 64 species: Archae - 0; Bacteria - 102; Metazoa - 0; Fungi - 0; Plants - 61; Viruses - 0; Other Eukaryotes - 6 (source: NCBI BLin…	gi|18409217|ref|NP_564954.1|	uncharacterized protein [Arabidopsis thaliana] &gt;gi|13937141|gb|AAK50064.1|AF372924_1 At1g69210/F4N2_11 [Arabidopsis thaliana] &gt;gi|22137004|gb|AAM91347.1| At1g69210/F4N2_11 [Arabidopsis thaliana] &gt;gi|332196773|gb|AEE34894.1| uncharacterized protein AT1G69210 [Arabidopsis thaliana]
AT1G69210	BnaA02g14610D	58932	LA	GSBRNA2T00096389001	chrA02	8295476	8297159	Uncharacterised protein family UPF0090; CONTAINS InterPro DOMAIN/s: Uncharacterised protein family UPF0090 (InterPro:IPR003728); BEST Arabidopsis thaliana protein match is: Uncharacterised protein family UPF0090 (TAIR:AT1G77122.1); Has 169 Blast hits to 169 proteins in 64 species: Archae - 0; Bacteria - 102; Metazoa - 0; Fungi - 0; Plants - 61; Viruses - 0; Other Eukaryotes - 6 (source: NCBI BLin…	gi|18409217|ref|NP_564954.1|	uncharacterized protein [Arabidopsis thaliana] &gt;gi|13937141|gb|AAK50064.1|AF372924_1 At1g69210/F4N2_11 [Arabidopsis thaliana] &gt;gi|22137004|gb|AAM91347.1| At1g69210/F4N2_11 [Arabidopsis thaliana] &gt;gi|332196773|gb|AEE34894.1| uncharacterized protein AT1G69210 [Arabidopsis thaliana]
AT1G69220	BnaA02g14620D	58933	LA	GSBRNA2T00096390001	chrA02	8297359	8302895	SIK1; FUNCTIONS IN: protein serine/threonine kinase activity, protein kinase activity, kinase activity, ATP binding; INVOLVED IN: protein amino acid phosphorylation; LOCATED IN: mitochondrion, chromosome, centromeric region, chromosome, nucleus; EXPRESSED IN: 24 plant structures; EXPRESSED DURING: 15 growth stages; CONTAINS InterPro DOMAIN/s: Protein kinase, ATP binding site (InterPro:IPR017441),…	gi|18409220|ref|NP_564955.1|	putative serine/threonine kinase [Arabidopsis thaliana] &gt;gi|12325090|gb|AAG52499.1|AC018364_17 putative serine/threonine kinase; 70789-76610 [Arabidopsis thaliana] &gt;gi|2352084|gb|AAB68776.1| serine/threonine kinase [Arabidopsis thaliana] &gt;gi|332196775|gb|AEE34896.1| putative serine/threonine kinase [Arabidopsis thaliana]
AT1G26355	BnaA02g14630D	58934	LA	GSBRNA2T00096391001	chrA02	8303394	8304983	SPIRAL1-like1 (SP1L1); BEST Arabidopsis thaliana protein match is: SPIRAL1-like2 (TAIR:AT1G69230.2); Has 30201 Blast hits to 17322 proteins in 780 species: Archae - 12; Bacteria - 1396; Metazoa - 17338; Fungi - 3422; Plants - 5037; Viruses - 0; Other Eukaryotes - 2996 (source: NCBI BLink).	gi|186478886|ref|NP_001117356.1|	protein SPIRAL1-like1 [Arabidopsis thaliana] &gt;gi|391359333|sp|B3H4F1.1|SP1L1_ARATH RecName: Full=Protein SPIRAL1-like 1 &gt;gi|332192560|gb|AEE30681.1| protein SPIRAL1-like1 [Arabidopsis thaliana]
AT1G69240	BnaA02g14640D	58935	LA	GSBRNA2T00096392001	chrA02	8305373	8307449	methyl esterase 15 (MES15); FUNCTIONS IN: hydrolase activity; LOCATED IN: chloroplast; EXPRESSED IN: root hair; CONTAINS InterPro DOMAIN/s: Alpha/beta hydrolase fold-1 (InterPro:IPR000073); BEST Arabidopsis thaliana protein match is: methyl esterase 13 (TAIR:AT1G26360.1); Has 2747 Blast hits to 2746 proteins in 732 species: Archae - 8; Bacteria - 1557; Metazoa - 68; Fungi - 74; Plants - 634; Viru…	gi|297841655|ref|XP_002888709.1|	hydrolase, alpha/beta fold family protein [Arabidopsis lyrata subsp. lyrata] &gt;gi|297334550|gb|EFH64968.1| hydrolase, alpha/beta fold family protein [Arabidopsis lyrata subsp. lyrata]
	BnaA02g14650D	58936	LA	GSBRNA2T00096393001	chrA02	8313909	8315802		-	-
AT1G69250	BnaA02g14660D	58937	LA	GSBRNA2T00096394001	chrA02	8318204	8320657	Nuclear transport factor 2 (NTF2) family protein with RNA binding (RRM-RBD-RNP motifs) domain; FUNCTIONS IN: RNA binding, nucleotide binding, nucleic acid binding; INVOLVED IN: transport, nucleocytoplasmic transport; LOCATED IN: intracellular; EXPRESSED IN: 23 plant structures; EXPRESSED DURING: 13 growth stages; CONTAINS InterPro DOMAIN/s: Nuclear transport factor 2 (InterPro:IPR002075), RNA rec…	gi|15222258|ref|NP_177085.1|	nuclear transport factor 2 and RNA recognition motif-containing protein [Arabidopsis thaliana] &gt;gi|6730639|gb|AAF27060.1|AC008262_9 F4N2.20 [Arabidopsis thaliana] &gt;gi|12325079|gb|AAG52488.1|AC018364_6 putative RNA-binding protein; 63745-61607 [Arabidopsis thaliana] &gt;gi|30017247|gb|AAP12857.1| At1g69250 [Arabidopsis thaliana] &gt;gi|332196781|gb|AEE34902.1| nuclear transport factor 2 and …
AT1G55750	BnaA02g14670D	58938	LA	GSBRNA2T00096395001	chrA02	8321974	8326392	BSD domain (BTF2-like transcription factors, Synapse-associated proteins and DOS2-like proteins); CONTAINS InterPro DOMAIN/s: Kelch related (InterPro:IPR013089), BSD (InterPro:IPR005607); BEST Arabidopsis thaliana protein match is: BSD domain (BTF2-like transcription factors, Synapse-associated proteins and DOS2-like proteins) (TAIR:AT3G61420.1); Has 363 Blast hits to 357 proteins in 168 species:…	gi|240255685|ref|NP_191701.4|	probable RNA polymerase II transcription factor B subunit 1-3 [Arabidopsis thaliana] &gt;gi|325530300|sp|Q9M322.2|TFB1C_ARATH RecName: Full=Probable RNA polymerase II transcription factor B subunit 1-3; AltName: Full=General transcription and DNA repair factor IIH subunit TFB1-3; Short=AtTFB1-3; Short=TFIIH subunit TFB1-3 &gt;gi|332646679|gb|AEE80200.1| probable RNA polymerase II transcription fa…
AT1G69270	BnaA02g14680D	58939	LA	GSBRNA2T00096396001	chrA02	8328323	8329871	receptor-like protein kinase 1 (RPK1); CONTAINS InterPro DOMAIN/s: Protein kinase, ATP binding site (InterPro:IPR017441), Protein kinase, catalytic domain (InterPro:IPR000719), Leucine-rich repeat-containing N-terminal domain, type 2 (InterPro:IPR013210), Serine/threonine-protein kinase-like domain (InterPro:IPR017442), Protein kinase-like domain (InterPro:IPR011009), Serine/threonine-protein kin…	gi|15222260|ref|NP_177087.1|	receptor-like protein kinase 1 [Arabidopsis thaliana] &gt;gi|75338906|sp|Q9ZRF9.1|RPK1_ARATH RecName: Full=Probable LRR receptor-like serine/threonine-protein kinase RPK1; AltName: Full=Protein TOADSTOOL 1; AltName: Full=Receptor-like protein kinase 1; Flags: Precursor &gt;gi|12325075|gb|AAG52484.1|AC018364_2 putative receptor-like protein kinase; 54409-56031 [Arabidopsis thaliana] &gt;gi|4204849…
AT1G69290	BnaA02g14690D	58940	LA	GSBRNA2T00096397001	chrA02	8331464	8333656	Pentatricopeptide repeat (PPR) superfamily protein; CONTAINS InterPro DOMAIN/s: Pentatricopeptide repeat (InterPro:IPR002885); BEST Arabidopsis thaliana protein match is: Tetratricopeptide repeat (TPR)-like superfamily protein (TAIR:AT1G68980.1); Has 11641 Blast hits to 5218 proteins in 154 species: Archae - 0; Bacteria - 0; Metazoa - 18; Fungi - 47; Plants - 11427; Viruses - 0; Other Eukaryotes …	gi|30697827|ref|NP_177089.2|	pentatricopeptide repeat-containing protein [Arabidopsis thaliana] &gt;gi|193806277|sp|P0C7R4.1|PP110_ARATH RecName: Full=Pentatricopeptide repeat-containing protein At1g69290 &gt;gi|332196785|gb|AEE34906.1| pentatricopeptide repeat-containing protein [Arabidopsis thaliana]
AT1G69295	BnaA02g14700D	58941	LA	GSBRNA2T00096398001	chrA02	8335503	8336812	plasmodesmata callose-binding protein 4 (PDCB4); FUNCTIONS IN: callose binding, polysaccharide binding; INVOLVED IN: biological_process unknown; LOCATED IN: plasmodesma, plasma membrane, anchored to membrane; EXPRESSED IN: 22 plant structures; EXPRESSED DURING: 13 growth stages; CONTAINS InterPro DOMAIN/s: X8 (InterPro:IPR012946); BEST Arabidopsis thaliana protein match is: Carbohydrate-binding X…	gi|18409239|ref|NP_564957.1|	plasmodesmata callose-binding protein 4 [Arabidopsis thaliana] &gt;gi|75163116|sp|Q93V72.1|E13L4_ARATH RecName: Full=Glucan endo-1,3-beta-glucosidase-like protein At1g69295; Flags: Precursor &gt;gi|13877781|gb|AAK43968.1|AF370153_1 unknown protein [Arabidopsis thaliana] &gt;gi|15724276|gb|AAL06531.1|AF412078_1 At1g69290/F23O10_12 [Arabidopsis thaliana] &gt;gi|15912197|gb|AAL08232.1| At1g69290/F23…
AT1G69310	BnaA02g14710D	58942	LA	GSBRNA2T00096399001	chrA02	8339303	8342368	WRKY DNA-binding protein 57 (WRKY57); CONTAINS InterPro DOMAIN/s: DNA-binding WRKY (InterPro:IPR003657); BEST Arabidopsis thaliana protein match is: WRKY DNA-binding protein 48 (TAIR:AT5G49520.1); Has 35333 Blast hits to 34131 proteins in 2444 species: Archae - 798; Bacteria - 22429; Metazoa - 974; Fungi - 991; Plants - 531; Viruses - 0; Other Eukaryotes - 9610 (source: NCBI BLink).	gi|562777106|gb|AHB33853.1|	WRKY transcription factor 57 [Brassica rapa]
AT1G69970	BnaA02g14720D	72397	LA	GSBRNA2T00116603001	chrA02	8364802	8367129	CLAVATA3/ESR-RELATED 26 (CLE26); Has 30201 Blast hits to 17322 proteins in 780 species: Archae - 12; Bacteria - 1396; Metazoa - 17338; Fungi - 3422; Plants - 5037; Viruses - 0; Other Eukaryotes - 2996 (source: NCBI BLink).	gi|186494291|ref|NP_001117575.1|	CLAVATA3/ESR (CLE)-related protein 26 [Arabidopsis thaliana] &gt;gi|332196883|gb|AEE35004.1| CLAVATA3/ESR (CLE)-related protein 26 [Arabidopsis thaliana]
AT1G24190	BnaA02g14730D	72396	LA	GSBRNA2T00116595001	chrA02	8397370	8398330	SIN3-like 3 (SNL3); FUNCTIONS IN: transcription repressor activity; INVOLVED IN: negative regulation of transcription, regulation of transcription, DNA-dependent, response to abscisic acid stimulus; LOCATED IN: nucleus; EXPRESSED IN: 22 plant structures; EXPRESSED DURING: 13 growth stages; CONTAINS InterPro DOMAIN/s: Histone deacetylase interacting (InterPro:IPR013194), Paired amphipathic helix (…	gi|587885896|gb|EXB74740.1|	Paired amphipathic helix protein Sin3-like 4 [Morus notabilis]
AT1G70060	BnaA02g14740D	72395	LA	GSBRNA2T00116593001	chrA02	8410510	8414187	SIN3-like 4 (SNL4); INVOLVED IN: regulation of transcription, DNA-dependent; LOCATED IN: nucleus; EXPRESSED IN: 22 plant structures; EXPRESSED DURING: 13 growth stages; CONTAINS InterPro DOMAIN/s: Histone deacetylase interacting (InterPro:IPR013194), Paired amphipathic helix (InterPro:IPR003822); BEST Arabidopsis thaliana protein match is: SIN3-like 3 (TAIR:AT1G24190.2); Has 2571 Blast hits to 11…	gi|297838781|ref|XP_002887272.1|	paired amphipathic helix repeat-containing protein [Arabidopsis lyrata subsp. lyrata] &gt;gi|297333113|gb|EFH63531.1| paired amphipathic helix repeat-containing protein [Arabidopsis lyrata subsp. lyrata]
AT1G70040	BnaA02g14750D	72394	LA	GSBRNA2T00116592001	chrA02	8417406	8418003	Protein of unknown function (DUF1163); FUNCTIONS IN: molecular_function unknown; INVOLVED IN: biological_process unknown; LOCATED IN: endomembrane system; CONTAINS InterPro DOMAIN/s: Protein of unknown function DUF1163 (InterPro:IPR009544); BEST Arabidopsis thaliana protein match is: Protein of unknown function (DUF1163) (TAIR:AT1G70120.1); Has 41 Blast hits to 41 proteins in 2 species: Archae - …	gi|116831009|gb|ABK28460.1|	unknown [Arabidopsis thaliana]
AT1G70160	BnaA02g14760D	72393	LA	GSBRNA2T00116591001	chrA02	8419947	8422329	unknown protein; FUNCTIONS IN: molecular_function unknown; INVOLVED IN: biological_process unknown; LOCATED IN: endomembrane system; EXPRESSED IN: 24 plant structures; EXPRESSED DURING: 15 growth stages; BEST Arabidopsis thaliana protein match is: unknown protein (TAIR:AT4G27020.1); Has 108 Blast hits to 108 proteins in 20 species: Archae - 0; Bacteria - 0; Metazoa - 0; Fungi - 0; Plants - 89; Vi…	gi|18409461|ref|NP_564985.1|	uncharacterized protein [Arabidopsis thaliana] &gt;gi|13430576|gb|AAK25910.1|AF360200_1 unknown protein [Arabidopsis thaliana] &gt;gi|15293161|gb|AAK93691.1| unknown protein [Arabidopsis thaliana] &gt;gi|332196905|gb|AEE35026.1| uncharacterized protein AT1G70160 [Arabidopsis thaliana]
AT1G24050	BnaA02g14770D	72392	LA	GSBRNA2T00116590001	chrA02	8447609	8449150	RNA-processing, Lsm domain; CONTAINS InterPro DOMAIN/s: RNA-processing, Lsm domain (InterPro:IPR019181); BEST Arabidopsis thaliana protein match is: RNA-processing, Lsm domain (TAIR:AT1G70220.1); Has 228 Blast hits to 228 proteins in 109 species: Archae - 0; Bacteria - 0; Metazoa - 90; Fungi - 53; Plants - 56; Viruses - 0; Other Eukaryotes - 29 (source: NCBI BLink).	gi|9369397|gb|AAF87145.1|AC002423_10	T23E23.20 [Arabidopsis thaliana]
AT1G70260	BnaA02g14780D	72391	LA	GSBRNA2T00116589001	chrA02	8452392	8454564	nodulin MtN21 /EamA-like transporter family protein; FUNCTIONS IN: molecular_function unknown; LOCATED IN: endomembrane system, membrane; CONTAINS InterPro DOMAIN/s: Protein of unknown function DUF6, transmembrane (InterPro:IPR000620); BEST Arabidopsis thaliana protein match is: Nodulin MtN21 /EamA-like transporter family protein (TAIR:AT1G60050.1); Has 1237 Blast hits to 1229 proteins in 44 spec…	gi|42563104|ref|NP_177183.2|	nodulin MtN21-like transporter UMAMIT36 [Arabidopsis thaliana] &gt;gi|460425434|sp|F4I5D5.1|WTR11_ARATH RecName: Full=WAT1-related protein At1g70260 &gt;gi|332196917|gb|AEE35038.1| nodulin MtN21-like transporter UMAMIT36 [Arabidopsis thaliana]
AT1G70290	BnaA02g14790D	72390	LA	GSBRNA2T00116587001	chrA02	8464985	8468785	trehalose-6-phosphatase synthase S8 (TPS8); FUNCTIONS IN: transferase activity, transferring glycosyl groups; INVOLVED IN: trehalose biosynthetic process, metabolic process; EXPRESSED IN: 26 plant structures; EXPRESSED DURING: 13 growth stages; CONTAINS InterPro DOMAIN/s: HAD-superfamily hydrolase, subfamily IIB (InterPro:IPR006379), Glycosyl transferase, family 20 (InterPro:IPR001830), Trehalose…	gi|30698024|ref|NP_177186.2|	putative alpha,alpha-trehalose-phosphate synthase [UDP-forming] 8 [Arabidopsis thaliana] &gt;gi|122236328|sp|Q0WUI9.1|TPS8_ARATH RecName: Full=Probable alpha,alpha-trehalose-phosphate synthase [UDP-forming] 8; AltName: Full=Trehalose-6-phosphate synthase 8; Short=AtTPS8 &gt;gi|110742591|dbj|BAE99209.1| putative trehalose-6-phosphate synthase [Arabidopsis thaliana] &gt;gi|332196921|gb|AEE35042.1| …
AT1G56130	BnaA02g14800D	72389	LA	GSBRNA2T00116586001	chrA02	8475325	8491993	Leucine-rich repeat transmembrane protein kinase; FUNCTIONS IN: protein serine/threonine kinase activity, protein kinase activity, ATP binding; INVOLVED IN: protein amino acid phosphorylation; LOCATED IN: plasma membrane, membrane; EXPRESSED IN: cultured cell; CONTAINS InterPro DOMAIN/s: Serine/threonine-protein kinase domain (InterPro:IPR002290), Leucine-rich repeat (InterPro:IPR001611), Serine-…	gi|12321749|gb|AAG50909.1|AC069159_10	receptor protein kinase, putative [Arabidopsis thaliana]
AT1G70300	BnaA02g14810D	72388	LA	GSBRNA2T00116585001	chrA02	8492944	8493309	K+ uptake permease 6 (KUP6); FUNCTIONS IN: potassium ion transmembrane transporter activity; INVOLVED IN: potassium ion transport; LOCATED IN: plasma membrane; EXPRESSED IN: 22 plant structures; EXPRESSED DURING: 14 growth stages; CONTAINS InterPro DOMAIN/s: Potassium uptake protein, kup (InterPro:IPR018519), K+ potassium transporter (InterPro:IPR003855); BEST Arabidopsis thaliana protein match i…	gi|3176686|gb|AAC18809.1|	Similar to high affinity potassium transporter, HAK1 protein gb|U22945 from Schwanniomyces occidentalis [Arabidopsis thaliana]
AT1G70300	BnaA02g14820D	72387	LA	GSBRNA2T00116584001	chrA02	8493362	8497193	K+ uptake permease 6 (KUP6); FUNCTIONS IN: potassium ion transmembrane transporter activity; INVOLVED IN: potassium ion transport; LOCATED IN: plasma membrane; EXPRESSED IN: 22 plant structures; EXPRESSED DURING: 14 growth stages; CONTAINS InterPro DOMAIN/s: Potassium uptake protein, kup (InterPro:IPR018519), K+ potassium transporter (InterPro:IPR003855); BEST Arabidopsis thaliana protein match i…	gi|22330543|ref|NP_177187.2|	potassium transporter 6 [Arabidopsis thaliana] &gt;gi|38503100|sp|Q8W4I4.1|POT6_ARATH RecName: Full=Potassium transporter 6; Short=AtHAK6; Short=AtPOT6 &gt;gi|17064932|gb|AAL32620.1| Similar to high affinity potassium transporter [Arabidopsis thaliana] &gt;gi|20259960|gb|AAM13327.1| similar to high affinity potassium transporter [Arabidopsis thaliana] &gt;gi|332196922|gb|AEE35043.1| potassium tra…
AT1G70330	BnaA02g14830D	72386	LA	GSBRNA2T00116583001	chrA02	8506084	8507929	equilibrative nucleotide transporter 1 (ENT1); FUNCTIONS IN: nucleoside transmembrane transporter activity, against a concentration gradient, nucleoside transmembrane transporter activity; INVOLVED IN: transport; LOCATED IN: plasma membrane; EXPRESSED IN: 25 plant structures; EXPRESSED DURING: 15 growth stages; CONTAINS InterPro DOMAIN/s: Delayed-early response protein/equilibrative nucleoside tr…	gi|3176684|gb|AAC18807.1|	Contains similarity to equilibratiave nucleoside transporter 1 gb|U81375 from Homo sapiens. ESTs gb|N65317, gb|T20785, gb|AA586285 and gb|AA712578 come from this gene [Arabidopsis thaliana]
AT1G70350	BnaA02g14840D	72385	LA	GSBRNA2T00116582001	chrA02	8508910	8509961	unknown protein; Has 98 Blast hits to 98 proteins in 11 species: Archae - 0; Bacteria - 0; Metazoa - 0; Fungi - 0; Plants - 98; Viruses - 0; Other Eukaryotes - 0 (source: NCBI BLink).	gi|3176681|gb|AAC18804.1|	F17O7.11 [Arabidopsis thaliana]
AT1G70410	BnaA02g14850D	72384	LA	GSBRNA2T00116581001	chrA02	8511296	8515384	beta carbonic anhydrase 4 (BCA4); FUNCTIONS IN: carbonate dehydratase activity, zinc ion binding; INVOLVED IN: response to carbon dioxide, carbon utilization, regulation of stomatal movement; LOCATED IN: plasma membrane, chloroplast envelope; EXPRESSED IN: 25 plant structures; EXPRESSED DURING: 12 growth stages; CONTAINS InterPro DOMAIN/s: Carbonic anhydrase, prokaryotic-like, conserved site (Int…	gi|15223141|ref|NP_177198.1|	beta carbonic anhydrase 4 [Arabidopsis thaliana] &gt;gi|14334470|gb|AAK59433.1| putative carbonic anhydrase [Arabidopsis thaliana] &gt;gi|21281000|gb|AAM44970.1| putative carbonic anhydrase [Arabidopsis thaliana] &gt;gi|332196938|gb|AEE35059.1| beta carbonic anhydrase 4 [Arabidopsis thaliana]
AT1G70420	BnaA02g14860D	72383	LA	GSBRNA2T00116580001	chrA02	8518344	8519224	Protein of unknown function (DUF1645); CONTAINS InterPro DOMAIN/s: Protein of unknown function DUF1645 (InterPro:IPR012442); BEST Arabidopsis thaliana protein match is: Protein of unknown function (DUF1645) (TAIR:AT1G23710.1); Has 179 Blast hits to 179 proteins in 22 species: Archae - 0; Bacteria - 0; Metazoa - 9; Fungi - 0; Plants - 162; Viruses - 0; Other Eukaryotes - 8 (source: NCBI BLink).	gi|18409540|ref|NP_564988.1|	uncharacterized protein [Arabidopsis thaliana] &gt;gi|3176675|gb|AAC18798.1| F17O7.4 [Arabidopsis thaliana] &gt;gi|15010576|gb|AAK73947.1| At1g70420/F17O7_4 [Arabidopsis thaliana] &gt;gi|21700801|gb|AAM70524.1| At1g70420/F17O7_4 [Arabidopsis thaliana] &gt;gi|332196939|gb|AEE35060.1| uncharacterized protein AT1G70420 [Arabidopsis thaliana]
AT1G70430	BnaA02g14870D	72382	LA	GSBRNA2T00116579001	chrA02	8527040	8530657	Protein kinase superfamily protein; FUNCTIONS IN: protein serine/threonine kinase activity, protein kinase activity, kinase activity, ATP binding; INVOLVED IN: protein amino acid phosphorylation; LOCATED IN: cellular_component unknown; EXPRESSED IN: 8 plant structures; EXPRESSED DURING: L mature pollen stage, M germinated pollen stage, 4 anthesis, petal differentiation and expansion stage; CONTAI…	gi|297838837|ref|XP_002887300.1|	kinase family protein [Arabidopsis lyrata subsp. lyrata] &gt;gi|297333141|gb|EFH63559.1| kinase family protein [Arabidopsis lyrata subsp. lyrata]
AT1G70460	BnaA02g14880D	72381	LA	GSBRNA2T00116578001	chrA02	8531925	8534875	root hair specific 10 (RHS10); FUNCTIONS IN: protein serine/threonine kinase activity, protein kinase activity, ATP binding; INVOLVED IN: protein amino acid phosphorylation; LOCATED IN: membrane; EXPRESSED IN: root hair, root; CONTAINS InterPro DOMAIN/s: Protein kinase, ATP binding site (InterPro:IPR017441), Protein kinase, catalytic domain (InterPro:IPR000719), Serine-threonine/tyrosine-protein …	gi|15223161|ref|NP_177203.1|	proline-rich extensin-like receptor kinase 13 [Arabidopsis thaliana] &gt;gi|75333660|sp|Q9CAL8.1|PEK13_ARATH RecName: Full=Proline-rich receptor-like protein kinase PERK13; AltName: Full=Proline-rich extensin-like receptor kinase 13; Short=AtPERK13; AltName: Full=Protein ROOT HAIR SPECIFIC 10 &gt;gi|12325052|gb|AAG52479.1|AC010796_18 putative protein kinase; 6068-8907 [Arabidopsis thaliana] &gt;g…
AT1G70470	BnaA02g14890D	72380	LA	GSBRNA2T00116577001	chrA02	8535226	8535730	unknown protein; BEST Arabidopsis thaliana protein match is: unknown protein (TAIR:AT1G23530.1); Has 64 Blast hits to 64 proteins in 22 species: Archae - 0; Bacteria - 2; Metazoa - 7; Fungi - 10; Plants - 43; Viruses - 0; Other Eukaryotes - 2 (source: NCBI BLink).	gi|15220783|ref|NP_173767.1|	uncharacterized protein [Arabidopsis thaliana] &gt;gi|8778581|gb|AAF79589.1|AC007945_9 F28C11.16 [Arabidopsis thaliana] &gt;gi|4056436|gb|AAC98009.1| EST gb|AA650912 comes from this gene [Arabidopsis thaliana] &gt;gi|34365603|gb|AAQ65113.1| At1g23530 [Arabidopsis thaliana] &gt;gi|51969024|dbj|BAD43204.1| unknown protein [Arabidopsis thaliana] &gt;gi|332192279|gb|AEE30400.1| uncharacterized protei…
AT1G70490	BnaA02g14900D	72379	LA	GSBRNA2T00116576001	chrA02	8537636	8538980	ARFA1D; FUNCTIONS IN: phospholipase activator activity, GTP binding; INVOLVED IN: N-terminal protein myristoylation; LOCATED IN: plasma membrane, vacuole; EXPRESSED IN: 26 plant structures; EXPRESSED DURING: 15 growth stages; CONTAINS InterPro DOMAIN/s: ADP-ribosylation factor (InterPro:IPR006688), Small GTP-binding protein (InterPro:IPR005225), ARF/SAR superfamily (InterPro:IPR006689); BEST Arab…	gi|30681825|ref|NP_172533.2|	ADP-ribosylation factor A1F [Arabidopsis thaliana] &gt;gi|48310130|gb|AAT41759.1| At1g10630 [Arabidopsis thaliana] &gt;gi|50198855|gb|AAT70455.1| At1g10630 [Arabidopsis thaliana] &gt;gi|110740724|dbj|BAE98462.1| similar to ADP-ribosylation factor gb|AAD17207 [Arabidopsis thaliana] &gt;gi|332190490|gb|AEE28611.1| ADP-ribosylation factor A1F [Arabidopsis thaliana]
AT3G29670	BnaA02g14910D	72378	LA	GSBRNA2T00116574001	chrA02	8543406	8544789	HXXXD-type acyl-transferase family protein; FUNCTIONS IN: transferase activity, transferring acyl groups other than amino-acyl groups, transferase activity; INVOLVED IN: biological_process unknown; LOCATED IN: cellular_component unknown; EXPRESSED IN: stem, inflorescence meristem, hypocotyl, flower; EXPRESSED DURING: petal differentiation and expansion stage; CONTAINS InterPro DOMAIN/s: Transfera…	gi|297818620|ref|XP_002877193.1|	predicted protein [Arabidopsis lyrata subsp. lyrata] &gt;gi|297323031|gb|EFH53452.1| predicted protein [Arabidopsis lyrata subsp. lyrata]
AT5G20930	BnaA02g14920D	72377	LA	GSBRNA2T00116573001	chrA02	8545260	8546239	TOUSLED (TSL); FUNCTIONS IN: protein serine/threonine kinase activity, kinase activity; INVOLVED IN: protein amino acid phosphorylation; LOCATED IN: nucleus, chloroplast, cytoplasm; EXPRESSED IN: 23 plant structures; EXPRESSED DURING: 14 growth stages; CONTAINS InterPro DOMAIN/s: Protein kinase, ATP binding site (InterPro:IPR017441), Protein kinase, catalytic domain (InterPro:IPR000719), Serine/t…	gi|590586017|ref|XP_007015589.1|	Serine/threonine-protein kinase TOUSLED isoform 3 [Theobroma cacao] &gt;gi|508785952|gb|EOY33208.1| Serine/threonine-protein kinase TOUSLED isoform 3 [Theobroma cacao]
AT1G70505	BnaA02g14930D	72376	LA	GSBRNA2T00116572001	chrA02	8548905	8551288	unknown protein; BEST Arabidopsis thaliana protein match is: unknown protein (TAIR:AT1G10660.1); Has 141 Blast hits to 140 proteins in 16 species: Archae - 0; Bacteria - 0; Metazoa - 4; Fungi - 0; Plants - 135; Viruses - 0; Other Eukaryotes - 2 (source: NCBI BLink).	gi|240254342|ref|NP_683487.4|	uncharacterized protein [Arabidopsis thaliana] &gt;gi|332196951|gb|AEE35072.1| uncharacterized protein AT1G70505 [Arabidopsis thaliana]
AT1G59730	BnaA02g14940D	72375	LA	GSBRNA2T00116571001	chrA02	8551834	8552277	thioredoxin H-type 7 (TH7); INVOLVED IN: N-terminal protein myristoylation, cell redox homeostasis; LOCATED IN: cellular_component unknown; EXPRESSED IN: 8 plant structures; EXPRESSED DURING: 4 anthesis, petal differentiation and expansion stage; CONTAINS InterPro DOMAIN/s: Thioredoxin fold (InterPro:IPR012335), Thioredoxin, core (InterPro:IPR015467), Thioredoxin-like (InterPro:IPR017936), Thiore…	gi|297837565|ref|XP_002886664.1|	thioredoxin H-type 7 [Arabidopsis lyrata subsp. lyrata] &gt;gi|297332505|gb|EFH62923.1| thioredoxin H-type 7 [Arabidopsis lyrata subsp. lyrata]
AT1G70510	BnaA02g14950D	72374	LA	GSBRNA2T00116569001	chrA02	8569078	8574265	KNOTTED-like from Arabidopsis thaliana 2 (KNAT2); FUNCTIONS IN: sequence-specific DNA binding transcription factor activity; INVOLVED IN: response to ethylene stimulus, cytokinin mediated signaling pathway, specification of carpel identity; LOCATED IN: nucleus; EXPRESSED IN: 16 plant structures; EXPRESSED DURING: 6 growth stages; CONTAINS InterPro DOMAIN/s: KNOX2 (InterPro:IPR005541), ELK (InterP…	gi|984046|emb|CAA57122.1|	ATK1 [Arabidopsis thaliana] &gt;gi|984048|emb|CAA57121.1| ATK1 [Arabidopsis thaliana]
AT1G70520	BnaA02g14960D	72373	LA	GSBRNA2T00116568001	chrA02	8576813	8579359	cysteine-rich RLK (RECEPTOR-like protein kinase) 2 (CRK2); FUNCTIONS IN: kinase activity; INVOLVED IN: response to ozone; LOCATED IN: plasma membrane; EXPRESSED IN: 23 plant structures; EXPRESSED DURING: 13 growth stages; CONTAINS InterPro DOMAIN/s: Protein kinase, ATP binding site (InterPro:IPR017441), Protein kinase, catalytic domain (InterPro:IPR000719), Protein of unknown function DUF26 (Inte…	gi|297841807|ref|XP_002888785.1|	kinase family protein [Arabidopsis lyrata subsp. lyrata] &gt;gi|297334626|gb|EFH65044.1| kinase family protein [Arabidopsis lyrata subsp. lyrata]
AT1G70540	BnaA02g14970D	72372	LA	GSBRNA2T00116567001	chrA02	8587644	8588145	embryo sac development arrest 24 (EDA24); FUNCTIONS IN: enzyme inhibitor activity, pectinesterase inhibitor activity, pectinesterase activity; INVOLVED IN: polar nucleus fusion; LOCATED IN: endomembrane system; EXPRESSED IN: sepal, male gametophyte, flower, pollen tube; EXPRESSED DURING: L mature pollen stage, M germinated pollen stage, 4 anthesis; CONTAINS InterPro DOMAIN/s: Pectinesterase inhib…	gi|21593787|gb|AAM65754.1|	unknown [Arabidopsis thaliana]
AT1G70550	BnaA02g14980D	72371	LA	GSBRNA2T00116566001	chrA02	8595093	8598507	Protein of Unknown Function (DUF239); CONTAINS InterPro DOMAIN/s: Protein of unknown function DUF239, plant (InterPro:IPR004314); BEST Arabidopsis thaliana protein match is: Protein of Unknown Function (DUF239) (TAIR:AT1G23340.2); Has 775 Blast hits to 727 proteins in 29 species: Archae - 0; Bacteria - 13; Metazoa - 0; Fungi - 10; Plants - 752; Viruses - 0; Other Eukaryotes - 0 (source: NCBI BLin…	gi|30698726|ref|NP_177212.2|	uncharacterized protein [Arabidopsis thaliana] &gt;gi|332196957|gb|AEE35078.1| uncharacterized protein AT1G70550 [Arabidopsis thaliana]
AT1G70560	BnaA02g14990D	72370	LA	GSBRNA2T00116561001	chrA02	8623348	8626071	tryptophan aminotransferase of Arabidopsis 1 (TAA1); CONTAINS InterPro DOMAIN/s: Pyridoxal phosphate-dependent transferase, major domain (InterPro:IPR015424), Pyridoxal phosphate-dependent transferase, major region, subdomain 1 (InterPro:IPR015421), Allinase, C-terminal (InterPro:IPR006948), Pyridoxal phosphate-dependent transferase, major region, subdomain 2 (InterPro:IPR015422); BEST Arabidopsi…	gi|312283061|dbj|BAJ34396.1|	unnamed protein product [Thellungiella halophila]
	BnaA02g15000D	72369	LA	GSBRNA2T00116560001	chrA02	8626373	8627009		gi|28412306|gb|AAO40027.1|	amino acid transporter AAP1 [Brassica napus]
AT1G70570	BnaA02g15010D	72368	LA	GSBRNA2T00116558001	chrA02	8629901	8633706	anthranilate phosphoribosyltransferase, putative; FUNCTIONS IN: anthranilate phosphoribosyltransferase activity, transferase activity, transferring glycosyl groups; INVOLVED IN: tryptophan biosynthetic process, metabolic process; LOCATED IN: chloroplast; EXPRESSED IN: 22 plant structures; EXPRESSED DURING: 13 growth stages; CONTAINS InterPro DOMAIN/s: Glycosyl transferase, family 3, N-terminal (I…	gi|18409618|ref|NP_564991.1|	putative anthranilate phosphoribosyltransferase [Arabidopsis thaliana] &gt;gi|13430748|gb|AAK25996.1|AF360286_1 unknown protein [Arabidopsis thaliana] &gt;gi|15293217|gb|AAK93719.1| unknown protein [Arabidopsis thaliana] &gt;gi|332196959|gb|AEE35080.1| putative anthranilate phosphoribosyltransferase [Arabidopsis thaliana]
AT1G70570	BnaA02g15020D	72367	LA	GSBRNA2T00116557001	chrA02	8634798	8636182	anthranilate phosphoribosyltransferase, putative; FUNCTIONS IN: anthranilate phosphoribosyltransferase activity, transferase activity, transferring glycosyl groups; INVOLVED IN: tryptophan biosynthetic process, metabolic process; LOCATED IN: chloroplast; EXPRESSED IN: 22 plant structures; EXPRESSED DURING: 13 growth stages; CONTAINS InterPro DOMAIN/s: Glycosyl transferase, family 3, N-terminal (I…	gi|18409618|ref|NP_564991.1|	putative anthranilate phosphoribosyltransferase [Arabidopsis thaliana] &gt;gi|13430748|gb|AAK25996.1|AF360286_1 unknown protein [Arabidopsis thaliana] &gt;gi|15293217|gb|AAK93719.1| unknown protein [Arabidopsis thaliana] &gt;gi|332196959|gb|AEE35080.1| putative anthranilate phosphoribosyltransferase [Arabidopsis thaliana]
	BnaA02g15030D	72366	LA	GSBRNA2T00116552001	chrA02	8641063	8642475		gi|297838863|ref|XP_002887313.1|	predicted protein [Arabidopsis lyrata subsp. lyrata] &gt;gi|297333154|gb|EFH63572.1| predicted protein [Arabidopsis lyrata subsp. lyrata]
	BnaA02g15040D	72365	LA	GSBRNA2T00116551001	chrA02	8646453	8646693		-	-
AT1G70620	BnaA02g15050D	72364	LA	GSBRNA2T00116549001	chrA02	8648244	8652413	cyclin-related; FUNCTIONS IN: molecular_function unknown; INVOLVED IN: biological_process unknown; LOCATED IN: cellular_component unknown; EXPRESSED IN: 24 plant structures; EXPRESSED DURING: 13 growth stages; Has 112611 Blast hits to 60905 proteins in 2332 species: Archae - 119; Bacteria - 12075; Metazoa - 52298; Fungi - 16219; Plants - 10822; Viruses - 1423; Other Eukaryotes - 19655 (source: NC…	gi|42563113|ref|NP_177219.2|	cyclin-related protein [Arabidopsis thaliana] &gt;gi|332196969|gb|AEE35090.1| cyclin-related protein [Arabidopsis thaliana]
AT1G23280	BnaA02g15060D	72363	LA	GSBRNA2T00116548001	chrA02	8652949	8654850	MAK16 protein-related; CONTAINS InterPro DOMAIN/s: Mak16 protein (InterPro:IPR006958); Has 4868 Blast hits to 3538 proteins in 334 species: Archae - 9; Bacteria - 248; Metazoa - 1831; Fungi - 653; Plants - 272; Viruses - 128; Other Eukaryotes - 1727 (source: NCBI BLink).	gi|9295711|gb|AAF87017.1|AC005292_26	F26F24.12 [Arabidopsis thaliana]
AT1G70660	BnaA02g15070D	72362	LA	GSBRNA2T00116547001	chrA02	8657063	8658372	MMS ZWEI homologue 2 (MMZ2); CONTAINS InterPro DOMAIN/s: Ubiquitin-conjugating enzyme/RWD-like (InterPro:IPR016135), Ubiquitin-conjugating enzyme, E2 (InterPro:IPR000608); BEST Arabidopsis thaliana protein match is: Ran BP2/NZF zinc finger-like superfamily protein (TAIR:AT1G70650.2); Has 3691 Blast hits to 3691 proteins in 297 species: Archae - 0; Bacteria - 0; Metazoa - 1966; Fungi - 516; Plants…	gi|21593918|gb|AAM65883.1|	E2, ubiquitin-conjugating enzyme, putative [Arabidopsis thaliana]
	BnaA02g15080D	72361	LA	GSBRNA2T00116546001	chrA02	8664742	8665444		-	-
AT1G70670	BnaA02g15090D	72360	LA	GSBRNA2T00116545001	chrA02	8667592	8669281	Caleosin-related family protein; CONTAINS InterPro DOMAIN/s: Caleosin related (InterPro:IPR007736); BEST Arabidopsis thaliana protein match is: Caleosin-related family protein (TAIR:AT1G70680.1); Has 341 Blast hits to 336 proteins in 61 species: Archae - 0; Bacteria - 0; Metazoa - 0; Fungi - 60; Plants - 278; Viruses - 0; Other Eukaryotes - 3 (source: NCBI BLink).	gi|18409649|ref|NP_564995.1|	probable peroxygenase 4 [Arabidopsis thaliana] &gt;gi|75333639|sp|Q9CAB7.1|PXG4_ARATH RecName: Full=Probable peroxygenase 4; Short=AtPXG4; AltName: Full=Caleosin-4 &gt;gi|12324758|gb|AAG52340.1|AC011663_19 unknown protein; 59759-58619 [Arabidopsis thaliana] &gt;gi|15810177|gb|AAL06990.1| At1g70670/F5A18_15 [Arabidopsis thaliana] &gt;gi|23505789|gb|AAN28754.1| At1g70670/F5A18_15 [Arabidopsis thali…
AT1G20140	BnaA02g15100D	72359	LA	GSBRNA2T00116544001	chrA02	8671906	8672754	SKP1-like 4 (SK4); CONTAINS InterPro DOMAIN/s: E3 ubiquitin ligase, SCF complex, Skp subunit (InterPro:IPR016897), SKP1 component, dimerisation (InterPro:IPR016072), SKP1 component (InterPro:IPR001232), BTB/POZ fold (InterPro:IPR011333), SKP1 component, POZ (InterPro:IPR016073); BEST Arabidopsis thaliana protein match is: SKP1-like 3 (TAIR:AT2G25700.1); Has 1439 Blast hits to 1435 proteins in 269…	gi|18394828|ref|NP_564105.1|	SKP1-like protein 4 [Arabidopsis thaliana] &gt;gi|75175292|sp|Q9LNT9.1|ASK4_ARATH RecName: Full=SKP1-like protein 4; Short=AtSK4 &gt;gi|8778984|gb|AAF79899.1|AC022472_8 Contains similarity to Skp1 mRNA from Medicago sativa gb|AF135596 and is a member of Skp1 family PF|01466 [Arabidopsis thaliana] &gt;gi|16648855|gb|AAL25617.1| At1g20140/T20H2_8 [Arabidopsis thaliana] &gt;gi|20466137|gb|AAM19990.1…
AT1G70690	BnaA02g15110D	72358	LA	GSBRNA2T00116543001	chrA02	8676386	8677842	HOPW1-1-INDUCED GENE1 (HWI1); CONTAINS InterPro DOMAIN/s: Protein of unknown function DUF26 (InterPro:IPR002902); BEST Arabidopsis thaliana protein match is: plasmodesmata-located protein 6 (TAIR:AT2G01660.1); Has 1576 Blast hits to 1438 proteins in 26 species: Archae - 0; Bacteria - 0; Metazoa - 0; Fungi - 0; Plants - 1576; Viruses - 0; Other Eukaryotes - 0 (source: NCBI BLink).	gi|21593606|gb|AAM65573.1|	unknown [Arabidopsis thaliana]
AT1G70720	BnaA02g15120D	72357	LA	GSBRNA2T00116540001	chrA02	8686876	8687482	Plant invertase/pectin methylesterase inhibitor superfamily protein; FUNCTIONS IN: enzyme inhibitor activity, pectinesterase inhibitor activity, pectinesterase activity; INVOLVED IN: biological_process unknown; LOCATED IN: endomembrane system; EXPRESSED IN: 7 plant structures; EXPRESSED DURING: 4 anthesis, C globular stage, petal differentiation and expansion stage; CONTAINS InterPro DOMAIN/s: Pe…	gi|21554277|gb|AAM63352.1|	unknown [Arabidopsis thaliana]
AT1G70740	BnaA02g15130D	72356	LA	GSBRNA2T00116539001	chrA02	8690791	8693065	Protein kinase superfamily protein; FUNCTIONS IN: protein serine/threonine kinase activity, protein kinase activity, kinase activity, ATP binding; INVOLVED IN: protein amino acid phosphorylation; LOCATED IN: cellular_component unknown; EXPRESSED IN: 22 plant structures; EXPRESSED DURING: 13 growth stages; CONTAINS InterPro DOMAIN/s: Protein kinase, catalytic domain (InterPro:IPR000719), Serine-th…	gi|30698743|ref|NP_177231.2|	protein kinase family protein [Arabidopsis thaliana] &gt;gi|193870477|gb|ACF22895.1| At1g70740 [Arabidopsis thaliana] &gt;gi|332196987|gb|AEE35108.1| protein kinase family protein [Arabidopsis thaliana]
AT1G70760	BnaA02g15140D	72355	LA	GSBRNA2T00116537001	chrA02	8705540	8706619	CHLORORESPIRATORY REDUCTION 23 (CRR23); FUNCTIONS IN: oxidoreductase activity, acting on NADH or NADPH, quinone or similar compound as acceptor; INVOLVED IN: photosynthetic electron transport in photosystem I; LOCATED IN: NAD(P)H dehydrogenase complex (plastoquinone), thylakoid membrane; EXPRESSED IN: 21 plant structures; EXPRESSED DURING: 13 growth stages; CONTAINS InterPro DOMAIN/s: NAD(P)H-qui…	gi|15223241|ref|NP_177233.1|	NAD(P)H dehydrogenase-like complex L [Arabidopsis thaliana] &gt;gi|12324754|gb|AAG52336.1|AC011663_15 unknown protein; 17323-16389 [Arabidopsis thaliana] &gt;gi|37202090|gb|AAQ89660.1| At1g70760 [Arabidopsis thaliana] &gt;gi|332196990|gb|AEE35111.1| inorganic carbon transport protein-related protein [Arabidopsis thaliana]
AT1G70770	BnaA02g15150D	72354	LA	GSBRNA2T00116536001	chrA02	8706668	8709669	Protein of unknown function DUF2359, transmembrane; FUNCTIONS IN: molecular_function unknown; LOCATED IN: endoplasmic reticulum, nucleus; EXPRESSED IN: 25 plant structures; EXPRESSED DURING: 15 growth stages; CONTAINS InterPro DOMAIN/s: Protein of unknown function DUF2359, transmembrane (InterPro:IPR019308); BEST Arabidopsis thaliana protein match is: Protein of unknown function DUF2359, transmem…	gi|15223242|ref|NP_177234.1|	uncharacterized protein [Arabidopsis thaliana] &gt;gi|334183820|ref|NP_001185367.1| uncharacterized protein [Arabidopsis thaliana] &gt;gi|5902390|gb|AAD55492.1|AC008148_2 Unknown protein [Arabidopsis thaliana] &gt;gi|12324751|gb|AAG52333.1|AC011663_12 unknown protein; 13405-15968 [Arabidopsis thaliana] &gt;gi|22531184|gb|AAM97096.1| unknown protein [Arabidopsis thaliana] &gt;gi|30725430|gb|AAP377…
AT1G70780	BnaA02g15160D	72353	LA	GSBRNA2T00116535001	chrA02	8713434	8713998	unknown protein; FUNCTIONS IN: molecular_function unknown; INVOLVED IN: biological_process unknown; LOCATED IN: mitochondrion; EXPRESSED IN: sperm cell, male gametophyte, pollen tube; EXPRESSED DURING: L mature pollen stage, M germinated pollen stage; BEST Arabidopsis thaliana protein match is: unknown protein (TAIR:AT1G23150.1); Has 143 Blast hits to 143 proteins in 17 species: Archae - 0; Bacte…	gi|18409673|ref|NP_565000.1|	uncharacterized protein [Arabidopsis thaliana] &gt;gi|5902391|gb|AAD55493.1|AC008148_3 Unknown protein [Arabidopsis thaliana] &gt;gi|11762244|gb|AAG40399.1|AF325047_1 At1g70780 [Arabidopsis thaliana] &gt;gi|12324748|gb|AAG52330.1|AC011663_9 unknown protein; 8615-9128 [Arabidopsis thaliana] &gt;gi|15146214|gb|AAK83590.1| At1g70780/F5A18_4 [Arabidopsis thaliana] &gt;gi|23506215|gb|AAN31119.1| At1g7…
AT2G30820	BnaA02g15170D	72352	LA	GSBRNA2T00116532001	chrA02	8721615	8722358	unknown protein; BEST Arabidopsis thaliana protein match is: unknown protein (TAIR:AT1G06660.1); Has 35333 Blast hits to 34131 proteins in 2444 species: Archae - 798; Bacteria - 22429; Metazoa - 974; Fungi - 991; Plants - 531; Viruses - 0; Other Eukaryotes - 9610 (source: NCBI BLink).	gi|42569489|ref|NP_180640.2|	uncharacterized protein [Arabidopsis thaliana] &gt;gi|79323533|ref|NP_001031449.1| uncharacterized protein [Arabidopsis thaliana] &gt;gi|44917443|gb|AAS49046.1| At2g30820 [Arabidopsis thaliana] &gt;gi|52421271|gb|AAU45205.1| At2g30820 [Arabidopsis thaliana] &gt;gi|330253350|gb|AEC08444.1| uncharacterized protein AT2G30820 [Arabidopsis thaliana] &gt;gi|330253351|gb|AEC08445.1| uncharacterized prot…
AT1G70820	BnaA02g15180D	72351	LA	GSBRNA2T00116530001	chrA02	8726737	8727584	phosphoglucomutase, putative / glucose phosphomutase, putative; FUNCTIONS IN: intramolecular transferase activity, phosphotransferases; INVOLVED IN: carbohydrate metabolic process; LOCATED IN: chloroplast; EXPRESSED IN: 20 plant structures; EXPRESSED DURING: 13 growth stages; CONTAINS InterPro DOMAIN/s: Alpha-D-phosphohexomutase, alpha/beta/alpha domain III (InterPro:IPR005846), Alpha-D-phosphohe…	gi|15223252|ref|NP_177239.1|	phosphoglucomutase-like protein [Arabidopsis thaliana] &gt;gi|5902394|gb|AAD55496.1|AC008148_6 Putative phosphoglucomutase [Arabidopsis thaliana] &gt;gi|20260528|gb|AAM13162.1| putative phosphoglucomutase [Arabidopsis thaliana] &gt;gi|30725426|gb|AAP37735.1| At1g70820 [Arabidopsis thaliana] &gt;gi|332196999|gb|AEE35120.1| phosphoglucomutase-like protein [Arabidopsis thaliana]
AT1G70830	BnaA02g15190D	72350	LA	GSBRNA2T00116529001	chrA02	8731494	8732680	MLP-like protein 28 (MLP28); FUNCTIONS IN: molecular_function unknown; INVOLVED IN: response to biotic stimulus, defense response; LOCATED IN: cellular_component unknown; EXPRESSED IN: 22 plant structures; EXPRESSED DURING: 14 growth stages; CONTAINS InterPro DOMAIN/s: Bet v I allergen (InterPro:IPR000916); BEST Arabidopsis thaliana protein match is: MLP-like protein 34 (TAIR:AT1G70850.3); Has 47…	gi|186494506|ref|NP_001117579.1|	MLP-like protein 28 [Arabidopsis thaliana] &gt;gi|332197004|gb|AEE35125.1| MLP-like protein 28 [Arabidopsis thaliana]
AT5G64850	BnaA02g15200D	72349	LA	GSBRNA2T00116528001	chrA02	8734202	8735554	FUNCTIONS IN: molecular_function unknown; INVOLVED IN: biological_process unknown; LOCATED IN: plasma membrane; EXPRESSED IN: 22 plant structures; EXPRESSED DURING: 13 growth stages; CONTAINS InterPro DOMAIN/s: RPM1-interacting protein 4, defence response (InterPro:IPR008700); BEST Arabidopsis thaliana protein match is: unknown protein (TAIR:AT5G09960.1); Has 30201 Blast hits to 17322 proteins in…	gi|21592707|gb|AAM64656.1|	unknown [Arabidopsis thaliana]
	BnaA02g15210D	72348	LA	GSBRNA2T00116524001	chrA02	8752331	8752654		-	-
AT1G70830	BnaA02g15220D	72347	LA	GSBRNA2T00116521001	chrA02	8754975	8756274	MLP-like protein 28 (MLP28); FUNCTIONS IN: molecular_function unknown; INVOLVED IN: response to biotic stimulus, defense response; LOCATED IN: cellular_component unknown; EXPRESSED IN: 22 plant structures; EXPRESSED DURING: 14 growth stages; CONTAINS InterPro DOMAIN/s: Bet v I allergen (InterPro:IPR000916); BEST Arabidopsis thaliana protein match is: MLP-like protein 34 (TAIR:AT1G70850.3); Has 47…	gi|186494506|ref|NP_001117579.1|	MLP-like protein 28 [Arabidopsis thaliana] &gt;gi|332197004|gb|AEE35125.1| MLP-like protein 28 [Arabidopsis thaliana]
AT1G70830	BnaA02g15230D	72346	LA	GSBRNA2T00116520001	chrA02	8770182	8771153	MLP-like protein 28 (MLP28); FUNCTIONS IN: molecular_function unknown; INVOLVED IN: response to biotic stimulus, defense response; LOCATED IN: cellular_component unknown; EXPRESSED IN: 22 plant structures; EXPRESSED DURING: 14 growth stages; CONTAINS InterPro DOMAIN/s: Bet v I allergen (InterPro:IPR000916); BEST Arabidopsis thaliana protein match is: MLP-like protein 34 (TAIR:AT1G70850.3); Has 73…	gi|145327211|ref|NP_001077807.1|	MLP-like protein 28 [Arabidopsis thaliana] &gt;gi|332197003|gb|AEE35124.1| MLP-like protein 28 [Arabidopsis thaliana]
AT1G70840	BnaA02g15240D	72345	LA	GSBRNA2T00116519001	chrA02	8772453	8773392	MLP-like protein 31 (MLP31); FUNCTIONS IN: molecular_function unknown; INVOLVED IN: response to biotic stimulus, defense response; LOCATED IN: cellular_component unknown; CONTAINS InterPro DOMAIN/s: Bet v I allergen (InterPro:IPR000916); BEST Arabidopsis thaliana protein match is: MLP-like protein 28 (TAIR:AT1G70830.3); Has 485 Blast hits to 453 proteins in 51 species: Archae - 0; Bacteria - 0; M…	gi|297841833|ref|XP_002888798.1|	bet v I allergen family protein [Arabidopsis lyrata subsp. lyrata] &gt;gi|297334639|gb|EFH65057.1| bet v I allergen family protein [Arabidopsis lyrata subsp. lyrata]
AT1G70870	BnaA02g15250D	72344	LA	GSBRNA2T00116518001	chrA02	8775118	8775838	Polyketide cyclase/dehydrase and lipid transport superfamily protein; FUNCTIONS IN: molecular_function unknown; INVOLVED IN: response to biotic stimulus, defense response; LOCATED IN: cellular_component unknown; CONTAINS InterPro DOMAIN/s: Bet v I allergen (InterPro:IPR000916); BEST Arabidopsis thaliana protein match is: Polyketide cyclase/dehydrase and lipid transport superfamily protein (TAIR:A…	gi|15223270|ref|NP_177243.1|	putative NAD(P)H-dependent hydroxypyruvate reductase 2 [Arabidopsis thaliana] &gt;gi|332197011|gb|AEE35132.1| polyketide cyclase/dehydrase and lipid transport superfamily protein [Arabidopsis thaliana]
	BnaA02g15260D	72343	LA	GSBRNA2T00116517001	chrA02	8777058	8777314		-	-
AT1G70920	BnaA02g15270D	72342	LA	GSBRNA2T00116514001	chrA02	8787001	8788912	homeobox-leucine zipper protein 18 (HB18); FUNCTIONS IN: DNA binding, sequence-specific DNA binding transcription factor activity; INVOLVED IN: regulation of transcription, DNA-dependent, regulation of transcription; LOCATED IN: nucleus, chloroplast; EXPRESSED IN: hypocotyl, root, flower; EXPRESSED DURING: 4 anthesis; CONTAINS InterPro DOMAIN/s: Homeobox, conserved site (InterPro:IPR017970), Home…	gi|30698765|ref|NP_177248.3|	homeobox-leucine zipper protein ATHB-18 [Arabidopsis thaliana] &gt;gi|75151248|sp|Q8GXM7.1|ATHBX_ARATH RecName: Full=Homeobox-leucine zipper protein ATHB-X; AltName: Full=HD-ZIP protein ATHB-X; AltName: Full=Homeodomain transcription factor ATHB-X &gt;gi|26451347|dbj|BAC42774.1| unknown protein [Arabidopsis thaliana] &gt;gi|28973379|gb|AAO64014.1| putative homeodomain leucine zipper protein [Arab…
AT1G71000	BnaA02g15280D	72341	LA	GSBRNA2T00116512001	chrA02	8795043	8796161	Chaperone DnaJ-domain superfamily protein; FUNCTIONS IN: heat shock protein binding; INVOLVED IN: protein folding; LOCATED IN: cellular_component unknown; EXPRESSED IN: 7 plant structures; EXPRESSED DURING: 4 anthesis, petal differentiation and expansion stage; CONTAINS InterPro DOMAIN/s: Molecular chaperone, heat shock protein, Hsp40, DnaJ (InterPro:IPR015609), Heat shock protein DnaJ, N-termina…	gi|240254348|ref|NP_177256.4|	chaperone DnaJ-domain containing protein [Arabidopsis thaliana] &gt;gi|332197028|gb|AEE35149.1| chaperone DnaJ-domain containing protein [Arabidopsis thaliana]
AT1G71010	BnaA02g15290D	72340	LA	GSBRNA2T00116510001	chrA02	8822232	8827881	FORMS APLOID AND BINUCLEATE CELLS 1C (FAB1C); FUNCTIONS IN: 1-phosphatidylinositol-4-phosphate 5-kinase activity, phosphatidylinositol phosphate kinase activity, ATP binding; INVOLVED IN: phosphatidylinositol metabolic process, cellular protein metabolic process; LOCATED IN: cellular_component unknown; EXPRESSED IN: 22 plant structures; EXPRESSED DURING: 13 growth stages; CONTAINS InterPro DOMAIN…	gi|297838923|ref|XP_002887343.1|	predicted protein [Arabidopsis lyrata subsp. lyrata] &gt;gi|297333184|gb|EFH63602.1| predicted protein [Arabidopsis lyrata subsp. lyrata]
AT1G71015	BnaA02g15300D	72339	LA	GSBRNA2T00116509001	chrA02	8828911	8829625	unknown protein; BEST Arabidopsis thaliana protein match is: unknown protein (TAIR:AT2G01340.1); Has 85 Blast hits to 85 proteins in 12 species: Archae - 0; Bacteria - 0; Metazoa - 0; Fungi - 0; Plants - 85; Viruses - 0; Other Eukaryotes - 0 (source: NCBI BLink).	gi|225424195|ref|XP_002284189.1|	PREDICTED: uncharacterized protein At1g66480 [Vitis vinifera] &gt;gi|297737714|emb|CBI26915.3| unnamed protein product [Vitis vinifera]
AT1G23030	BnaA02g15310D	72338	LA	GSBRNA2T00116508001	chrA02	8830202	8832004	ARM repeat superfamily protein; FUNCTIONS IN: ubiquitin-protein ligase activity, binding; INVOLVED IN: response to chitin; LOCATED IN: ubiquitin ligase complex; EXPRESSED IN: 23 plant structures; EXPRESSED DURING: 15 growth stages; CONTAINS InterPro DOMAIN/s: U box domain (InterPro:IPR003613), Armadillo-like helical (InterPro:IPR011989), Armadillo (InterPro:IPR000225), Armadillo-type fold (InterP…	gi|27311825|gb|AAO00878.1|	unknown protein [Arabidopsis thaliana]
AT1G71030	BnaA02g15320D	72337	LA	GSBRNA2T00116507001	chrA02	8832945	8833988	MYB-like 2 (MYBL2); CONTAINS InterPro DOMAIN/s: SANT, DNA-binding (InterPro:IPR001005), Homeodomain-like (InterPro:IPR009057), Myb, DNA-binding (InterPro:IPR014778), HTH transcriptional regulator, Myb-type, DNA-binding (InterPro:IPR017930), Homeodomain-related (InterPro:IPR012287), Myb transcription factor (InterPro:IPR015495); BEST Arabidopsis thaliana protein match is: myb domain protein 3 (TAI…	gi|392931131|gb|AFM91081.1|	myb-like transcription factor 2 [Brassica rapa subsp. oleifera] &gt;gi|392931133|gb|AFM91082.1| myb-like transcription factor 2 [Brassica rapa subsp. oleifera]
AT1G71060	BnaA02g15330D	72336	LA	GSBRNA2T00116506001	chrA02	8839927	8841448	Tetratricopeptide repeat (TPR)-like superfamily protein; INVOLVED IN: biological_process unknown; EXPRESSED IN: 16 plant structures; EXPRESSED DURING: 8 growth stages; CONTAINS InterPro DOMAIN/s: Pentatricopeptide repeat (InterPro:IPR002885); BEST Arabidopsis thaliana protein match is: Tetratricopeptide repeat (TPR)-like superfamily protein (TAIR:AT1G77360.1); Has 34236 Blast hits to 11484 protei…	gi|297841875|ref|XP_002888819.1|	pentatricopeptide repeat-containing protein [Arabidopsis lyrata subsp. lyrata] &gt;gi|297334660|gb|EFH65078.1| pentatricopeptide repeat-containing protein [Arabidopsis lyrata subsp. lyrata]
AT1G71070	BnaA02g15340D	72335	LA	GSBRNA2T00116505001	chrA02	8841998	8843973	Core-2/I-branching beta-1,6-N-acetylglucosaminyltransferase family protein; FUNCTIONS IN: transferase activity, transferring glycosyl groups, acetylglucosaminyltransferase activity; INVOLVED IN: carbohydrate biosynthetic process; LOCATED IN: endomembrane system, membrane; EXPRESSED IN: 22 plant structures; EXPRESSED DURING: 13 growth stages; CONTAINS InterPro DOMAIN/s: Glycosyl transferase, famil…	gi|297841877|ref|XP_002888820.1|	glycosyltransferase family 14 protein [Arabidopsis lyrata subsp. lyrata] &gt;gi|297334661|gb|EFH65079.1| glycosyltransferase family 14 protein [Arabidopsis lyrata subsp. lyrata]
AT1G71100	BnaA02g15350D	72334	LA	GSBRNA2T00116503001	chrA02	8847039	8847819	RADIAL SWELLING 10 (RSW10); FUNCTIONS IN: ribose-5-phosphate isomerase activity; INVOLVED IN: uridine biosynthetic process, response to karrikin, cellulose biosynthetic process; LOCATED IN: cytoplasm; EXPRESSED IN: 26 plant structures; EXPRESSED DURING: 14 growth stages; CONTAINS InterPro DOMAIN/s: Ribose 5-phosphate isomerase, type A (InterPro:IPR004788); BEST Arabidopsis thaliana protein match …	gi|21592672|gb|AAM64621.1|	putative ribose 5-phosphate isomerase [Arabidopsis thaliana]
AT1G71200	BnaA02g15360D	72333	LA	GSBRNA2T00116501001	chrA02	8873468	8874372	basic helix-loop-helix (bHLH) DNA-binding superfamily protein; FUNCTIONS IN: DNA binding, sequence-specific DNA binding transcription factor activity; INVOLVED IN: regulation of transcription; LOCATED IN: nucleus; CONTAINS InterPro DOMAIN/s: Helix-loop-helix DNA-binding domain (InterPro:IPR001092), Helix-loop-helix DNA-binding (InterPro:IPR011598); BEST Arabidopsis thaliana protein match is: basi…	gi|297841887|ref|XP_002888825.1|	predicted protein [Arabidopsis lyrata subsp. lyrata] &gt;gi|297334666|gb|EFH65084.1| predicted protein [Arabidopsis lyrata subsp. lyrata]
AT1G71710	BnaA02g15370D	72332	LA	GSBRNA2T00116500001	chrA02	8880516	8883945	DNAse I-like superfamily protein; FUNCTIONS IN: inositol-polyphosphate 5-phosphatase activity, inositol or phosphatidylinositol phosphatase activity; INVOLVED IN: biological_process unknown; EXPRESSED IN: 22 plant structures; EXPRESSED DURING: 13 growth stages; CONTAINS InterPro DOMAIN/s: Inositol polyphosphate related phosphatase (InterPro:IPR000300), Endonuclease/exonuclease/phosphatase (InterP…	gi|312283207|dbj|BAJ34469.1|	unnamed protein product [Thellungiella halophila]
AT1G71696	BnaA02g15380D	72331	LA	GSBRNA2T00116499001	chrA02	8884024	8887515	SUPPRESSOR OF LLP1 1 (SOL1); FUNCTIONS IN: metallocarboxypeptidase activity, carboxypeptidase activity, zinc ion binding; INVOLVED IN: regulation of root meristem growth; LOCATED IN: endomembrane system; EXPRESSED IN: 14 plant structures; EXPRESSED DURING: 6 growth stages; CONTAINS InterPro DOMAIN/s: Carboxypeptidase-like, regulatory domain (InterPro:IPR008969), Peptidase M14, carboxypeptidase A …	gi|297839001|ref|XP_002887382.1|	predicted protein [Arabidopsis lyrata subsp. lyrata] &gt;gi|297333223|gb|EFH63641.1| predicted protein [Arabidopsis lyrata subsp. lyrata]
AT1G71692	BnaA02g15390D	72330	LA	GSBRNA2T00116497001	chrA02	8904502	8909003	AGAMOUS-like 12 (AGL12); FUNCTIONS IN: sequence-specific DNA binding transcription factor activity; INVOLVED IN: vegetative to reproductive phase transition of meristem, root development; LOCATED IN: nucleus; EXPRESSED IN: 11 plant structures; EXPRESSED DURING: 4 anthesis, C globular stage, D bilateral stage, E expanded cotyledon stage; CONTAINS InterPro DOMAIN/s: Transcription factor, MADS-box (…	gi|532317029|gb|AGT96412.1|	AGL12 [Brassica oleracea var. viridis]
AT1G71530	BnaA02g15400D	72329	LA	GSBRNA2T00116494001	chrA02	8917384	8920266	Protein kinase superfamily protein; FUNCTIONS IN: protein serine/threonine kinase activity, protein kinase activity, kinase activity, ATP binding; INVOLVED IN: protein amino acid phosphorylation, N-terminal protein myristoylation; LOCATED IN: chloroplast; CONTAINS InterPro DOMAIN/s: Protein kinase, ATP binding site (InterPro:IPR017441), Protein kinase, catalytic domain (InterPro:IPR000719), Serin…	gi|334183831|ref|NP_177308.3|	protein kinase superfamily protein [Arabidopsis thaliana] &gt;gi|12323730|gb|AAG51826.1|AC016163_15 putative protein kinase; 36307-33767 [Arabidopsis thaliana] &gt;gi|332197089|gb|AEE35210.1| protein kinase superfamily protein [Arabidopsis thaliana]
AT1G71520	BnaA02g15410D	72328	LA	GSBRNA2T00116493001	chrA02	8921912	8922356	Integrase-type DNA-binding superfamily protein; CONTAINS InterPro DOMAIN/s: DNA-binding, integrase-type (InterPro:IPR016177), Pathogenesis-related transcriptional factor/ERF, DNA-binding (InterPro:IPR001471); BEST Arabidopsis thaliana protein match is: Integrase-type DNA-binding superfamily protein (TAIR:AT1G22810.1); Has 4894 Blast hits to 4892 proteins in 218 species: Archae - 0; Bacteria - 0; …	gi|590602806|ref|XP_007019844.1|	Integrase-type DNA-binding superfamily protein, putative [Theobroma cacao] &gt;gi|508725172|gb|EOY17069.1| Integrase-type DNA-binding superfamily protein, putative [Theobroma cacao]
AT1G71450	BnaA02g15420D	72327	LA	GSBRNA2T00116491001	chrA02	8933444	8933993	Integrase-type DNA-binding superfamily protein; FUNCTIONS IN: DNA binding, sequence-specific DNA binding transcription factor activity; INVOLVED IN: regulation of transcription, DNA-dependent; LOCATED IN: nucleus; EXPRESSED IN: root; CONTAINS InterPro DOMAIN/s: DNA-binding, integrase-type (InterPro:IPR016177), Pathogenesis-related transcriptional factor/ERF, DNA-binding (InterPro:IPR001471); BEST…	gi|15217490|ref|NP_177301.1|	ethylene-responsive transcription factor ERF021 [Arabidopsis thaliana] &gt;gi|75262233|sp|Q9C9I2.1|ERF21_ARATH RecName: Full=Ethylene-responsive transcription factor ERF021 &gt;gi|12323725|gb|AAG51821.1|AC016163_10 putative TINY; 48985-48434 [Arabidopsis thaliana] &gt;gi|38564310|gb|AAR23734.1| At1g71450 [Arabidopsis thaliana] &gt;gi|45592920|gb|AAS68114.1| At1g71450 [Arabidopsis thaliana] &gt;gi…
AT1G71440	BnaA02g15430D	72326	LA	GSBRNA2T00116490001	chrA02	8942950	8945748	PFIFFERLING (PFI); INVOLVED IN: tubulin complex assembly, embryo development ending in seed dormancy, cytokinesis; LOCATED IN: chloroplast; EXPRESSED IN: 22 plant structures; EXPRESSED DURING: 13 growth stages; CONTAINS InterPro DOMAIN/s: Cytoskeleton-associated protein, CAP-Gly (InterPro:IPR000938); Has 7270 Blast hits to 6366 proteins in 489 species: Archae - 4; Bacteria - 1949; Metazoa - 3435;…	gi|20514267|gb|AAM22962.1|AF486853_1	tubulin folding cofactor E [Arabidopsis thaliana] &gt;gi|21554061|gb|AAM63142.1| unknown [Arabidopsis thaliana]
AT1G71430	BnaA02g15440D	72325	LA	GSBRNA2T00116489001	chrA02	8945805	8946387	unknown protein; FUNCTIONS IN: molecular_function unknown; INVOLVED IN: biological_process unknown; LOCATED IN: cellular_component unknown; EXPRESSED IN: 23 plant structures; EXPRESSED DURING: 13 growth stages; Has 64 Blast hits to 64 proteins in 28 species: Archae - 0; Bacteria - 0; Metazoa - 14; Fungi - 6; Plants - 42; Viruses - 0; Other Eukaryotes - 2 (source: NCBI BLink).	gi|21554713|gb|AAM63668.1|	unknown [Arabidopsis thaliana]
AT1G71410	BnaA02g15450D	72324	LA	GSBRNA2T00116488001	chrA02	8946974	8951891	ARM repeat superfamily protein; FUNCTIONS IN: binding, protein kinase activity, kinase activity, ATP binding; INVOLVED IN: protein amino acid phosphorylation; LOCATED IN: membrane; EXPRESSED IN: 24 plant structures; EXPRESSED DURING: 15 growth stages; CONTAINS InterPro DOMAIN/s: Protein kinase, catalytic domain (InterPro:IPR000719), Armadillo-type fold (InterPro:IPR016024), Serine/threonine-prote…	gi|297841907|ref|XP_002888835.1|	kinase family protein [Arabidopsis lyrata subsp. lyrata] &gt;gi|297334676|gb|EFH65094.1| kinase family protein [Arabidopsis lyrata subsp. lyrata]
AT1G71400	BnaA02g15460D	72323	LA	GSBRNA2T00116485001	chrA02	8954458	8956894	receptor like protein 12 (RLP12); INVOLVED IN: signal transduction, defense response; LOCATED IN: endomembrane system; EXPRESSED IN: 7 plant structures; EXPRESSED DURING: LP.04 four leaves visible, petal differentiation and expansion stage; CONTAINS InterPro DOMAIN/s: Leucine-rich repeat, typical subtype (InterPro:IPR003591), Leucine-rich repeat-containing N-terminal domain, type 2 (InterPro:IPR0…	gi|42563138|ref|NP_177296.2|	CLAVATA2 -related protein [Arabidopsis thaliana] &gt;gi|334302851|sp|Q9C9H7.2|RLP12_ARATH RecName: Full=Receptor-like protein 12; Short=AtRLP12; Flags: Precursor &gt;gi|332197076|gb|AEE35197.1| CLAVATA2 -related protein [Arabidopsis thaliana]
	BnaA02g15470D	72322	LA	GSBRNA2T00116484001	chrA02	8969684	8969954		-	-
	BnaA02g15480D	72321	LA	GSBRNA2T00116483001	chrA02	8976493	8976943		-	-
AT2G17920	BnaA02g15490D	72320	LA	GSBRNA2T00116482001	chrA02	8977017	8978749	nucleic acid binding;zinc ion binding; FUNCTIONS IN: zinc ion binding, nucleic acid binding; INVOLVED IN: biological_process unknown; LOCATED IN: cellular_component unknown; CONTAINS InterPro DOMAIN/s: Zinc finger, CCHC-type (InterPro:IPR001878); BEST Arabidopsis thaliana protein match is: unknown protein (TAIR:AT2G41590.1); Has 35333 Blast hits to 34131 proteins in 2444 species: Archae - 798; Ba…	gi|567205178|ref|XP_006408681.1|	hypothetical protein EUTSA_v10002297mg, partial [Eutrema salsugineum] &gt;gi|557109837|gb|ESQ50134.1| hypothetical protein EUTSA_v10002297mg, partial [Eutrema salsugineum]
AT1G71380	BnaA02g15500D	72319	LA	GSBRNA2T00116481001	chrA02	8982648	8984617	cellulase 3 (CEL3); FUNCTIONS IN: hydrolase activity, hydrolyzing O-glycosyl compounds, catalytic activity; INVOLVED IN: carbohydrate metabolic process; LOCATED IN: cell wall, plasma membrane, plant-type cell wall; EXPRESSED IN: 7 plant structures; EXPRESSED DURING: L mature pollen stage, M germinated pollen stage, 4 anthesis, petal differentiation and expansion stage; CONTAINS InterPro DOMAIN/s:…	gi|15217446|ref|NP_177294.1|	cellulase 3 [Arabidopsis thaliana] &gt;gi|75169715|sp|Q9C9H5.1|GUN9_ARATH RecName: Full=Endoglucanase 9; AltName: Full=Cellulase 3; Short=AtCEL3; AltName: Full=Endo-1,4-beta glucanase 9; Flags: Precursor &gt;gi|12323721|gb|AAG51817.1|AC016163_6 putative beta-glucanase; 74324-76084 [Arabidopsis thaliana] &gt;gi|111074386|gb|ABH04566.1| At1g71380 [Arabidopsis thaliana] &gt;gi|332197074|gb|AEE35195.…
AT1G71380	BnaA02g15510D	72318	LA	GSBRNA2T00116480001	chrA02	8989990	8991871	cellulase 3 (CEL3); FUNCTIONS IN: hydrolase activity, hydrolyzing O-glycosyl compounds, catalytic activity; INVOLVED IN: carbohydrate metabolic process; LOCATED IN: cell wall, plasma membrane, plant-type cell wall; EXPRESSED IN: 7 plant structures; EXPRESSED DURING: L mature pollen stage, M germinated pollen stage, 4 anthesis, petal differentiation and expansion stage; CONTAINS InterPro DOMAIN/s:…	gi|15217446|ref|NP_177294.1|	cellulase 3 [Arabidopsis thaliana] &gt;gi|75169715|sp|Q9C9H5.1|GUN9_ARATH RecName: Full=Endoglucanase 9; AltName: Full=Cellulase 3; Short=AtCEL3; AltName: Full=Endo-1,4-beta glucanase 9; Flags: Precursor &gt;gi|12323721|gb|AAG51817.1|AC016163_6 putative beta-glucanase; 74324-76084 [Arabidopsis thaliana] &gt;gi|111074386|gb|ABH04566.1| At1g71380 [Arabidopsis thaliana] &gt;gi|332197074|gb|AEE35195.…
AT1G71770	BnaA02g15520D	72317	LA	GSBRNA2T00116479001	chrA02	8993637	8996311	poly(A)-binding protein 5 (PAB5); CONTAINS InterPro DOMAIN/s: Polyadenylate-binding protein/Hyperplastic disc protein (InterPro:IPR002004), RNA recognition motif, RNP-1 (InterPro:IPR000504), Polyadenylate binding protein, human types 1, 2, 3, 4 (InterPro:IPR006515), Nucleotide-binding, alpha-beta plait (InterPro:IPR012677), RNA recognition, domain 1 (InterPro:IPR003954); BEST Arabidopsis thaliana…	gi|334183839|ref|NP_177322.2|	polyadenylate-binding protein 5 [Arabidopsis thaliana] &gt;gi|334183841|ref|NP_001185373.1| polyadenylate-binding protein 5 [Arabidopsis thaliana] &gt;gi|322510110|sp|Q05196.3|PABP5_ARATH RecName: Full=Polyadenylate-binding protein 5; Short=PABP-5; Short=Poly(A)-binding protein 5 &gt;gi|332197109|gb|AEE35230.1| polyadenylate-binding protein 5 [Arabidopsis thaliana] &gt;gi|332197110|gb|AEE35231.1|…
AT1G71800	BnaA02g15530D	72316	LA	GSBRNA2T00116478001	chrA02	8998992	9001783	cleavage stimulating factor 64 (CSTF64); CONTAINS InterPro DOMAIN/s: RNA recognition motif, RNP-1 (InterPro:IPR000504), Nucleotide-binding, alpha-beta plait (InterPro:IPR012677); BEST Arabidopsis thaliana protein match is: RNA-binding (RRM/RBD/RNP motifs) family protein (TAIR:AT4G00830.3); Has 21430 Blast hits to 18533 proteins in 865 species: Archae - 10; Bacteria - 1688; Metazoa - 9678; Fungi -…	gi|297839015|ref|XP_002887389.1|	predicted protein [Arabidopsis lyrata subsp. lyrata] &gt;gi|297333230|gb|EFH63648.1| predicted protein [Arabidopsis lyrata subsp. lyrata]
AT1G71830	BnaA02g15540D	72315	LA	GSBRNA2T00116477001	chrA02	9001886	9002787	somatic embryogenesis receptor-like kinase 1 (SERK1); FUNCTIONS IN: transmembrane receptor protein serine/threonine kinase activity, kinase activity; INVOLVED IN: in 8 processes; LOCATED IN: plasma membrane, protein complex; EXPRESSED IN: 26 plant structures; EXPRESSED DURING: 15 growth stages; CONTAINS InterPro DOMAIN/s: Protein kinase, ATP binding site (InterPro:IPR017441), Protein kinase, cata…	gi|413917199|gb|AFW57131.1|	putative leucine-rich repeat receptor-like protein kinase family protein [Zea mays]
	BnaA02g15550D	72314	LA	GSBRNA2T00116476001	chrA02	9003060	9004008		gi|18425018|ref|NP_569024.1|	uncharacterized protein [Arabidopsis thaliana] &gt;gi|10177115|dbj|BAB10405.1| unnamed protein product [Arabidopsis thaliana] &gt;gi|15028021|gb|AAK76541.1| unknown protein [Arabidopsis thaliana] &gt;gi|20465801|gb|AAM20389.1| unknown protein [Arabidopsis thaliana] &gt;gi|332010753|gb|AED98136.1| uncharacterized protein AT5G66000 [Arabidopsis thaliana]
AT1G71840	BnaA02g15560D	72313	LA	GSBRNA2T00116475001	chrA02	9007631	9008460	transducin family protein / WD-40 repeat family protein; CONTAINS InterPro DOMAIN/s: WD40 repeat 2 (InterPro:IPR019782), WD40 repeat, conserved site (InterPro:IPR019775), WD40 repeat (InterPro:IPR001680), WD40-repeat-containing domain (InterPro:IPR017986), WD40/YVTN repeat-like-containing domain (InterPro:IPR015943), Quinoprotein amine dehydrogenase, beta chain-like (InterPro:IPR011044), WD40 rep…	gi|7239511|gb|AAF43237.1|AC012654_21	Contains similarity to the vegetative incompatibility protein HET-E-1 from Podospora ansering gi|3023956; It contains 5 WD40 domains PF|00400 [Arabidopsis thaliana]
	BnaA02g15570D	72312	LA	GSBRNA2T00116474001	chrA02	9008515	9009291		-	-
AT2G46960	BnaA02g15580D	72311	LA	GSBRNA2T00116473001	chrA02	9009738	9011908	cytochrome P450, family 709, subfamily B, polypeptide 1 (CYP709B1); FUNCTIONS IN: electron carrier activity, monooxygenase activity, iron ion binding, oxygen binding, heme binding; INVOLVED IN: oxidation reduction; LOCATED IN: endomembrane system; EXPRESSED IN: embryo; EXPRESSED DURING: C globular stage; CONTAINS InterPro DOMAIN/s: Cytochrome P450 (InterPro:IPR001128), Cytochrome P450, E-class, g…	gi|297828427|ref|XP_002882096.1|	CYP709B1 [Arabidopsis lyrata subsp. lyrata] &gt;gi|297327935|gb|EFH58355.1| CYP709B1 [Arabidopsis lyrata subsp. lyrata]
AT1G71866	BnaA02g15590D	72310	LA	GSBRNA2T00116472001	chrA02	9014641	9015164	LOCATED IN: endomembrane system; BEST Arabidopsis thaliana protein match is: Putative membrane lipoprotein (TAIR:AT1G34245.1).	gi|334183845|ref|NP_001185375.1|	EPIDERMAL PATTERNING FACTOR-like protein 7 [Arabidopsis thaliana] &gt;gi|292630759|sp|C4B8C5.1|EPFL7_ARATH RecName: Full=EPIDERMAL PATTERNING FACTOR-like protein 7; Short=EPF-like protein 7; Flags: Precursor &gt;gi|237512861|dbj|BAH58783.1| EPFL7 [Arabidopsis thaliana] &gt;gi|332197124|gb|AEE35245.1| uncharacterized protein AT1G71866 [Arabidopsis thaliana]
AT5G41690	BnaA02g15600D	72309	LA	GSBRNA2T00116471001	chrA02	9015750	9019956	RNA-binding (RRM/RBD/RNP motifs) family protein; FUNCTIONS IN: RNA binding, nucleotide binding, nucleic acid binding; CONTAINS InterPro DOMAIN/s: RNA recognition motif, RNP-1 (InterPro:IPR000504), Nucleotide-binding, alpha-beta plait (InterPro:IPR012677); BEST Arabidopsis thaliana protein match is: RNA-binding (RRM/RBD/RNP motifs) family protein (TAIR:AT1G45100.1); Has 16649 Blast hits to 9973 pr…	gi|297801392|ref|XP_002868580.1|	RNA binding protein [Arabidopsis lyrata subsp. lyrata] &gt;gi|297314416|gb|EFH44839.1| RNA binding protein [Arabidopsis lyrata subsp. lyrata]
AT1G71870	BnaA02g15610D	72308	LA	GSBRNA2T00116470001	chrA02	9020754	9022610	MATE efflux family protein; FUNCTIONS IN: antiporter activity, drug transmembrane transporter activity, transporter activity; INVOLVED IN: drug transmembrane transport, transmembrane transport; LOCATED IN: membrane; EXPRESSED IN: 16 plant structures; EXPRESSED DURING: 6 growth stages; CONTAINS InterPro DOMAIN/s: Multi antimicrobial extrusion protein MatE (InterPro:IPR002528); BEST Arabidopsis tha…	gi|297841939|ref|XP_002888851.1|	mate efflux family protein [Arabidopsis lyrata subsp. lyrata] &gt;gi|297334692|gb|EFH65110.1| mate efflux family protein [Arabidopsis lyrata subsp. lyrata]
AT1G71880	BnaA02g15620D	72307	LA	GSBRNA2T00116464001	chrA02	9086065	9087993	sucrose-proton symporter 1 (SUC1); FUNCTIONS IN: carbohydrate transmembrane transporter activity, sugar:hydrogen symporter activity, sucrose:hydrogen symporter activity; INVOLVED IN: pollen germination, response to nematode; LOCATED IN: plasma membrane, vacuole, membrane; EXPRESSED IN: 23 plant structures; EXPRESSED DURING: 13 growth stages; CONTAINS InterPro DOMAIN/s: Sucrose/H+ symporter, plant…	gi|18091779|gb|AAL58071.1|	sucrose transporter SUC1 [Brassica oleracea] &gt;gi|334701524|gb|AEG89530.1| sucrose transporter [Brassica napus]
AT1G69410	BnaA02g15630D	72306	LA	GSBRNA2T00116463001	chrA02	9091566	9092215	eukaryotic elongation factor 5A-3 (ELF5A-3); FUNCTIONS IN: ribosome binding, RNA binding, translation elongation factor activity, translation initiation factor activity; INVOLVED IN: translational initiation, translational frameshifting, positive regulation of translational termination, peptidyl-lysine modification to hypusine, positive regulation of translational elongation; LOCATED IN: cellular…	gi|351721220|ref|NP_001237458.1|	eukaryotic translation initiation factor 5A3 [Glycine max] &gt;gi|356516830|ref|XP_003527096.1| PREDICTED: eukaryotic translation initiation factor 5A-2-like [Glycine max] &gt;gi|356562868|ref|XP_003549690.1| PREDICTED: eukaryotic translation initiation factor 5A-2-like isoform 1 [Glycine max] &gt;gi|217038832|gb|ACJ76773.1| eukaryotic translation initiation factor 5A2 [Glycine max] &gt;gi|217038…
AT1G71900	BnaA02g15640D	72305	LA	GSBRNA2T00116461001	chrA02	9107248	9109571	Protein of unknown function (DUF803); CONTAINS InterPro DOMAIN/s: Protein of unknown function DUF803 (InterPro:IPR008521); BEST Arabidopsis thaliana protein match is: Protein of unknown function (DUF803) (TAIR:AT1G34470.1); Has 1265 Blast hits to 1244 proteins in 219 species: Archae - 0; Bacteria - 92; Metazoa - 420; Fungi - 372; Plants - 263; Viruses - 0; Other Eukaryotes - 118 (source: NCBI BLi…	gi|18409942|ref|NP_565027.1|	uncharacterized protein [Arabidopsis thaliana] &gt;gi|15028241|gb|AAK76709.1| unknown protein [Arabidopsis thaliana] &gt;gi|19310781|gb|AAL85121.1| unknown protein [Arabidopsis thaliana] &gt;gi|332197128|gb|AEE35249.1| uncharacterized protein AT1G71900 [Arabidopsis thaliana]
AT1G71920	BnaA02g15650D	72304	LA	GSBRNA2T00116460001	chrA02	9110226	9114826	HISTIDINE BIOSYNTHESIS 6B (HISN6B); FUNCTIONS IN: histidinol-phosphate transaminase activity; INVOLVED IN: histidine biosynthetic process; LOCATED IN: chloroplast; CONTAINS InterPro DOMAIN/s: Aminotransferase, class I/classII (InterPro:IPR004839), Pyridoxal phosphate-dependent transferase, major domain (InterPro:IPR015424), Histidinol-phosphate aminotransferase (InterPro:IPR005861), Pyridoxal pho…	gi|15217609|ref|NP_177337.1|	histidinol-phosphate aminotransferase 2 [Arabidopsis thaliana] &gt;gi|12324546|gb|AAG52232.1|AC021665_15 putative histidinol-phosphate aminotransferase; 39506-41337 [Arabidopsis thaliana] &gt;gi|8953414|emb|CAB96689.1| histidinol-phosphate aminotransferase-like protein [Arabidopsis thaliana] &gt;gi|332197130|gb|AEE35251.1| Histidinol-phosphate aminotransferase [Arabidopsis thaliana]
AT1G71930	BnaA02g15660D	72303	LA	GSBRNA2T00116457001	chrA02	9138031	9139782	vascular related NAC-domain protein 7 (VND7); CONTAINS InterPro DOMAIN/s: No apical meristem (NAM) protein (InterPro:IPR003441); BEST Arabidopsis thaliana protein match is: vascular related NAC-domain protein 1 (TAIR:AT2G18060.1); Has 3020 Blast hits to 3015 proteins in 84 species: Archae - 0; Bacteria - 0; Metazoa - 2; Fungi - 0; Plants - 3006; Viruses - 0; Other Eukaryotes - 12 (source: NCBI BL…	gi|15217612|ref|NP_177338.1|	vascular related NAC-domain protein 7 [Arabidopsis thaliana] &gt;gi|12324533|gb|AAG52219.1|AC021665_2 NAM-like protein; 48543-50167 [Arabidopsis thaliana] &gt;gi|21553558|gb|AAM62651.1| NAM-like protein [Arabidopsis thaliana] &gt;gi|111074362|gb|ABH04554.1| At1g71930 [Arabidopsis thaliana] &gt;gi|332197133|gb|AEE35254.1| vascular related NAC-domain protein 7 [Arabidopsis thaliana]
AT1G71940	BnaA02g15670D	72302	LA	GSBRNA2T00116456001	chrA02	9140979	9142092	SNARE associated Golgi protein family; CONTAINS InterPro DOMAIN/s: SNARE associated Golgi protein (InterPro:IPR015414); BEST Arabidopsis thaliana protein match is: SNARE associated Golgi protein family (TAIR:AT4G09580.1); Has 3415 Blast hits to 3415 proteins in 852 species: Archae - 8; Bacteria - 1954; Metazoa - 223; Fungi - 33; Plants - 255; Viruses - 0; Other Eukaryotes - 942 (source: NCBI BLin…	gi|18409951|ref|NP_565028.1|	SNARE associated Golgi protein family [Arabidopsis thaliana] &gt;gi|12324535|gb|AAG52221.1|AC021665_4 unknown protein; 51119-52286 [Arabidopsis thaliana] &gt;gi|18700127|gb|AAL77675.1| At1g71940/F17M19_9 [Arabidopsis thaliana] &gt;gi|20453395|gb|AAM19936.1| At1g71940/F17M19_9 [Arabidopsis thaliana] &gt;gi|21593331|gb|AAM65280.1| unknown [Arabidopsis thaliana] &gt;gi|332197134|gb|AEE35255.1| SNARE…
AT1G71950	BnaA02g15680D	72301	LA	GSBRNA2T00116455001	chrA02	9142399	9143468	Proteinase inhibitor, propeptide; FUNCTIONS IN: identical protein binding, serine-type endopeptidase activity; INVOLVED IN: negative regulation of catalytic activity; LOCATED IN: plasma membrane; EXPRESSED IN: 24 plant structures; EXPRESSED DURING: 15 growth stages; CONTAINS InterPro DOMAIN/s: Proteinase inhibitor, propeptide (InterPro:IPR009020), Proteinase inhibitor I9, subtilisin propeptide (I…	gi|21593285|gb|AAM65234.1|	unknown [Arabidopsis thaliana]
AT1G71960	BnaA02g15690D	72300	LA	GSBRNA2T00116454001	chrA02	9144595	9149762	ATP-binding casette family G25 (ABCG25); CONTAINS InterPro DOMAIN/s: ATPase, AAA+ type, core (InterPro:IPR003593), ABC transporter-like (InterPro:IPR003439), ABC-2 type transporter (InterPro:IPR013525); BEST Arabidopsis thaliana protein match is: ATP-binding cassette 14 (TAIR:AT1G31770.1); Has 400795 Blast hits to 363827 proteins in 4147 species: Archae - 6947; Bacteria - 316897; Metazoa - 8938; …	gi|15292753|gb|AAK92745.1|	putative ABC transporter protein [Arabidopsis thaliana]
AT1G71970	BnaA02g15700D	72299	LA	GSBRNA2T00116453001	chrA02	9159884	9160520	unknown protein; FUNCTIONS IN: molecular_function unknown; INVOLVED IN: biological_process unknown; LOCATED IN: chloroplast; EXPRESSED IN: 22 plant structures; EXPRESSED DURING: 13 growth stages; BEST Arabidopsis thaliana protein match is: unknown protein (TAIR:AT1G22680.1); Has 58 Blast hits to 58 proteins in 13 species: Archae - 0; Bacteria - 0; Metazoa - 4; Fungi - 0; Plants - 49; Viruses - 0;…	gi|590603401|ref|XP_007020000.1|	Uncharacterized protein TCM_036379 [Theobroma cacao] &gt;gi|508725328|gb|EOY17225.1| Uncharacterized protein TCM_036379 [Theobroma cacao]
AT1G72010	BnaA02g15710D	72298	LA	GSBRNA2T00116452001	chrA02	9180619	9181972	TCP family transcription factor ; FUNCTIONS IN: sequence-specific DNA binding transcription factor activity; INVOLVED IN: regulation of transcription; LOCATED IN: chloroplast; CONTAINS InterPro DOMAIN/s: Transcription factor, TCP (InterPro:IPR005333), Transcription factor TCP subgroup (InterPro:IPR017887); BEST Arabidopsis thaliana protein match is: TCP family transcription factor (TAIR:AT1G35560…	gi|15218305|ref|NP_177346.1|	transcription factor TCP22 [Arabidopsis thaliana] &gt;gi|75169306|sp|Q9C7G4.1|TCP22_ARATH RecName: Full=Transcription factor TCP22 &gt;gi|12322194|gb|AAG51130.1|AC069273_1 unknown protein [Arabidopsis thaliana] &gt;gi|19423972|gb|AAL87260.1| unknown protein [Arabidopsis thaliana] &gt;gi|23297705|gb|AAN12905.1| unknown protein [Arabidopsis thaliana] &gt;gi|332197142|gb|AEE35263.1| transcription fa…
AT1G72020	BnaA02g15720D	72297	LA	GSBRNA2T00116451001	chrA02	9182253	9183205	unknown protein; Has 52 Blast hits to 52 proteins in 18 species: Archae - 0; Bacteria - 0; Metazoa - 0; Fungi - 0; Plants - 52; Viruses - 0; Other Eukaryotes - 0 (source: NCBI BLink).	gi|18409974|ref|NP_565031.1|	uncharacterized protein [Arabidopsis thaliana] &gt;gi|12322207|gb|AAG51143.1|AC069273_14 unknown protein [Arabidopsis thaliana] &gt;gi|18253029|gb|AAL62441.1| unknown protein [Arabidopsis thaliana] &gt;gi|22136474|gb|AAM91315.1| unknown protein [Arabidopsis thaliana] &gt;gi|332197143|gb|AEE35264.1| uncharacterized protein AT1G72020 [Arabidopsis thaliana]
AT1G72040	BnaA02g15730D	72296	LA	GSBRNA2T00116450001	chrA02	9183790	9186068	P-loop containing nucleoside triphosphate hydrolases superfamily protein; FUNCTIONS IN: phosphotransferase activity, alcohol group as acceptor, ATP binding; INVOLVED IN: nucleobase, nucleoside, nucleotide and nucleic acid metabolic process; LOCATED IN: nucleus; EXPRESSED IN: 23 plant structures; EXPRESSED DURING: 13 growth stages; CONTAINS InterPro DOMAIN/s: Deoxynucleoside kinase (InterPro:IPR00…	gi|297841951|ref|XP_002888857.1|	deoxynucleoside kinase family [Arabidopsis lyrata subsp. lyrata] &gt;gi|297334698|gb|EFH65116.1| deoxynucleoside kinase family [Arabidopsis lyrata subsp. lyrata]
AT1G72050	BnaA02g15740D	72295	LA	GSBRNA2T00116449001	chrA02	9186256	9188348	transcription factor IIIA (TFIIIA); FUNCTIONS IN: 5S rRNA binding, zinc ion binding, sequence-specific DNA binding transcription factor activity, 5S rDNA binding, nucleic acid binding; INVOLVED IN: biological_process unknown; LOCATED IN: nucleolus, nucleus; EXPRESSED IN: 24 plant structures; EXPRESSED DURING: 13 growth stages; CONTAINS InterPro DOMAIN/s: Zinc finger, C2H2-like (InterPro:IPR015880…	gi|12322204|gb|AAG51140.1|AC069273_11	C2H2-type zinc finger protein, putative [Arabidopsis thaliana]
AT1G72100	BnaA02g15750D	72294	LA	GSBRNA2T00116448001	chrA02	9189166	9190802	late embryogenesis abundant domain-containing protein / LEA domain-containing protein; INVOLVED IN: embryo development ending in seed dormancy; LOCATED IN: endomembrane system; EXPRESSED IN: sperm cell; CONTAINS InterPro DOMAIN/s: Late embryogenesis abundant protein, group 4 (InterPro:IPR004238); BEST Arabidopsis thaliana protein match is: Late embryogenesis abundant protein (LEA) family protein …	gi|28393434|gb|AAO42139.1|	unknown protein [Arabidopsis thaliana]
	BnaA02g15760D	72293	LA	GSBRNA2T00116447001	chrA02	9190906	9191818		-	-
AT1G72110	BnaA02g15770D	72292	LA	GSBRNA2T00116445001	chrA02	9197172	9200187	O-acyltransferase (WSD1-like) family protein; CONTAINS InterPro DOMAIN/s: O-acyltransferase, WSD1, C-terminal (InterPro:IPR009721), O-acyltransferase, WSD1, N-terminal (InterPro:IPR004255); BEST Arabidopsis thaliana protein match is: O-acyltransferase (WSD1-like) family protein (TAIR:AT5G53390.1); Has 1092 Blast hits to 1082 proteins in 164 species: Archae - 2; Bacteria - 845; Metazoa - 10; Fungi…	gi|312282061|dbj|BAJ33896.1|	unnamed protein product [Thellungiella halophila]
AT1G72125	BnaA02g15780D	72291	LA	GSBRNA2T00116444001	chrA02	9211565	9213481	Major facilitator superfamily protein; FUNCTIONS IN: transporter activity; INVOLVED IN: oligopeptide transport; LOCATED IN: membrane; EXPRESSED IN: 13 plant structures; EXPRESSED DURING: 6 growth stages; CONTAINS InterPro DOMAIN/s: PTR2 family proton/oligopeptide symporter, conserved site (InterPro:IPR018456), Oligopeptide transporter (InterPro:IPR000109), Major facilitator superfamily, general s…	gi|186494735|ref|NP_001117585.1|	putative peptide/nitrate transporter [Arabidopsis thaliana] &gt;gi|310947338|sp|Q0WSZ6.2|PTR23_ARATH RecName: Full=Protein NRT1/ PTR FAMILY 5.13; Short=AtNPF5.13; AltName: Full=Nitrate transporter 1.16 &gt;gi|332197156|gb|AEE35277.1| putative peptide/nitrate transporter [Arabidopsis thaliana]
AT1G72110	BnaA02g15790D	72290	LA	GSBRNA2T00116443001	chrA02	9221673	9223933	O-acyltransferase (WSD1-like) family protein; CONTAINS InterPro DOMAIN/s: O-acyltransferase, WSD1, C-terminal (InterPro:IPR009721), O-acyltransferase, WSD1, N-terminal (InterPro:IPR004255); BEST Arabidopsis thaliana protein match is: O-acyltransferase (WSD1-like) family protein (TAIR:AT5G53390.1); Has 1092 Blast hits to 1082 proteins in 164 species: Archae - 2; Bacteria - 845; Metazoa - 10; Fungi…	gi|312282061|dbj|BAJ33896.1|	unnamed protein product [Thellungiella halophila]
AT1G72130	BnaA02g15800D	72289	LA	GSBRNA2T00116441001	chrA02	9244186	9246334	Major facilitator superfamily protein; FUNCTIONS IN: transporter activity; INVOLVED IN: oligopeptide transport; LOCATED IN: membrane; CONTAINS InterPro DOMAIN/s: PTR2 family proton/oligopeptide symporter, conserved site (InterPro:IPR018456), Oligopeptide transporter (InterPro:IPR000109), Major facilitator superfamily, general substrate transporter (InterPro:IPR016196); BEST Arabidopsis thaliana p…	gi|297839069|ref|XP_002887416.1|	proton-dependent oligopeptide transport family protein [Arabidopsis lyrata subsp. lyrata] &gt;gi|297333257|gb|EFH63675.1| proton-dependent oligopeptide transport family protein [Arabidopsis lyrata subsp. lyrata]
AT1G72140	BnaA02g15810D	72288	LA	GSBRNA2T00116440001	chrA02	9247228	9249647	Major facilitator superfamily protein; FUNCTIONS IN: transporter activity; INVOLVED IN: oligopeptide transport, response to nematode; LOCATED IN: plasma membrane, membrane; EXPRESSED IN: 18 plant structures; EXPRESSED DURING: 8 growth stages; CONTAINS InterPro DOMAIN/s: Oligopeptide transporter (InterPro:IPR000109), Major facilitator superfamily, general substrate transporter (InterPro:IPR016196)…	gi|15218381|ref|NP_177359.1|	putative peptide/nitrate transporter [Arabidopsis thaliana] &gt;gi|75169388|sp|Q9C7U1.1|PTR25_ARATH RecName: Full=Protein NRT1/ PTR FAMILY 5.12; Short=AtNPF5.12 &gt;gi|12323658|gb|AAG51791.1|AC067754_7 peptide transporter PTR2-B, putative; 5822-8291 [Arabidopsis thaliana] &gt;gi|50897244|gb|AAT85761.1| At1g72140 [Arabidopsis thaliana] &gt;gi|332197159|gb|AEE35280.1| putative peptide/nitrate trans…
AT1G72150	BnaA02g15820D	72287	LA	GSBRNA2T00116439001	chrA02	9256426	9258660	PATELLIN 1 (PATL1); FUNCTIONS IN: transporter activity; INVOLVED IN: transport, pollen tube growth; LOCATED IN: apoplast, plasma membrane, chloroplast, vacuole, membrane; EXPRESSED IN: 25 plant structures; EXPRESSED DURING: 15 growth stages; CONTAINS InterPro DOMAIN/s: Cellular retinaldehyde-binding/triple function, C-terminal (InterPro:IPR001251), Cellular retinaldehyde-binding/triple function, …	gi|15218382|ref|NP_177360.1|	patellin-1 [Arabidopsis thaliana] &gt;gi|78099065|sp|Q56WK6.2|PATL1_ARATH RecName: Full=Patellin-1 &gt;gi|12323660|gb|AAG51793.1|AC067754_9 cytosolic factor, putative; 12503-14597 [Arabidopsis thaliana] &gt;gi|15028181|gb|AAK76587.1| putative cytosolic factor [Arabidopsis thaliana] &gt;gi|21280861|gb|AAM44913.1| putative cytosolic factor protein [Arabidopsis thaliana] &gt;gi|332197161|gb|AEE35282…
AT1G72160	BnaA02g15830D	72286	LA	GSBRNA2T00116437001	chrA02	9270481	9272548	Sec14p-like phosphatidylinositol transfer family protein; FUNCTIONS IN: transporter activity; INVOLVED IN: transport; LOCATED IN: plasma membrane; EXPRESSED IN: 24 plant structures; EXPRESSED DURING: 13 growth stages; CONTAINS InterPro DOMAIN/s: Cellular retinaldehyde-binding/triple function, C-terminal (InterPro:IPR001251), Cellular retinaldehyde-binding/triple function, N-terminal (InterPro:IPR…	gi|15218383|ref|NP_177361.1|	patellin-3 [Arabidopsis thaliana] &gt;gi|78099067|sp|Q56Z59.2|PATL3_ARATH RecName: Full=Patellin-3 &gt;gi|12323663|gb|AAG51796.1|AC067754_12 cytosolic factor, putative; 19554-17768 [Arabidopsis thaliana] &gt;gi|332197162|gb|AEE35283.1| patellin-3 [Arabidopsis thaliana]
	BnaA02g15840D	72285	LA	GSBRNA2T00116436001	chrA02	9274941	9275175		-	-
AT1G72200	BnaA02g15850D	72284	LA	GSBRNA2T00116435001	chrA02	9276153	9277344	RING/U-box superfamily protein; FUNCTIONS IN: zinc ion binding; EXPRESSED IN: 13 plant structures; EXPRESSED DURING: LP.04 four leaves visible, 4 anthesis, petal differentiation and expansion stage, LP.08 eight leaves visible; CONTAINS InterPro DOMAIN/s: Zinc finger, RING-type (InterPro:IPR001841), Zinc finger, C3HC4 RING-type (InterPro:IPR018957); BEST Arabidopsis thaliana protein match is: RING…	gi|297841961|ref|XP_002888862.1|	zinc finger family protein [Arabidopsis lyrata subsp. lyrata] &gt;gi|297334703|gb|EFH65121.1| zinc finger family protein [Arabidopsis lyrata subsp. lyrata]
AT1G72200	BnaA02g15860D	72283	LA	GSBRNA2T00116434001	chrA02	9288273	9289485	RING/U-box superfamily protein; FUNCTIONS IN: zinc ion binding; EXPRESSED IN: 13 plant structures; EXPRESSED DURING: LP.04 four leaves visible, 4 anthesis, petal differentiation and expansion stage, LP.08 eight leaves visible; CONTAINS InterPro DOMAIN/s: Zinc finger, RING-type (InterPro:IPR001841), Zinc finger, C3HC4 RING-type (InterPro:IPR018957); BEST Arabidopsis thaliana protein match is: RING…	gi|297841961|ref|XP_002888862.1|	zinc finger family protein [Arabidopsis lyrata subsp. lyrata] &gt;gi|297334703|gb|EFH65121.1| zinc finger family protein [Arabidopsis lyrata subsp. lyrata]
AT1G72210	BnaA02g15870D	72282	LA	GSBRNA2T00116433001	chrA02	9296237	9298502	basic helix-loop-helix (bHLH) DNA-binding superfamily protein; FUNCTIONS IN: DNA binding, sequence-specific DNA binding transcription factor activity; INVOLVED IN: regulation of transcription; LOCATED IN: nucleus; CONTAINS InterPro DOMAIN/s: Helix-loop-helix DNA-binding domain (InterPro:IPR001092), Helix-loop-helix DNA-binding (InterPro:IPR011598); BEST Arabidopsis thaliana protein match is: basi…	gi|15218391|ref|NP_177366.1|	transcription factor bHLH96 [Arabidopsis thaliana] &gt;gi|75308860|sp|Q9C7T4.1|BH096_ARATH RecName: Full=Transcription factor bHLH96; AltName: Full=Basic helix-loop-helix protein 96; Short=AtbHLH96; Short=bHLH 96; AltName: Full=Transcription factor EN 15; AltName: Full=bHLH transcription factor bHLH096 &gt;gi|12323671|gb|AAG51804.1|AC067754_20 unknown protein; 44011-46213 [Arabidopsis thaliana] &…
AT1G72250	BnaA02g15880D	72281	LA	GSBRNA2T00116431001	chrA02	9344747	9350070	Di-glucose binding protein with Kinesin motor domain; FUNCTIONS IN: microtubule motor activity, ATP binding; INVOLVED IN: microtubule-based movement; EXPRESSED IN: 18 plant structures; EXPRESSED DURING: 7 growth stages; CONTAINS InterPro DOMAIN/s: Kinesin, motor region, conserved site (InterPro:IPR019821), Malectin/receptor-like protein kinase (InterPro:IPR021720), Kinesin, motor domain (InterPro…	gi|334183851|ref|NP_001185378.1|	Di-glucose binding protein with Kinesin motor domain [Arabidopsis thaliana] &gt;gi|332197173|gb|AEE35294.1| Di-glucose binding protein with Kinesin motor domain [Arabidopsis thaliana]
	BnaA02g15890D	72280	LA	GSBRNA2T00116430001	chrA02	9353105	9353290		-	-
AT1G72290	BnaA02g15900D	72279	LA	GSBRNA2T00116429001	chrA02	9353381	9353786	Kunitz family trypsin and protease inhibitor protein; FUNCTIONS IN: endopeptidase inhibitor activity; INVOLVED IN: biological_process unknown; LOCATED IN: endomembrane system; EXPRESSED IN: 7 plant structures; EXPRESSED DURING: 4 anthesis, C globular stage, petal differentiation and expansion stage; CONTAINS InterPro DOMAIN/s: Proteinase inhibitor I3, Kunitz legume (InterPro:IPR002160), Kunitz in…	gi|76150698|gb|ABA39633.1|	Kunitz-type cysteine protease inhibitor [Brassica oleracea var. botrytis]
AT1G72290	BnaA02g15910D	72278	LA	GSBRNA2T00116426001	chrA02	9385192	9385917	Kunitz family trypsin and protease inhibitor protein; FUNCTIONS IN: endopeptidase inhibitor activity; INVOLVED IN: biological_process unknown; LOCATED IN: endomembrane system; EXPRESSED IN: 7 plant structures; EXPRESSED DURING: 4 anthesis, C globular stage, petal differentiation and expansion stage; CONTAINS InterPro DOMAIN/s: Proteinase inhibitor I3, Kunitz legume (InterPro:IPR002160), Kunitz in…	gi|119720792|gb|ABL97966.1|	Kunitz-type cysteine protease inhibitor [Brassica rapa]
AT1G72290	BnaA02g15920D	72277	LA	GSBRNA2T00116422001	chrA02	9396568	9397222	Kunitz family trypsin and protease inhibitor protein; FUNCTIONS IN: endopeptidase inhibitor activity; INVOLVED IN: biological_process unknown; LOCATED IN: endomembrane system; EXPRESSED IN: 7 plant structures; EXPRESSED DURING: 4 anthesis, C globular stage, petal differentiation and expansion stage; CONTAINS InterPro DOMAIN/s: Proteinase inhibitor I3, Kunitz legume (InterPro:IPR002160), Kunitz in…	gi|15218423|ref|NP_177373.1|	kunitz family trypsin and protease inhibitor protein [Arabidopsis thaliana] &gt;gi|12323668|gb|AAG51801.1|AC067754_17 drought induced protein, putative; 79797-80444 [Arabidopsis thaliana] &gt;gi|21536624|gb|AAM60956.1| drought induced protein, putative [Arabidopsis thaliana] &gt;gi|94442485|gb|ABF19030.1| At1g72290 [Arabidopsis thaliana] &gt;gi|332197178|gb|AEE35299.1| trypsin inhibitor (Kunitz) …
AT1G72300	BnaA02g15930D	72276	LA	GSBRNA2T00116421001	chrA02	9401886	9405120	Leucine-rich receptor-like protein kinase family protein; CONTAINS InterPro DOMAIN/s: Protein kinase, ATP binding site (InterPro:IPR017441), Serine/threonine-protein kinase domain (InterPro:IPR002290), Leucine-rich repeat-containing N-terminal domain, type 2 (InterPro:IPR013210), Leucine-rich repeat (InterPro:IPR001611), Serine/threonine-protein kinase-like domain (InterPro:IPR017442), Protein ki…	gi|15218425|ref|NP_177374.1|	tyrosine-sulfated glycopeptide receptor 1 [Arabidopsis thaliana] &gt;gi|75333482|sp|Q9C7S5.1|PSYR1_ARATH RecName: Full=Tyrosine-sulfated glycopeptide receptor 1 &gt;gi|12323670|gb|AAG51803.1|AC067754_19 leucine-rich receptor-like protein kinase, putative; 84911-81624 [Arabidopsis thaliana] &gt;gi|19423988|gb|AAL87278.1| putative leucine-rich receptor protein kinase [Arabidopsis thaliana] &gt;gi|2…
AT1G72310	BnaA02g15940D	72275	LA	GSBRNA2T00116420001	chrA02	9412044	9412986	ATL3; FUNCTIONS IN: zinc ion binding; EXPRESSED IN: 22 plant structures; EXPRESSED DURING: 13 growth stages; CONTAINS InterPro DOMAIN/s: Zinc finger, RING-type (InterPro:IPR001841), Zinc finger, C3HC4 RING-type (InterPro:IPR018957); BEST Arabidopsis thaliana protein match is: RING/U-box superfamily protein (TAIR:AT1G53820.1); Has 10122 Blast hits to 10073 proteins in 295 species: Archae - 0; Bact…	gi|15218427|ref|NP_177375.1|	RING-H2 finger protein ATL3 [Arabidopsis thaliana] &gt;gi|68565343|sp|Q9XF63.1|ATL3_ARATH RecName: Full=RING-H2 finger protein ATL3 &gt;gi|4928397|gb|AAD33581.1|AF132013_1 RING-H2 zinc finger protein ATL3 [Arabidopsis thaliana] &gt;gi|12323672|gb|AAG51805.1|AC067754_21 RING-H2 zinc finger protein ATL3; 90350-91324 [Arabidopsis thaliana] &gt;gi|12325277|gb|AAG52584.1|AC016529_15 RING-H2 zinc finge…
AT1G72340	BnaA02g15950D	72274	LA	GSBRNA2T00116418001	chrA02	9417541	9419706	NagB/RpiA/CoA transferase-like superfamily protein; FUNCTIONS IN: GTP binding, translation initiation factor activity; INVOLVED IN: translational initiation, cellular metabolic process; LOCATED IN: eukaryotic translation initiation factor 2B complex; EXPRESSED IN: 24 plant structures; EXPRESSED DURING: 15 growth stages; CONTAINS InterPro DOMAIN/s: Initiation factor 2B related (InterPro:IPR000649)…	gi|18410057|ref|NP_565041.1|	eukaryotic translation initiation factor 2B domain-containing protein [Arabidopsis thaliana] &gt;gi|17065010|gb|AAL32659.1| putative translation initiation factor EIF-2B alpha subunit [Arabidopsis thaliana] &gt;gi|21592334|gb|AAM64285.1| putative translation initiation factor EIF-2B alpha subunit [Arabidopsis thaliana] &gt;gi|23197852|gb|AAN15453.1| putative translation initiation factor EIF-2B a…
AT1G72370	BnaA02g15960D	72273	LA	GSBRNA2T00116417001	chrA02	9421185	9423192	40s ribosomal protein SA (P40); FUNCTIONS IN: structural constituent of ribosome; INVOLVED IN: response to salt stress, mature ribosome assembly, translation, response to osmotic stress; LOCATED IN: in 8 components; EXPRESSED IN: 25 plant structures; EXPRESSED DURING: 14 growth stages; CONTAINS InterPro DOMAIN/s: Ribosomal protein S2 (InterPro:IPR001865), Ribosomal protein S2, conserved site (Int…	gi|15214300|sp|Q9ZSR8.1|RSSA_BRANA	RecName: Full=40S ribosomal protein SA; AltName: Full=Laminin receptor-like protein; AltName: Full=p40 &gt;gi|3769681|gb|AAC97937.1| laminin receptor-like protein [Brassica napus]
AT1G72390	BnaA02g15970D	72272	LA	GSBRNA2T00116416001	chrA02	9423358	9429816	CONTAINS InterPro DOMAIN/s: Spt20 family (InterPro:IPR021950); Has 8778 Blast hits to 7244 proteins in 477 species: Archae - 6; Bacteria - 326; Metazoa - 4198; Fungi - 1506; Plants - 923; Viruses - 22; Other Eukaryotes - 1797 (source: NCBI BLink).	gi|240254356|ref|NP_177383.5|	uncharacterized protein [Arabidopsis thaliana] &gt;gi|332197194|gb|AEE35315.1| uncharacterized protein AT1G72390 [Arabidopsis thaliana]
AT1G72430	BnaA02g15980D	72271	LA	GSBRNA2T00116415001	chrA02	9432988	9433684	SAUR-like auxin-responsive protein family ; CONTAINS InterPro DOMAIN/s: Auxin responsive SAUR protein (InterPro:IPR003676); BEST Arabidopsis thaliana protein match is: SAUR-like auxin-responsive protein family (TAIR:AT1G17345.1); Has 148 Blast hits to 148 proteins in 14 species: Archae - 0; Bacteria - 0; Metazoa - 0; Fungi - 0; Plants - 148; Viruses - 0; Other Eukaryotes - 0 (source: NCBI BLink).	gi|378760812|gb|AFC38438.1|	small auxin up RNA protein [Sinapis alba]
AT1G72450	BnaA02g15990D	72270	LA	GSBRNA2T00116411001	chrA02	9445260	9446849	jasmonate-zim-domain protein 6 (JAZ6); CONTAINS InterPro DOMAIN/s: Tify (InterPro:IPR010399), CCT domain-like (InterPro:IPR018467); BEST Arabidopsis thaliana protein match is: jasmonate-zim-domain protein 5 (TAIR:AT1G17380.1); Has 303 Blast hits to 298 proteins in 26 species: Archae - 0; Bacteria - 0; Metazoa - 0; Fungi - 0; Plants - 303; Viruses - 0; Other Eukaryotes - 0 (source: NCBI BLink).	gi|18410088|ref|NP_565043.1|	jasmonate-zim-domain protein 6 [Arabidopsis thaliana] &gt;gi|75169694|sp|Q9C9E3.1|TI11B_ARATH RecName: Full=Protein TIFY 11B; AltName: Full=Jasmonate ZIM domain-containing protein 6 &gt;gi|12325268|gb|AAG52575.1|AC016529_6 unknown protein; 37093-38893 [Arabidopsis thaliana] &gt;gi|13877769|gb|AAK43962.1|AF370147_1 unknown protein [Arabidopsis thaliana] &gt;gi|16323402|gb|AAL15195.1| unknown prote…
AT1G72460	BnaA02g16000D	72269	LA	GSBRNA2T00116409001	chrA02	9452643	9454707	Leucine-rich repeat protein kinase family protein; FUNCTIONS IN: protein serine/threonine kinase activity, kinase activity, ATP binding; INVOLVED IN: transmembrane receptor protein tyrosine kinase signaling pathway, protein amino acid phosphorylation; LOCATED IN: endomembrane system; EXPRESSED IN: 9 plant structures; EXPRESSED DURING: L mature pollen stage, M germinated pollen stage, 4 anthesis, …	gi|15218494|ref|NP_177390.1|	putative leucine-rich repeat transmembrane protein kinase [Arabidopsis thaliana] &gt;gi|12325265|gb|AAG52572.1|AC016529_3 putative receptor-like protein kinase; 33719-31696 [Arabidopsis thaliana] &gt;gi|224589481|gb|ACN59274.1| leucine-rich repeat receptor-like protein kinase [Arabidopsis thaliana] &gt;gi|332197206|gb|AEE35327.1| putative leucine-rich repeat transmembrane protein kinase [Arabidop…
AT5G15680	BnaA03g05590D	81164	ALA	GSBRNA2T00130065001	chrA03	2532611	2542262	ARM repeat superfamily protein; FUNCTIONS IN: binding; INVOLVED IN: biological_process unknown; LOCATED IN: plasma membrane, membrane; EXPRESSED IN: 23 plant structures; EXPRESSED DURING: 12 growth stages; CONTAINS InterPro DOMAIN/s: Armadillo-type fold (InterPro:IPR016024); Has 30201 Blast hits to 17322 proteins in 780 species: Archae - 12; Bacteria - 1396; Metazoa - 17338; Fungi - 3422; Plants …	gi|186523158|ref|NP_197072.3|	cell morphogenesis domain-containing protein [Arabidopsis thaliana] &gt;gi|332004808|gb|AED92191.1| cell morphogenesis related protein [Arabidopsis thaliana]
AT5G15710	BnaA03g05600D	81165	ALA	GSBRNA2T00130066001	chrA03	2543191	2544784	Galactose oxidase/kelch repeat superfamily protein; CONTAINS InterPro DOMAIN/s: F-box domain, cyclin-like (InterPro:IPR001810), Galactose oxidase/kelch, beta-propeller (InterPro:IPR011043), F-box associated interaction domain (InterPro:IPR017451), Kelch-type beta propeller (InterPro:IPR015915); BEST Arabidopsis thaliana protein match is: F-box family protein (TAIR:AT1G30950.1); Has 1386 Blast hit…	gi|590651511|ref|XP_007032912.1|	Galactose oxidase/kelch repeat superfamily protein [Theobroma cacao] &gt;gi|508711941|gb|EOY03838.1| Galactose oxidase/kelch repeat superfamily protein [Theobroma cacao]
AT5G15720	BnaA03g05610D	81166	ALA	GSBRNA2T00130067001	chrA03	2544956	2546379	GDSL-motif lipase 7 (GLIP7); FUNCTIONS IN: lipase activity, carboxylesterase activity; INVOLVED IN: lipid metabolic process; LOCATED IN: endomembrane system; EXPRESSED IN: 7 plant structures; EXPRESSED DURING: 4 anthesis, C globular stage, petal differentiation and expansion stage, E expanded cotyledon stage, D bilateral stage; CONTAINS InterPro DOMAIN/s: Lipase, GDSL (InterPro:IPR001087); BEST A…	gi|297811709|ref|XP_002873738.1|	GDSL-motif lipase 7 [Arabidopsis lyrata subsp. lyrata] &gt;gi|297319575|gb|EFH49997.1| GDSL-motif lipase 7 [Arabidopsis lyrata subsp. lyrata]
AT5G15740	BnaA03g05620D	81167	ALA	GSBRNA2T00130068001	chrA03	2548913	2551773	O-fucosyltransferase family protein; CONTAINS InterPro DOMAIN/s: GDP-fucose protein O-fucosyltransferase (InterPro:IPR019378); BEST Arabidopsis thaliana protein match is: O-fucosyltransferase family protein (TAIR:AT3G02250.1); Has 822 Blast hits to 815 proteins in 30 species: Archae - 0; Bacteria - 0; Metazoa - 0; Fungi - 0; Plants - 822; Viruses - 0; Other Eukaryotes - 0 (source: NCBI BLink).	gi|9755619|emb|CAC01773.1|	putative protein [Arabidopsis thaliana]
AT5G15750	BnaA03g05630D	81168	ALA	GSBRNA2T00130069001	chrA03	2558474	2560145	Alpha-L RNA-binding motif/Ribosomal protein S4 family protein; FUNCTIONS IN: RNA binding, rRNA binding; LOCATED IN: cytosolic small ribosomal subunit; EXPRESSED IN: 22 plant structures; EXPRESSED DURING: 13 growth stages; CONTAINS InterPro DOMAIN/s: Ribosomal protein S4 (InterPro:IPR001912), RNA-binding S4 (InterPro:IPR002942); Has 30201 Blast hits to 17322 proteins in 780 species: Archae - 12; B…	gi|18417773|ref|NP_568321.1|	alpha-L RNA-binding motif/ribosomal protein S4 family protein [Arabidopsis thaliana] &gt;gi|51968508|dbj|BAD42946.1| ribosomal protein-like [Arabidopsis thaliana] &gt;gi|107738200|gb|ABF83660.1| At5g15750 [Arabidopsis thaliana] &gt;gi|332004818|gb|AED92201.1| alpha-L RNA-binding motif/ribosomal protein S4 family protein [Arabidopsis thaliana]
AT5G15790	BnaA03g05640D	81169	ALA	GSBRNA2T00130070001	chrA03	2560922	2561849	RING/U-box superfamily protein; FUNCTIONS IN: zinc ion binding; LOCATED IN: chloroplast; EXPRESSED IN: 23 plant structures; EXPRESSED DURING: 13 growth stages; CONTAINS InterPro DOMAIN/s: Zinc finger, RING-type (InterPro:IPR001841), Zinc finger, C3HC4 RING-type (InterPro:IPR018957); BEST Arabidopsis thaliana protein match is: RING/U-box superfamily protein (TAIR:AT3G02290.1); Has 35333 Blast hits…	gi|297807601|ref|XP_002871684.1|	zinc finger family protein [Arabidopsis lyrata subsp. lyrata] &gt;gi|297317521|gb|EFH47943.1| zinc finger family protein [Arabidopsis lyrata subsp. lyrata]
AT5G15800	BnaA03g05650D	81170	ALA	GSBRNA2T00130071001	chrA03	2562110	2564783	SEPALLATA1 (SEP1); FUNCTIONS IN: DNA binding, sequence-specific DNA binding transcription factor activity; INVOLVED IN: flower development, ovule development; LOCATED IN: nucleus; EXPRESSED IN: 12 plant structures; EXPRESSED DURING: 6 growth stages; CONTAINS InterPro DOMAIN/s: Transcription factor, MADS-box (InterPro:IPR002100), Transcription factor, K-box (InterPro:IPR002487); BEST Arabidopsis t…	gi|23304688|emb|CAD48303.1|	MADS-box protein SEP1-a [Brassica oleracea var. botrytis] &gt;gi|530339723|gb|AGT20510.1| SEP1.a [Brassica oleracea var. viridis]
AT5G15810	BnaA03g05660D	81171	ALA	GSBRNA2T00130072001	chrA03	2566531	2569728	N2,N2-dimethylguanosine tRNA methyltransferase; FUNCTIONS IN: RNA binding, tRNA (guanine-N2-)-methyltransferase activity; INVOLVED IN: tRNA processing; LOCATED IN: cellular_component unknown; EXPRESSED IN: 23 plant structures; EXPRESSED DURING: 14 growth stages; CONTAINS InterPro DOMAIN/s: N2,N2-dimethylguanosine tRNA methyltransferase (InterPro:IPR002905); BEST Arabidopsis thaliana protein match…	gi|30685545|ref|NP_197085.2|	N2,N2-dimethylguanosine tRNA methyltransferase [Arabidopsis thaliana] &gt;gi|332004827|gb|AED92210.1| N2,N2-dimethylguanosine tRNA methyltransferase [Arabidopsis thaliana]
AT5G15830	BnaA03g05670D	81172	ALA	GSBRNA2T00130073001	chrA03	2573614	2574196	basic leucine-zipper 3 (bZIP3); FUNCTIONS IN: DNA binding, sequence-specific DNA binding transcription factor activity; INVOLVED IN: regulation of transcription, DNA-dependent; EXPRESSED IN: 9 plant structures; EXPRESSED DURING: 6 growth stages; CONTAINS InterPro DOMAIN/s: Basic-leucine zipper (bZIP) transcription factor (InterPro:IPR004827), bZIP transcription factor, bZIP-1 (InterPro:IPR011616)…	gi|15242401|ref|NP_197087.1|	basic leucine-zipper 3 [Arabidopsis thaliana] &gt;gi|9755628|emb|CAC01782.1| bZIP DNA-binding protein-like [Arabidopsis thaliana] &gt;gi|26450722|dbj|BAC42470.1| putative bZIP transcription factor AtbZip3 [Arabidopsis thaliana] &gt;gi|28372858|gb|AAO39911.1| At5g15830 [Arabidopsis thaliana] &gt;gi|332004829|gb|AED92212.1| basic leucine-zipper 3 [Arabidopsis thaliana]
AT5G14250	BnaA03g05680D	81173	ALA	GSBRNA2T00130076001	chrA03	2582614	2584746	CONSTITUTIVE PHOTOMORPHOGENIC 13 (COP13); CONTAINS InterPro DOMAIN/s: Proteasome component (PCI) domain (InterPro:IPR000717), Winged helix-turn-helix transcription repressor DNA-binding (InterPro:IPR011991); Has 30201 Blast hits to 17322 proteins in 780 species: Archae - 12; Bacteria - 1396; Metazoa - 17338; Fungi - 3422; Plants - 5037; Viruses - 0; Other Eukaryotes - 2996 (source: NCBI BLink).	gi|18417330|ref|NP_568296.1|	COP9 signalosome complex subunit 3 [Arabidopsis thaliana] &gt;gi|55976552|sp|Q8W575.2|CSN3_ARATH RecName: Full=COP9 signalosome complex subunit 3; Short=Signalosome subunit 3; AltName: Full=Protein FUSCA 11 &gt;gi|18056657|gb|AAL58102.1|AF395059_1 CSN complex subunit 3 [Arabidopsis thaliana] &gt;gi|14388969|gb|AAK61872.1| COP9 signalosome subunit 3 [Arabidopsis thaliana] &gt;gi|14388971|gb|AAK618…
AT5G08490	BnaA03g05690D	81174	ALA	GSBRNA2T00130078001	chrA03	2590565	2593073	Tetratricopeptide repeat (TPR)-like superfamily protein; CONTAINS InterPro DOMAIN/s: Pentatricopeptide repeat (InterPro:IPR002885); BEST Arabidopsis thaliana protein match is: Tetratricopeptide repeat (TPR)-like superfamily protein (TAIR:AT4G21300.1); Has 47451 Blast hits to 12929 proteins in 205 species: Archae - 0; Bacteria - 0; Metazoa - 49; Fungi - 30; Plants - 46987; Viruses - 0; Other Eukar…	gi|15241649|ref|NP_196466.1|	pentatricopeptide repeat-containing protein [Arabidopsis thaliana] &gt;gi|75171897|sp|Q9FNN9.1|PP370_ARATH RecName: Full=Putative pentatricopeptide repeat-containing protein At5g08490 &gt;gi|9759343|dbj|BAB09998.1| selenium-binding protein-like [Arabidopsis thaliana] &gt;gi|332003927|gb|AED91310.1| pentatricopeptide repeat-containing protein [Arabidopsis thaliana]
AT5G14640	BnaA03g05700D	81175	ALA	GSBRNA2T00130079001	chrA03	2593136	2597701	shaggy-like kinase 13 (SK13); FUNCTIONS IN: protein serine/threonine kinase activity, protein kinase activity, ATP binding; INVOLVED IN: response to salt stress, hyperosmotic response; LOCATED IN: cytosol; EXPRESSED IN: 24 plant structures; EXPRESSED DURING: 13 growth stages; CONTAINS InterPro DOMAIN/s: Protein kinase, ATP binding site (InterPro:IPR017441), Protein kinase, catalytic domain (Inter…	gi|297811597|ref|XP_002873682.1|	kinase family protein [Arabidopsis lyrata subsp. lyrata] &gt;gi|297319519|gb|EFH49941.1| kinase family protein [Arabidopsis lyrata subsp. lyrata]
AT5G14790	BnaA03g05710D	81176	ALA	GSBRNA2T00130080001	chrA03	2598413	2598917	ARM repeat superfamily protein; FUNCTIONS IN: binding; INVOLVED IN: biological_process unknown; LOCATED IN: cellular_component unknown; EXPRESSED IN: 22 plant structures; EXPRESSED DURING: 13 growth stages; CONTAINS InterPro DOMAIN/s: Armadillo-type fold (InterPro:IPR016024); BEST Arabidopsis thaliana protein match is: ARM repeat superfamily protein (TAIR:AT3G01450.1); Has 322 Blast hits to 322 p…	gi|297807497|ref|XP_002871632.1|	binding protein [Arabidopsis lyrata subsp. lyrata] &gt;gi|297317469|gb|EFH47891.1| binding protein [Arabidopsis lyrata subsp. lyrata]
AT3G16620	BnaA03g05720D	81177	ALA	GSBRNA2T00130082001	chrA03	2603165	2605157	translocon outer complex protein 120 (TOC120); FUNCTIONS IN: GTP binding; INVOLVED IN: protein targeting to chloroplast; LOCATED IN: chloroplast outer membrane; EXPRESSED IN: 23 plant structures; EXPRESSED DURING: 13 growth stages; CONTAINS InterPro DOMAIN/s: Chloroplast protein import component Toc86/159 (InterPro:IPR005690), AIG1 (InterPro:IPR006703); BEST Arabidopsis thaliana protein match is:…	gi|15228272|ref|NP_188284.1|	translocase of chloroplast 120 [Arabidopsis thaliana] &gt;gi|75274287|sp|Q9LUS2.1|TC120_ARATH RecName: Full=Translocase of chloroplast 120, chloroplastic; Short=AtToc120; AltName: Full=120 kDa chloroplast outer envelope protein &gt;gi|11994616|dbj|BAB02753.1| chloroplast outer envelope protein-like [Arabidopsis thaliana] &gt;gi|46451433|gb|AAS97961.1| chloroplast outer envelope membrane-associate…
	BnaA03g05730D	81178	ALA	GSBRNA2T00130083001	chrA03	2606872	2607607		-	-
AT2G42955	BnaA03g05740D	81179	ALA	GSBRNA2T00130084001	chrA03	2607693	2608678	unknown protein; BEST Arabidopsis thaliana protein match is: unknown protein (TAIR:AT2G30615.1); Has 60 Blast hits to 45 proteins in 3 species: Archae - 0; Bacteria - 0; Metazoa - 0; Fungi - 0; Plants - 60; Viruses - 0; Other Eukaryotes - 0 (source: NCBI BLink).	gi|30689202|ref|NP_850379.1|	uncharacterized protein [Arabidopsis thaliana] &gt;gi|330255097|gb|AEC10191.1| uncharacterized protein AT2G42955 [Arabidopsis thaliana]
AT5G15880	BnaA03g05750D	81180	ALA	GSBRNA2T00130085001	chrA03	2609265	2610960	unknown protein; Has 1807 Blast hits to 1807 proteins in 277 species: Archae - 0; Bacteria - 0; Metazoa - 736; Fungi - 347; Plants - 385; Viruses - 0; Other Eukaryotes - 339 (source: NCBI BLink).	gi|15237209|ref|NP_197092.1|	uncharacterized protein [Arabidopsis thaliana] &gt;gi|9755634|emb|CAC01787.1| putative protein [Arabidopsis thaliana] &gt;gi|20466278|gb|AAM20456.1| putative protein [Arabidopsis thaliana] &gt;gi|31711832|gb|AAP68272.1| At5g15880 [Arabidopsis thaliana] &gt;gi|332004837|gb|AED92220.1| uncharacterized protein AT5G15880 [Arabidopsis thaliana]
AT5G15920	BnaA03g05760D	81181	ALA	GSBRNA2T00130086001	chrA03	2612052	2615974	structural maintenance of chromosomes 5 (SMC5); FUNCTIONS IN: ATP binding; INVOLVED IN: sister chromatid cohesion, chromosome segregation; LOCATED IN: chromosome, nucleus; EXPRESSED IN: 23 plant structures; EXPRESSED DURING: 13 growth stages; CONTAINS InterPro DOMAIN/s: RecF/RecN/SMC protein, N-terminal (InterPro:IPR003395); BEST Arabidopsis thaliana protein match is: P-loop containing nucleoside…	gi|297807615|ref|XP_002871691.1|	structural maintenance of chromosomes family protein [Arabidopsis lyrata subsp. lyrata] &gt;gi|297317528|gb|EFH47950.1| structural maintenance of chromosomes family protein [Arabidopsis lyrata subsp. lyrata]
AT5G15948	BnaA03g05770D	81182	ALA	GSBRNA2T00130088001	chrA03	2617696	2618713	conserved peptide upstream open reading frame 10 (CPuORF10); CONTAINS InterPro DOMAIN/s: S-adenosyl-l-methionine decarboxylase leader peptide (InterPro:IPR012511); BEST Arabidopsis thaliana protein match is: conserved peptide upstream open reading frame 9 (TAIR:AT3G02468.1); Has 30201 Blast hits to 17322 proteins in 780 species: Archae - 12; Bacteria - 1396; Metazoa - 17338; Fungi - 3422; Plants …	gi|295885768|gb|ADG57790.1|	S-adenosyl-l-methionine decarboxylase 3-1 leader peptide [Brassica napus] &gt;gi|295885771|gb|ADG57792.1| S-adenosyl-l-methionine decarboxylase 3-2 leader peptide [Brassica napus]
AT5G15950	BnaA03g05780D	81183	ALA	GSBRNA2T00130089001	chrA03	2618807	2619899	Adenosylmethionine decarboxylase family protein; FUNCTIONS IN: adenosylmethionine decarboxylase activity; INVOLVED IN: spermidine biosynthetic process, spermine biosynthetic process; LOCATED IN: cellular_component unknown; EXPRESSED IN: male gametophyte, pollen tube; EXPRESSED DURING: L mature pollen stage, M germinated pollen stage; CONTAINS InterPro DOMAIN/s: S-adenosylmethionine decarboxylase,…	gi|15213968|sp|Q9SDM8.1|DCAM3_BRAJU	RecName: Full=S-adenosylmethionine decarboxylase proenzyme 3; Short=AdoMetDC 3; Short=SAMDC 3; Contains: RecName: Full=S-adenosylmethionine decarboxylase 3 alpha chain; Contains: RecName: Full=S-adenosylmethionine decarboxylase 3 beta chain; Flags: Precursor &gt;gi|6636362|gb|AAF20160.1|AF215665_1 S-adenosyl-L-methionine decarboxylase [Brassica juncea]
AT5G16000	BnaA03g05790D	81184	ALA	GSBRNA2T00130091001	chrA03	2633749	2637372	NSP-interacting kinase 1 (NIK1); FUNCTIONS IN: kinase activity; INVOLVED IN: protein amino acid phosphorylation; LOCATED IN: plasma membrane; EXPRESSED IN: 23 plant structures; EXPRESSED DURING: 13 growth stages; CONTAINS InterPro DOMAIN/s: Protein kinase, ATP binding site (InterPro:IPR017441), Protein kinase, catalytic domain (InterPro:IPR000719), Leucine-rich repeat-containing N-terminal domain…	gi|297807627|ref|XP_002871697.1|	nsp-interacting kinase 1 [Arabidopsis lyrata subsp. lyrata] &gt;gi|297317534|gb|EFH47956.1| nsp-interacting kinase 1 [Arabidopsis lyrata subsp. lyrata]
AT5G16010	BnaA03g05800D	81185	ALA	GSBRNA2T00130092001	chrA03	2638282	2639318	3-oxo-5-alpha-steroid 4-dehydrogenase family protein; FUNCTIONS IN: oxidoreductase activity, acting on the CH-CH group of donors, 3-oxo-5-alpha-steroid 4-dehydrogenase activity; INVOLVED IN: lipid metabolic process; LOCATED IN: chloroplast, chloroplast envelope; EXPRESSED IN: 23 plant structures; EXPRESSED DURING: 15 growth stages; CONTAINS InterPro DOMAIN/s: 3-oxo-5-alpha-steroid 4-dehydrogenase…	gi|15237245|ref|NP_197105.1|	3-oxo-5-alpha-steroid 4-dehydrogenase family protein [Arabidopsis thaliana] &gt;gi|14190513|gb|AAK55737.1|AF380656_1 AT5g16010/F1N13_150 [Arabidopsis thaliana] &gt;gi|9755647|emb|CAC01800.1| steroid 5alpha-reductase-like protein [Arabidopsis thaliana] &gt;gi|24797018|gb|AAN64521.1| At5g16010/F1N13_150 [Arabidopsis thaliana] &gt;gi|332004851|gb|AED92234.1| 3-oxo-5-alpha-steroid 4-dehydrogenase fam…
AT5G16030	BnaA03g05810D	81186	ALA	GSBRNA2T00130094001	chrA03	2645315	2647779	unknown protein; BEST Arabidopsis thaliana protein match is: unknown protein (TAIR:AT3G02500.1); Has 30201 Blast hits to 17322 proteins in 780 species: Archae - 12; Bacteria - 1396; Metazoa - 17338; Fungi - 3422; Plants - 5037; Viruses - 0; Other Eukaryotes - 2996 (source: NCBI BLink).	gi|18417858|ref|NP_568324.1|	uncharacterized protein [Arabidopsis thaliana] &gt;gi|20260502|gb|AAM13149.1| unknown protein [Arabidopsis thaliana] &gt;gi|28059402|gb|AAO30055.1| unknown protein [Arabidopsis thaliana] &gt;gi|332004854|gb|AED92237.1| uncharacterized protein AT5G16030 [Arabidopsis thaliana]
AT3G02530	BnaA03g05820D	81187	ALA	GSBRNA2T00130095001	chrA03	2648251	2651900	TCP-1/cpn60 chaperonin family protein; FUNCTIONS IN: unfolded protein binding, ATP binding; INVOLVED IN: response to cadmium ion, response to zinc ion; LOCATED IN: membrane, cytoplasm; EXPRESSED IN: 23 plant structures; EXPRESSED DURING: 14 growth stages; CONTAINS InterPro DOMAIN/s: Chaperonin Cpn60/TCP-1 (InterPro:IPR002423), Chaperone, tailless complex polypeptide 1 (InterPro:IPR017998), T-comp…	gi|15232923|ref|NP_186902.1|	TCP-1/cpn60 chaperonin family protein [Arabidopsis thaliana] &gt;gi|6957716|gb|AAF32460.1| putative chaperonin [Arabidopsis thaliana] &gt;gi|17065306|gb|AAL32807.1| putative chaperonin [Arabidopsis thaliana] &gt;gi|21387135|gb|AAM47971.1| putative chaperonin [Arabidopsis thaliana] &gt;gi|24899657|gb|AAN65043.1| putative chaperonin [Arabidopsis thaliana] &gt;gi|332640302|gb|AEE73823.1| TCP-1/cpn60…
AT5G16110	BnaA03g05830D	81188	ALA	GSBRNA2T00130096001	chrA03	2653153	2654704	unknown protein; FUNCTIONS IN: molecular_function unknown; INVOLVED IN: biological_process unknown; LOCATED IN: chloroplast; EXPRESSED IN: 24 plant structures; EXPRESSED DURING: 15 growth stages; BEST Arabidopsis thaliana protein match is: unknown protein (TAIR:AT3G02555.1); Has 133 Blast hits to 133 proteins in 18 species: Archae - 0; Bacteria - 0; Metazoa - 0; Fungi - 0; Plants - 133; Viruses -…	gi|30685676|ref|NP_568326.2|	uncharacterized protein [Arabidopsis thaliana] &gt;gi|9755821|emb|CAC01852.1| putative protein [Arabidopsis thaliana] &gt;gi|332004864|gb|AED92247.1| uncharacterized protein AT5G16110 [Arabidopsis thaliana]
AT5G16130	BnaA03g05840D	81189	ALA	GSBRNA2T00130097001	chrA03	2657796	2659266	Ribosomal protein S7e family protein; FUNCTIONS IN: structural constituent of ribosome; INVOLVED IN: translation; LOCATED IN: cytosolic small ribosomal subunit, cytosolic ribosome, nucleolus, plasma membrane, membrane; EXPRESSED IN: 22 plant structures; EXPRESSED DURING: 14 growth stages; CONTAINS InterPro DOMAIN/s: Ribosomal protein S7e (InterPro:IPR000554); BEST Arabidopsis thaliana protein mat…	gi|15237278|ref|NP_197117.1|	40S ribosomal protein S7-3 [Arabidopsis thaliana] &gt;gi|115311860|sp|Q8LD03.2|RS73_ARATH RecName: Full=40S ribosomal protein S7-3 &gt;gi|9755823|emb|CAC01854.1| 40S ribosomal protein S7-like [Arabidopsis thaliana] &gt;gi|90568000|gb|ABD94070.1| At5g16130 [Arabidopsis thaliana] &gt;gi|110742740|dbj|BAE99279.1| 40S ribosomal protein S7-like [Arabidopsis thaliana] &gt;gi|332004867|gb|AED92250.1| 40…
AT5G16150	BnaA03g05850D	81190	ALA	GSBRNA2T00130098001	chrA03	2659378	2663180	plastidic GLC translocator (PGLCT); FUNCTIONS IN: carbohydrate transmembrane transporter activity, sugar:hydrogen symporter activity; INVOLVED IN: response to trehalose stimulus; LOCATED IN: membrane; EXPRESSED IN: 24 plant structures; EXPRESSED DURING: 14 growth stages; CONTAINS InterPro DOMAIN/s: Sugar transporter, conserved site (InterPro:IPR005829), Major facilitator superfamily (InterPro:IPR…	gi|18417892|ref|NP_568328.1|	plastidic glucose transporter [Arabidopsis thaliana] &gt;gi|30685706|ref|NP_850828.1| plastidic glucose transporter [Arabidopsis thaliana] &gt;gi|42573381|ref|NP_974787.1| plastidic glucose transporter [Arabidopsis thaliana] &gt;gi|117940139|sp|Q56ZZ7.2|PLST4_ARATH RecName: Full=Plastidic glucose transporter 4; Short=AtpGlcT &gt;gi|16648753|gb|AAL25568.1| AT5g16150/T21H19_70 [Arabidopsis thaliana…
AT5G16170	BnaA03g05860D	81191	ALA	GSBRNA2T00130099001	chrA03	2666224	2667788	Core-2/I-branching beta-1,6-N-acetylglucosaminyltransferase family protein; CONTAINS InterPro DOMAIN/s: Core-2/I-Branching enzyme (InterPro:IPR021141); BEST Arabidopsis thaliana protein match is: Core-2/I-branching beta-1,6-N-acetylglucosaminyltransferase family protein (TAIR:AT5G11730.1); Has 580 Blast hits to 580 proteins in 21 species: Archae - 0; Bacteria - 5; Metazoa - 0; Fungi - 0; Plants -…	gi|42567877|ref|NP_197121.2|	core-2/I-branching beta-1,6-N-acetylglucosaminyltransferase family protein [Arabidopsis thaliana] &gt;gi|66792686|gb|AAY56445.1| At5g16170 [Arabidopsis thaliana] &gt;gi|332004874|gb|AED92257.1| core-2/I-branching beta-1,6-N-acetylglucosaminyltransferase family protein [Arabidopsis thaliana] &gt;gi|591401800|gb|AHL38627.1| glycosyltransferase, partial [Arabidopsis thaliana]
AT4G13410	BnaA03g05870D	81192	ALA	GSBRNA2T00130100001	chrA03	2675168	2678322	ATCSLA15; FUNCTIONS IN: cellulose synthase activity, transferase activity, transferring glycosyl groups; INVOLVED IN: biological_process unknown; LOCATED IN: endomembrane system; EXPRESSED IN: 14 plant structures; EXPRESSED DURING: 9 growth stages; CONTAINS InterPro DOMAIN/s: Glycosyl transferase, family 2 (InterPro:IPR001173); BEST Arabidopsis thaliana protein match is: cellulose synthase-like A…	gi|42566754|ref|NP_193077.2|	putative mannan synthase 15 [Arabidopsis thaliana] &gt;gi|172044781|sp|Q9T0L2.2|CSLAF_ARATH RecName: Full=Probable mannan synthase 15; AltName: Full=Cellulose synthase-like protein A15; Short=AtCslA15 &gt;gi|332657876|gb|AEE83276.1| putative mannan synthase 15 [Arabidopsis thaliana] &gt;gi|591401948|gb|AHL38701.1| glycosyltransferase, partial [Arabidopsis thaliana]
AT5G16220	BnaA03g05880D	81193	ALA	GSBRNA2T00130101001	chrA03	2681610	2683580	Octicosapeptide/Phox/Bem1p family protein; CONTAINS InterPro DOMAIN/s: Octicosapeptide/Phox/Bem1p (InterPro:IPR000270); BEST Arabidopsis thaliana protein match is: Octicosapeptide/Phox/Bem1p family protein (TAIR:AT2G01190.1); Has 1807 Blast hits to 1807 proteins in 277 species: Archae - 0; Bacteria - 0; Metazoa - 736; Fungi - 347; Plants - 385; Viruses - 0; Other Eukaryotes - 339 (source: NCBI BL…	gi|15237304|ref|NP_197126.1|	uncharacterized protein [Arabidopsis thaliana] &gt;gi|9755832|emb|CAC01863.1| putative protein [Arabidopsis thaliana] &gt;gi|17064964|gb|AAL32636.1| putative protein [Arabidopsis thaliana] &gt;gi|28059275|gb|AAO30043.1| putative protein [Arabidopsis thaliana] &gt;gi|332004879|gb|AED92262.1| uncharacterized protein AT5G16220 [Arabidopsis thaliana]
AT5G16250	BnaA03g05890D	81194	ALA	GSBRNA2T00130102001	chrA03	2685412	2685958	unknown protein; BEST Arabidopsis thaliana protein match is: unknown protein (TAIR:AT3G02640.1); Has 1807 Blast hits to 1807 proteins in 277 species: Archae - 0; Bacteria - 0; Metazoa - 736; Fungi - 347; Plants - 385; Viruses - 0; Other Eukaryotes - 339 (source: NCBI BLink).	gi|21553926|gb|AAM63009.1|	unknown [Arabidopsis thaliana]
AT5G16270	BnaA03g05900D	81195	ALA	GSBRNA2T00130103001	chrA03	2686954	2692424	sister chromatid cohesion 1 protein 4 (SYN4); FUNCTIONS IN: molecular_function unknown; INVOLVED IN: sister chromatid cohesion; LOCATED IN: nuclear chromosome; EXPRESSED IN: 22 plant structures; EXPRESSED DURING: 13 growth stages; CONTAINS InterPro DOMAIN/s: Rad21/Rec8 like protein, C-terminal (InterPro:IPR006909), Rad21/Rec8 like protein, N-terminal (InterPro:IPR006910); BEST Arabidopsis thalian…	gi|22326839|ref|NP_197131.2|	sister chromatid cohesion 1 protein 4 [Arabidopsis thaliana] &gt;gi|18157649|gb|AAL62060.1|AF400129_1 RAD21-3 [Arabidopsis thaliana] &gt;gi|332004884|gb|AED92267.1| sister chromatid cohesion 1 protein 4 [Arabidopsis thaliana]
AT5G16280	BnaA03g05910D	81196	ALA	GSBRNA2T00130104001	chrA03	2692758	2700459	Tetratricopeptide repeat (TPR)-like superfamily protein; INVOLVED IN: biological_process unknown; LOCATED IN: endomembrane system; EXPRESSED IN: 23 plant structures; EXPRESSED DURING: 13 growth stages; Has 1807 Blast hits to 1807 proteins in 277 species: Archae - 0; Bacteria - 0; Metazoa - 736; Fungi - 347; Plants - 385; Viruses - 0; Other Eukaryotes - 339 (source: NCBI BLink).	gi|334187710|ref|NP_197132.2|	uncharacterized protein [Arabidopsis thaliana] &gt;gi|332004885|gb|AED92268.1| uncharacterized protein AT5G16280 [Arabidopsis thaliana]
AT5G16300	BnaA03g05920D	81197	ALA	GSBRNA2T00130105001	chrA03	2700904	2705019	Vps51/Vps67 family (components of vesicular transport) protein; CONTAINS InterPro DOMAIN/s: Vps51/Vps67 (InterPro:IPR014812); Has 1807 Blast hits to 1807 proteins in 277 species: Archae - 0; Bacteria - 0; Metazoa - 736; Fungi - 347; Plants - 385; Viruses - 0; Other Eukaryotes - 339 (source: NCBI BLink).	gi|15237322|ref|NP_197134.1|	Vps51/Vps67 family (components of vesicular transport) protein [Arabidopsis thaliana] &gt;gi|9759112|dbj|BAB09597.1| low density lipoprotein B-like protein [Arabidopsis thaliana] &gt;gi|332004891|gb|AED92274.1| Vps51/Vps67 family (components of vesicular transport) protein [Arabidopsis thaliana]
AT5G16310	BnaA03g05930D	81198	ALA	GSBRNA2T00130106001	chrA03	2705070	2706879	UCH1; FUNCTIONS IN: ubiquitin thiolesterase activity; INVOLVED IN: shoot development, shoot morphogenesis, leaf development, ubiquitin-dependent protein catabolic process; LOCATED IN: intracellular, nucleus, cytoplasm; EXPRESSED IN: 23 plant structures; EXPRESSED DURING: 13 growth stages; CONTAINS InterPro DOMAIN/s: Peptidase C12, ubiquitin carboxyl-terminal hydrolase 1 (InterPro:IPR001578), Ubiq…	gi|15237324|ref|NP_197135.1|	ubiquitin thiolesterase UCH1 [Arabidopsis thaliana] &gt;gi|9759113|dbj|BAB09598.1| ubiquitin C-terminal hydrolase-like protein [Arabidopsis thaliana] &gt;gi|26451061|dbj|BAC42635.1| putative ubiquitin C-terminal hydrolase [Arabidopsis thaliana] &gt;gi|28950905|gb|AAO63376.1| At5g16310 [Arabidopsis thaliana] &gt;gi|332004895|gb|AED92278.1| ubiquitin thiolesterase UCH1 [Arabidopsis thaliana]
AT5G16330	BnaA03g05940D	81199	ALA	GSBRNA2T00130107001	chrA03	2706980	2708010	NC domain-containing protein-related; CONTAINS InterPro DOMAIN/s: NC (InterPro:IPR007053); BEST Arabidopsis thaliana protein match is: NC domain-containing protein-related (TAIR:AT5G16360.1); Has 1807 Blast hits to 1807 proteins in 277 species: Archae - 0; Bacteria - 0; Metazoa - 736; Fungi - 347; Plants - 385; Viruses - 0; Other Eukaryotes - 339 (source: NCBI BLink).	gi|15237327|ref|NP_197137.1|	NC domain-containing protein-like protein [Arabidopsis thaliana] &gt;gi|9759115|dbj|BAB09600.1| unnamed protein product [Arabidopsis thaliana] &gt;gi|332004897|gb|AED92280.1| NC domain-containing protein-like protein [Arabidopsis thaliana]
AT3G02700	BnaA03g05950D	81200	ALA	GSBRNA2T00130108001	chrA03	2708955	2710168	NC domain-containing protein-related; CONTAINS InterPro DOMAIN/s: NC (InterPro:IPR007053); BEST Arabidopsis thaliana protein match is: NC domain-containing protein-related (TAIR:AT5G16360.1); Has 186 Blast hits to 185 proteins in 40 species: Archae - 0; Bacteria - 31; Metazoa - 10; Fungi - 0; Plants - 139; Viruses - 0; Other Eukaryotes - 6 (source: NCBI BLink).	gi|18396282|ref|NP_566181.1|	NC domain-containing protein-related [Arabidopsis thaliana] &gt;gi|6957733|gb|AAF32477.1| unknown protein [Arabidopsis thaliana] &gt;gi|26449424|dbj|BAC41839.1| unknown protein [Arabidopsis thaliana] &gt;gi|30017281|gb|AAP12874.1| At3g02700 [Arabidopsis thaliana] &gt;gi|332640328|gb|AEE73849.1| NC domain-containing protein-related [Arabidopsis thaliana]
AT5G59050	BnaA03g05960D	81201	ALA	GSBRNA2T00130110001	chrA03	2714331	2715933	unknown protein; BEST Arabidopsis thaliana protein match is: unknown protein (TAIR:AT3G54000.1); Has 35333 Blast hits to 34131 proteins in 2444 species: Archae - 798; Bacteria - 22429; Metazoa - 974; Fungi - 991; Plants - 531; Viruses - 0; Other Eukaryotes - 9610 (source: NCBI BLink).	-	-
AT3G07670	BnaA03g05970D	81202	ALA	GSBRNA2T00130111001	chrA03	2716146	2717156	Rubisco methyltransferase family protein; FUNCTIONS IN: [ribulose-bisphosphate carboxylase]-lysine N-methyltransferase activity; INVOLVED IN: biological_process unknown; LOCATED IN: chloroplast; EXPRESSED IN: 22 plant structures; EXPRESSED DURING: 13 growth stages; CONTAINS InterPro DOMAIN/s: Rubisco methyltransferase (InterPro:IPR011192), SET domain (InterPro:IPR001214), Rubisco LSMT substrate-b…	gi|297814217|ref|XP_002874992.1|	zinc finger family protein [Arabidopsis lyrata subsp. lyrata] &gt;gi|297320829|gb|EFH51251.1| zinc finger family protein [Arabidopsis lyrata subsp. lyrata]
AT5G16370	BnaA03g05980D	81203	ALA	GSBRNA2T00130112001	chrA03	2717512	2719168	acyl activating enzyme 5 (AAE5); FUNCTIONS IN: catalytic activity; INVOLVED IN: metabolic process; LOCATED IN: peroxisome; EXPRESSED IN: leaf; CONTAINS InterPro DOMAIN/s: AMP-binding, conserved site (InterPro:IPR020845), AMP-dependent synthetase/ligase (InterPro:IPR000873); BEST Arabidopsis thaliana protein match is: AMP-dependent synthetase and ligase family protein (TAIR:AT5G16340.1); Has 1807 …	gi|15237335|ref|NP_197141.1|	acyl activating enzyme 5 [Arabidopsis thaliana] &gt;gi|75309026|sp|Q9FFE6.1|AAE5_ARATH RecName: Full=Probable acyl-activating enzyme 5, peroxisomal; AltName: Full=AMP-binding protein 5; Short=AtAMPBP5 &gt;gi|20799719|gb|AAM28622.1|AF503764_1 adenosine monophosphate binding protein 5 AMPBP5 [Arabidopsis thaliana] &gt;gi|9759119|dbj|BAB09604.1| AMP-binding protein [Arabidopsis thaliana] &gt;gi|3320…
AT5G16380	BnaA03g05990D	81204	ALA	GSBRNA2T00130113001	chrA03	2720239	2721450	Protein of unknown function, DUF538; FUNCTIONS IN: molecular_function unknown; INVOLVED IN: biological_process unknown; LOCATED IN: endomembrane system; EXPRESSED IN: 23 plant structures; EXPRESSED DURING: 13 growth stages; CONTAINS InterPro DOMAIN/s: Protein of unknown function DUF538 (InterPro:IPR007493); BEST Arabidopsis thaliana protein match is: Protein of unknown function, DUF538 (TAIR:AT3G…	gi|21536941|gb|AAM61282.1|	unknown [Arabidopsis thaliana]
AT5G16390	BnaA03g06000D	81205	ALA	GSBRNA2T00130114001	chrA03	2721567	2724052	chloroplastic acetylcoenzyme A carboxylase 1 (CAC1); FUNCTIONS IN: acetyl-CoA carboxylase activity, biotin binding; INVOLVED IN: fatty acid biosynthetic process; LOCATED IN: chloroplast; EXPRESSED IN: 22 plant structures; EXPRESSED DURING: 13 growth stages; CONTAINS InterPro DOMAIN/s: Biotin-binding site (InterPro:IPR001882), Single hybrid motif (InterPro:IPR011053), Acetyl-CoA biotin carboxyl ca…	gi|336109224|gb|AEI16461.1|	chloroplast acetyl-CoA carboxylase biotin-containing subunit [Brassica napus]
AT5G16420	BnaA03g06010D	81206	ALA	GSBRNA2T00130115001	chrA03	2724952	2726560	Pentatricopeptide repeat (PPR-like) superfamily protein; CONTAINS InterPro DOMAIN/s: Pentatricopeptide repeat (InterPro:IPR002885); BEST Arabidopsis thaliana protein match is: Pentatricopeptide repeat (PPR) superfamily protein (TAIR:AT3G53700.1); Has 1807 Blast hits to 1807 proteins in 277 species: Archae - 0; Bacteria - 0; Metazoa - 736; Fungi - 347; Plants - 385; Viruses - 0; Other Eukaryotes -…	gi|297807667|ref|XP_002871717.1|	pentatricopeptide repeat-containing protein [Arabidopsis lyrata subsp. lyrata] &gt;gi|297317554|gb|EFH47976.1| pentatricopeptide repeat-containing protein [Arabidopsis lyrata subsp. lyrata]
AT5G16440	BnaA03g06020D	81207	ALA	GSBRNA2T00130117001	chrA03	2729192	2731196	isopentenyl diphosphate isomerase 1 (IPP1); FUNCTIONS IN: isopentenyl-diphosphate delta-isomerase activity; INVOLVED IN: chlorophyll biosynthetic process, isoprenoid biosynthetic process, isopentenyl diphosphate biosynthetic process; LOCATED IN: cytosol, chloroplast, plastid; EXPRESSED IN: 22 plant structures; EXPRESSED DURING: 13 growth stages; CONTAINS InterPro DOMAIN/s: NUDIX hydrolase domain-…	gi|297807669|ref|XP_002871718.1|	isopentenyl pyrophosphate isomerase [Arabidopsis lyrata subsp. lyrata] &gt;gi|297317555|gb|EFH47977.1| isopentenyl pyrophosphate isomerase [Arabidopsis lyrata subsp. lyrata]
AT5G16450	BnaA03g06030D	81208	ALA	GSBRNA2T00130118001	chrA03	2731311	2732334	Ribonuclease E inhibitor RraA/Dimethylmenaquinone methyltransferase; FUNCTIONS IN: ribonuclease inhibitor activity; INVOLVED IN: regulation of RNA metabolic process; LOCATED IN: cellular_component unknown; EXPRESSED IN: 24 plant structures; EXPRESSED DURING: 13 growth stages; CONTAINS InterPro DOMAIN/s: Ribonuclease E inhibitor RraA/Dimethylmenaquinone methyltransferase (InterPro:IPR005493), Ribo…	gi|15237348|ref|NP_197149.1|	regulator of ribonuclease-like protein 2 [Arabidopsis thaliana] &gt;gi|30685861|ref|NP_850830.1| regulator of ribonuclease-like protein 2 [Arabidopsis thaliana] &gt;gi|297807671|ref|XP_002871719.1| dimethylmenaquinone methyltransferase family protein [Arabidopsis lyrata subsp. lyrata] &gt;gi|17368893|sp|Q9FFE0.1|RRAA2_ARATH RecName: Full=Regulator of ribonuclease-like protein 2 &gt;gi|9759127|dbj…
AT5G16460	BnaA03g06040D	81209	ALA	GSBRNA2T00130119001	chrA03	2732479	2733766	Putative adipose-regulatory protein (Seipin); CONTAINS InterPro DOMAIN/s: Adipose-regulatory protein, Seipin (InterPro:IPR009617); BEST Arabidopsis thaliana protein match is: Putative adipose-regulatory protein (Seipin) (TAIR:AT2G34380.1); Has 1807 Blast hits to 1807 proteins in 277 species: Archae - 0; Bacteria - 0; Metazoa - 736; Fungi - 347; Plants - 385; Viruses - 0; Other Eukaryotes - 339 (s…	gi|15237349|ref|NP_197150.1|	putative adipose-regulatory protein (Seipin) [Arabidopsis thaliana] &gt;gi|9759128|dbj|BAB09613.1| unnamed protein product [Arabidopsis thaliana] &gt;gi|332004913|gb|AED92296.1| putative adipose-regulatory protein (Seipin) [Arabidopsis thaliana]
AT5G16470	BnaA03g06050D	81210	ALA	GSBRNA2T00130120001	chrA03	2734751	2735391	zinc finger (C2H2 type) family protein; FUNCTIONS IN: sequence-specific DNA binding transcription factor activity, zinc ion binding, nucleic acid binding; INVOLVED IN: regulation of transcription; LOCATED IN: intracellular; EXPRESSED IN: 24 plant structures; EXPRESSED DURING: 15 growth stages; CONTAINS InterPro DOMAIN/s: Zinc finger, C2H2-like (InterPro:IPR015880); BEST Arabidopsis thaliana prote…	gi|312283179|dbj|BAJ34455.1|	unnamed protein product [Thellungiella halophila]
AT5G16500	BnaA03g06060D	81211	ALA	GSBRNA2T00130121001	chrA03	2736491	2738683	Protein kinase superfamily protein; FUNCTIONS IN: protein serine/threonine kinase activity, protein kinase activity, kinase activity, ATP binding; INVOLVED IN: protein amino acid phosphorylation; EXPRESSED IN: 9 plant structures; EXPRESSED DURING: L mature pollen stage, M germinated pollen stage, 4 anthesis, C globular stage, petal differentiation and expansion stage; CONTAINS InterPro DOMAIN/s: …	gi|297811793|ref|XP_002873780.1|	predicted protein [Arabidopsis lyrata subsp. lyrata] &gt;gi|297319617|gb|EFH50039.1| predicted protein [Arabidopsis lyrata subsp. lyrata]
AT5G16510	BnaA03g06070D	81212	ALA	GSBRNA2T00130122001	chrA03	2739260	2739578	Alpha-1,4-glucan-protein synthase family protein; FUNCTIONS IN: transferase activity, transferring hexosyl groups, glycogenin glucosyltransferase activity; INVOLVED IN: response to salt stress; LOCATED IN: cell junction, Golgi apparatus, plant-type cell wall; EXPRESSED IN: 26 plant structures; EXPRESSED DURING: 16 growth stages; CONTAINS InterPro DOMAIN/s: Alpha-1,4-glucan-protein synthase, UDP-f…	gi|15237362|ref|NP_197155.1|	reversably-glycosylated protein 5 [Arabidopsis thaliana] &gt;gi|30685893|ref|NP_850831.1| reversably-glycosylated protein 5 [Arabidopsis thaliana] &gt;gi|75170207|sp|Q9FFD2.1|RGP5_ARATH RecName: Full=Probable UDP-arabinopyranose mutase 5; AltName: Full=Reversibly glycosylated polypeptide 5; Short=AtRGP5; AltName: Full=UDP-L-arabinose mutase 5 &gt;gi|9759135|dbj|BAB09620.1| amylogenin; reversibly …
AT5G16520	BnaA03g06080D	81213	ALA	GSBRNA2T00130123001	chrA03	2739669	2742927	unknown protein; Has 25 Blast hits to 25 proteins in 9 species: Archae - 0; Bacteria - 0; Metazoa - 0; Fungi - 0; Plants - 25; Viruses - 0; Other Eukaryotes - 0 (source: NCBI BLink).	gi|30685896|ref|NP_197156.2|	uncharacterized protein [Arabidopsis thaliana] &gt;gi|27311737|gb|AAO00834.1| unknown protein [Arabidopsis thaliana] &gt;gi|30725414|gb|AAP37729.1| At5g16520 [Arabidopsis thaliana] &gt;gi|332004921|gb|AED92304.1| uncharacterized protein AT5G16520 [Arabidopsis thaliana]
AT5G16530	BnaA03g06090D	81214	ALA	GSBRNA2T00130124001	chrA03	2745961	2748218	PIN-FORMED 5 (PIN5); CONTAINS InterPro DOMAIN/s: Auxin efflux carrier, subgroup (InterPro:IPR014024), Auxin efflux carrier (InterPro:IPR004776); BEST Arabidopsis thaliana protein match is: Auxin efflux carrier family protein (TAIR:AT5G15100.1); Has 2169 Blast hits to 1907 proteins in 543 species: Archae - 24; Bacteria - 1096; Metazoa - 104; Fungi - 0; Plants - 651; Viruses - 0; Other Eukaryotes -…	gi|240256298|ref|NP_197157.4|	auxin transporter PIN5 [Arabidopsis thaliana] &gt;gi|42558880|sp|Q9FFD0.2|PIN8_ARATH RecName: Full=Putative auxin efflux carrier component 8; Short=AtPIN8 &gt;gi|332004922|gb|AED92305.1| auxin transporter PIN5 [Arabidopsis thaliana]
AT5G16550	BnaA03g06100D	81215	ALA	GSBRNA2T00130125001	chrA03	2748342	2751305	unknown protein; Has 30201 Blast hits to 17322 proteins in 780 species: Archae - 12; Bacteria - 1396; Metazoa - 17338; Fungi - 3422; Plants - 5037; Viruses - 0; Other Eukaryotes - 2996 (source: NCBI BLink).	gi|18418008|ref|NP_568333.1|	uncharacterized protein [Arabidopsis thaliana] &gt;gi|9759139|dbj|BAB09624.1| unnamed protein product [Arabidopsis thaliana] &gt;gi|332004926|gb|AED92309.1| uncharacterized protein AT5G16550 [Arabidopsis thaliana]
AT5G16560	BnaA03g06110D	81216	ALA	GSBRNA2T00130126001	chrA03	2751553	2755431	KANADI (KAN); CONTAINS InterPro DOMAIN/s: Homeodomain-like (InterPro:IPR009057), Myb, DNA-binding (InterPro:IPR014778), Myb-like DNA-binding domain, SHAQKYF class (InterPro:IPR006447), Homeodomain-related (InterPro:IPR012287); BEST Arabidopsis thaliana protein match is: Homeodomain-like superfamily protein (TAIR:AT1G32240.1); Has 30201 Blast hits to 17322 proteins in 780 species: Archae - 12; Bac…	gi|18418011|ref|NP_568334.1|	transcription repressor KAN1 [Arabidopsis thaliana] &gt;gi|75331685|sp|Q93WJ9.1|KAN1_ARATH RecName: Full=Transcription repressor KAN1; AltName: Full=Protein KANADI 1 &gt;gi|14345995|gb|AAK59989.1| KANADI protein [Arabidopsis thaliana] &gt;gi|15723591|gb|AAL05436.1| GARP-like putative transcription factor KANADI1 [Arabidopsis thaliana] &gt;gi|111074340|gb|ABH04543.1| At5g16560 [Arabidopsis thalian…
AT1G73280	BnaA03g06120D	81217	ALA	GSBRNA2T00130127001	chrA03	2758917	2761394	serine carboxypeptidase-like 3 (scpl3); FUNCTIONS IN: serine-type carboxypeptidase activity; INVOLVED IN: proteolysis; LOCATED IN: endomembrane system; EXPRESSED IN: root; CONTAINS InterPro DOMAIN/s: Peptidase S10, serine carboxypeptidase (InterPro:IPR001563); BEST Arabidopsis thaliana protein match is: serine carboxypeptidase-like 2 (TAIR:AT1G73300.1); Has 3958 Blast hits to 3843 proteins in 445…	gi|15219429|ref|NP_177471.1|	serine carboxypeptidase-like 3 [Arabidopsis thaliana] &gt;gi|75169954|sp|Q9CAU1.1|SCP3_ARATH RecName: Full=Serine carboxypeptidase-like 3; Flags: Precursor &gt;gi|12324329|gb|AAG52138.1|AC010556_20 putative serine carboxypeptidase; 12385-14737 [Arabidopsis thaliana] &gt;gi|332197316|gb|AEE35437.1| serine carboxypeptidase-like 3 [Arabidopsis thaliana]
AT5G16650	BnaA03g06130D	81218	ALA	GSBRNA2T00130128001	chrA03	2761852	2763523	Chaperone DnaJ-domain superfamily protein; FUNCTIONS IN: unfolded protein binding, heat shock protein binding; INVOLVED IN: protein folding; LOCATED IN: cellular_component unknown; EXPRESSED IN: 24 plant structures; EXPRESSED DURING: 15 growth stages; CONTAINS InterPro DOMAIN/s: Molecular chaperone, heat shock protein, Hsp40, DnaJ (InterPro:IPR015609), Heat shock protein DnaJ, N-terminal (InterPr…	gi|15237385|ref|NP_197168.1|	chaperone DnaJ-domain containing protein [Arabidopsis thaliana] &gt;gi|14326539|gb|AAK60314.1|AF385723_1 AT5g16650/MTG13_10 [Arabidopsis thaliana] &gt;gi|10176974|dbj|BAB10192.1| unnamed protein product [Arabidopsis thaliana] &gt;gi|21553806|gb|AAM62899.1| unknown [Arabidopsis thaliana] &gt;gi|23505921|gb|AAN28820.1| At5g16650/MTG13_10 [Arabidopsis thaliana] &gt;gi|332004939|gb|AED92322.1| chaper…
AT5G16660	BnaA03g06140D	81219	ALA	GSBRNA2T00130129001	chrA03	2763611	2764832	unknown protein; FUNCTIONS IN: molecular_function unknown; INVOLVED IN: biological_process unknown; LOCATED IN: chloroplast thylakoid membrane, chloroplast, membrane, chloroplast envelope; EXPRESSED IN: 23 plant structures; EXPRESSED DURING: 14 growth stages; BEST Arabidopsis thaliana protein match is: unknown protein (TAIR:AT3G02900.1); Has 30201 Blast hits to 17322 proteins in 780 species: Arch…	gi|297811809|ref|XP_002873788.1|	predicted protein [Arabidopsis lyrata subsp. lyrata] &gt;gi|297319625|gb|EFH50047.1| predicted protein [Arabidopsis lyrata subsp. lyrata]
AT5G16680	BnaA03g06150D	81220	ALA	GSBRNA2T00130130001	chrA03	2764947	2770219	RING/FYVE/PHD zinc finger superfamily protein; FUNCTIONS IN: DNA binding, zinc ion binding; INVOLVED IN: regulation of transcription, DNA-dependent; EXPRESSED IN: 25 plant structures; EXPRESSED DURING: 13 growth stages; CONTAINS InterPro DOMAIN/s: Zinc finger, PHD-type (InterPro:IPR001965), Zinc finger, FYVE/PHD-type (InterPro:IPR011011), Zinc finger, PHD-finger (InterPro:IPR019787); BEST Arabido…	gi|334187716|ref|NP_197170.3|	RING/FYVE/PHD zinc finger-containing protein [Arabidopsis thaliana] &gt;gi|332004942|gb|AED92325.1| RING/FYVE/PHD zinc finger-containing protein [Arabidopsis thaliana]
AT5G16730	BnaA03g06160D	81221	ALA	GSBRNA2T00130132001	chrA03	2775236	2777968	LOCATED IN: chloroplast; EXPRESSED IN: 23 plant structures; EXPRESSED DURING: 13 growth stages; CONTAINS InterPro DOMAIN/s: Protein of unknown function DUF827, plant (InterPro:IPR008545), Spectrin/alpha-actinin (InterPro:IPR018159); BEST Arabidopsis thaliana protein match is: Plant protein of unknown function (DUF827) (TAIR:AT3G02930.1); Has 1807 Blast hits to 1807 proteins in 277 species: Archae…	gi|15237400|ref|NP_197175.1|	uncharacterized protein [Arabidopsis thaliana] &gt;gi|75174102|sp|Q9LFE4.1|Y5673_ARATH RecName: Full=WEB family protein At5g16730, chloroplastic; Flags: Precursor &gt;gi|9755725|emb|CAC01837.1| putative protein [Arabidopsis thaliana] &gt;gi|332004948|gb|AED92331.1| uncharacterized protein AT5G16730 [Arabidopsis thaliana]
AT5G16760	BnaA03g06170D	81222	ALA	GSBRNA2T00130133001	chrA03	2778936	2780090	Inositol 1,3,4-trisphosphate 5/6-kinase family protein; FUNCTIONS IN: inositol or phosphatidylinositol kinase activity, catalytic activity; INVOLVED IN: inositol and derivative phosphorylation; LOCATED IN: intracellular; EXPRESSED IN: 24 plant structures; EXPRESSED DURING: 16 growth stages; CONTAINS InterPro DOMAIN/s: Inositol-tetrakisphosphate 1-kinase (InterPro:IPR017427), ATP-grasp fold (Inter…	gi|297807703|ref|XP_002871735.1|	inositol 1,3,4-trisphosphate 5/6-kinase [Arabidopsis lyrata subsp. lyrata] &gt;gi|297317572|gb|EFH47994.1| inositol 1,3,4-trisphosphate 5/6-kinase [Arabidopsis lyrata subsp. lyrata]
AT5G05780	BnaA03g06180D	81223	ALA	GSBRNA2T00130134001	chrA03	2781560	2783872	RP non-ATPase subunit 8A (RPN8A); FUNCTIONS IN: molecular_function unknown; INVOLVED IN: ubiquitin-dependent protein catabolic process, leaf morphogenesis; LOCATED IN: proteasome complex, proteasome regulatory particle, lid subcomplex; EXPRESSED IN: 22 plant structures; EXPRESSED DURING: 13 growth stages; CONTAINS InterPro DOMAIN/s: Mov34/MPN/PAD-1 (InterPro:IPR000555); BEST Arabidopsis thaliana …	gi|297806593|ref|XP_002871180.1|	ATHMOV34 [Arabidopsis lyrata subsp. lyrata] &gt;gi|297317017|gb|EFH47439.1| ATHMOV34 [Arabidopsis lyrata subsp. lyrata]
AT5G16770	BnaA03g06190D	81224	ALA	GSBRNA2T00130135001	chrA03	2788118	2790124	myb domain protein 9 (MYB9); CONTAINS InterPro DOMAIN/s: SANT, DNA-binding (InterPro:IPR001005), Myb, DNA-binding (InterPro:IPR014778), Homeodomain-like (InterPro:IPR009057), Myb transcription factor (InterPro:IPR015495), HTH transcriptional regulator, Myb-type, DNA-binding (InterPro:IPR017930), Homeodomain-related (InterPro:IPR012287); BEST Arabidopsis thaliana protein match is: myb domain prote…	gi|30686014|ref|NP_197179.2|	myb domain protein 9 [Arabidopsis thaliana] &gt;gi|42573391|ref|NP_974792.1| myb domain protein 9 [Arabidopsis thaliana] &gt;gi|332004952|gb|AED92335.1| myb domain protein 9 [Arabidopsis thaliana] &gt;gi|332004953|gb|AED92336.1| myb domain protein 9 [Arabidopsis thaliana]
AT5G16800	BnaA03g06200D	81225	ALA	GSBRNA2T00130136001	chrA03	2791449	2793505	Acyl-CoA N-acyltransferases (NAT) superfamily protein; FUNCTIONS IN: N-acetyltransferase activity; INVOLVED IN: metabolic process; LOCATED IN: cellular_component unknown; EXPRESSED IN: 24 plant structures; EXPRESSED DURING: 15 growth stages; CONTAINS InterPro DOMAIN/s: GCN5-related N-acetyltransferase, C-terminal (InterPro:IPR022610), GCN5-related N-acetyltransferase (InterPro:IPR000182), Acyl-Co…	gi|42573393|ref|NP_974793.1|	GCN5-related N-acetyltransferase (GNAT) family protein [Arabidopsis thaliana] &gt;gi|44681356|gb|AAS47618.1| At5g16800 [Arabidopsis thaliana] &gt;gi|45773876|gb|AAS76742.1| At5g16800 [Arabidopsis thaliana] &gt;gi|332004956|gb|AED92339.1| GCN5-related N-acetyltransferase (GNAT) family protein [Arabidopsis thaliana]
	BnaA03g06210D	81226	ALA	GSBRNA2T00130137001	chrA03	2796744	2797260		-	-
	BnaA03g06220D	81227	ALA	GSBRNA2T00130138001	chrA03	2798817	2799451		-	-
	BnaA03g06230D	81228	ALA	GSBRNA2T00130139001	chrA03	2801558	2802212		-	-
AT5G16830	BnaA03g06240D	81229	ALA	GSBRNA2T00130140001	chrA03	2804572	2806668	syntaxin of plants 21 (SYP21); CONTAINS InterPro DOMAIN/s: Target SNARE coiled-coil domain (InterPro:IPR000727), Syntaxin/epimorphin, conserved site (InterPro:IPR006012), t-SNARE (InterPro:IPR010989), Syntaxin, N-terminal (InterPro:IPR006011); BEST Arabidopsis thaliana protein match is: Syntaxin/t-SNARE family protein (TAIR:AT5G46860.1); Has 1807 Blast hits to 1807 proteins in 277 species: Archae…	gi|82570055|gb|ABB83612.1|	syntaxin-like protein [Brassica oleracea]
AT5G16840	BnaA03g06250D	81230	ALA	GSBRNA2T00130141001	chrA03	2807260	2809443	binding partner of acd11 1 (BPA1); FUNCTIONS IN: oxidoreductase activity, nucleotide binding, nucleic acid binding; INVOLVED IN: oxidation reduction; EXPRESSED IN: 25 plant structures; EXPRESSED DURING: 15 growth stages; CONTAINS InterPro DOMAIN/s: Aldo/keto reductase (InterPro:IPR001395), RNA recognition motif, RNP-1 (InterPro:IPR000504), Nucleotide-binding, alpha-beta plait (InterPro:IPR012677)…	gi|145334501|ref|NP_001078596.1|	binding partner of acd11 1 [Arabidopsis thaliana] &gt;gi|332004965|gb|AED92348.1| binding partner of acd11 1 [Arabidopsis thaliana]
AT2G20800	BnaA03g06260D	81231	ALA	GSBRNA2T00130142001	chrA03	2810222	2812680	NAD(P)H dehydrogenase B4 (NDB4); FUNCTIONS IN: NADH dehydrogenase activity; INVOLVED IN: oxidation reduction; LOCATED IN: extrinsic to mitochondrial inner membrane, mitochondrion, plastid; EXPRESSED IN: 7 plant structures; CONTAINS InterPro DOMAIN/s: Pyridine nucleotide-disulphide oxidoreductase, class-II (InterPro:IPR000103), FAD-dependent pyridine nucleotide-disulphide oxidoreductase (InterPro:…	gi|297836846|ref|XP_002886305.1|	NDB4 H dehydrogenase B4 [Arabidopsis lyrata subsp. lyrata] &gt;gi|297332145|gb|EFH62564.1| NDB4 H dehydrogenase B4 [Arabidopsis lyrata subsp. lyrata]
AT2G20790	BnaA03g06270D	81232	ALA	GSBRNA2T00130143001	chrA03	2813217	2815618	clathrin adaptor complexes medium subunit family protein; INVOLVED IN: intracellular protein transport, vesicle-mediated transport; LOCATED IN: clathrin adaptor complex; EXPRESSED IN: 23 plant structures; EXPRESSED DURING: 13 growth stages; CONTAINS InterPro DOMAIN/s: Clathrin adaptor, mu subunit, conserved site (InterPro:IPR018240), Clathrin adaptor, mu subunit, C-terminal (InterPro:IPR008968); …	gi|30681135|ref|NP_850004.1|	clathrin adaptor complexes medium subunit family protein [Arabidopsis thaliana] &gt;gi|75161819|sp|Q8W0Z6.1|AP5M_ARATH RecName: Full=AP-5 complex subunit mu; AltName: Full=Adapter-related protein complex 5 subunit mu; AltName: Full=Adaptor protein complex AP-5 subunit mu; AltName: Full=Adaptor protein-5 mu-adaptin; AltName: Full=Mu5-adaptin &gt;gi|18087614|gb|AAL58937.1|AF462850_1 At2g20790/F5H14…
AT5G16870	BnaA03g06280D	81233	ALA	GSBRNA2T00130144001	chrA03	2816887	2817239	Peptidyl-tRNA hydrolase II (PTH2) family protein; FUNCTIONS IN: aminoacyl-tRNA hydrolase activity; INVOLVED IN: translation; EXPRESSED IN: 21 plant structures; EXPRESSED DURING: 13 growth stages; CONTAINS InterPro DOMAIN/s: Peptidyl-tRNA hydrolase, PTH2 (InterPro:IPR002833); BEST Arabidopsis thaliana protein match is: Peptidyl-tRNA hydrolase II (PTH2) family protein (TAIR:AT3G03010.2); Has 30201 …	gi|51968874|dbj|BAD43129.1|	unknown protein [Arabidopsis thaliana]
AT5G16880	BnaA03g06290D	81234	ALA	GSBRNA2T00130145001	chrA03	2817821	2820287	Target of Myb protein 1; FUNCTIONS IN: protein transporter activity; INVOLVED IN: intracellular protein transport, intra-Golgi vesicle-mediated transport; LOCATED IN: Golgi stack, plasma membrane; EXPRESSED IN: 24 plant structures; EXPRESSED DURING: 15 growth stages; CONTAINS InterPro DOMAIN/s: VHS (InterPro:IPR002014), Target of Myb protein 1 (InterPro:IPR014645), GAT (InterPro:IPR004152), ENTH/…	gi|297807713|ref|XP_002871740.1|	VHS domain-containing protein [Arabidopsis lyrata subsp. lyrata] &gt;gi|297317577|gb|EFH47999.1| VHS domain-containing protein [Arabidopsis lyrata subsp. lyrata]
AT5G16890	BnaA03g06300D	81235	ALA	GSBRNA2T00130146001	chrA03	2820519	2823133	Exostosin family protein; FUNCTIONS IN: catalytic activity; INVOLVED IN: biological_process unknown; LOCATED IN: chloroplast, membrane; CONTAINS InterPro DOMAIN/s: Exostosin-like (InterPro:IPR004263); BEST Arabidopsis thaliana protein match is: Exostosin family protein (TAIR:AT2G35100.1); Has 1807 Blast hits to 1807 proteins in 277 species: Archae - 0; Bacteria - 0; Metazoa - 736; Fungi - 347; Pl…	gi|297807715|ref|XP_002871741.1|	exostosin family protein [Arabidopsis lyrata subsp. lyrata] &gt;gi|297317578|gb|EFH48000.1| exostosin family protein [Arabidopsis lyrata subsp. lyrata]
AT5G16940	BnaA03g06310D	81236	ALA	GSBRNA2T00130147001	chrA03	2823368	2823847	carbon-sulfur lyases; FUNCTIONS IN: carbon-sulfur lyase activity; INVOLVED IN: metabolic process; LOCATED IN: cellular_component unknown; EXPRESSED IN: 22 plant structures; EXPRESSED DURING: 13 growth stages; CONTAINS InterPro DOMAIN/s: Glutathione-dependent formaldehyde-activating, GFA (InterPro:IPR006913); Has 2298 Blast hits to 2296 proteins in 492 species: Archae - 0; Bacteria - 969; Metazoa …	gi|15237879|ref|NP_197196.1|	carbon-sulfur lyase [Arabidopsis thaliana] &gt;gi|238481283|ref|NP_001154714.1| carbon-sulfur lyase [Arabidopsis thaliana] &gt;gi|9755695|emb|CAC01707.1| putative protein [Arabidopsis thaliana] &gt;gi|26451264|dbj|BAC42734.1| unknown protein [Arabidopsis thaliana] &gt;gi|28973087|gb|AAO63868.1| unknown protein [Arabidopsis thaliana] &gt;gi|332004977|gb|AED92360.1| carbon-sulfur lyase [Arabidopsis…
AT5G16950	BnaA03g06320D	81237	ALA	GSBRNA2T00130148001	chrA03	2824337	2824876	unknown protein; Has 1807 Blast hits to 1807 proteins in 277 species: Archae - 0; Bacteria - 0; Metazoa - 736; Fungi - 347; Plants - 385; Viruses - 0; Other Eukaryotes - 339 (source: NCBI BLink).	gi|15237881|ref|NP_197197.1|	uncharacterized protein [Arabidopsis thaliana] &gt;gi|13926247|gb|AAK49597.1|AF372881_1 AT5g16950/F2K13_100 [Arabidopsis thaliana] &gt;gi|9755696|emb|CAC01708.1| putative protein [Arabidopsis thaliana] &gt;gi|16323228|gb|AAL15348.1| AT5g16950/F2K13_100 [Arabidopsis thaliana] &gt;gi|332004979|gb|AED92362.1| uncharacterized protein AT5G16950 [Arabidopsis thaliana]
AT5G16990	BnaA03g06330D	81238	ALA	GSBRNA2T00130149001	chrA03	2825249	2827314	Zinc-binding dehydrogenase family protein; FUNCTIONS IN: oxidoreductase activity, binding, zinc ion binding, catalytic activity; INVOLVED IN: response to oxidative stress; LOCATED IN: plasma membrane; EXPRESSED IN: 26 plant structures; EXPRESSED DURING: 13 growth stages; CONTAINS InterPro DOMAIN/s: GroES-like (InterPro:IPR011032), NAD(P)-binding domain (InterPro:IPR016040), Alcohol dehydrogenase,…	gi|15237890|ref|NP_197201.1|	zinc-binding dehydrogenase family protein [Arabidopsis thaliana] &gt;gi|21431800|sp|Q39173.2|P2_ARATH RecName: Full=NADP-dependent alkenal double bond reductase P2 &gt;gi|9755700|emb|CAC01712.1| quinone oxidoreductase-like protein [Arabidopsis thaliana] &gt;gi|17529038|gb|AAL38729.1| putative quinone oxidoreductase [Arabidopsis thaliana] &gt;gi|20259087|gb|AAM14259.1| putative quinone oxidoreduct…
AT5G17020	BnaA03g06340D	81239	ALA	GSBRNA2T00130150001	chrA03	2828784	2836831	exportin 1A (XPO1A); CONTAINS InterPro DOMAIN/s: Importin-beta, N-terminal (InterPro:IPR001494), Exportin 1, C-terminal (InterPro:IPR014877), Exportin-1/Importin-beta-like (InterPro:IPR013598), Armadillo-like helical (InterPro:IPR011989), Armadillo-type fold (InterPro:IPR016024); BEST Arabidopsis thaliana protein match is: exportin 1B (TAIR:AT3G03110.1); Has 1807 Blast hits to 1807 proteins in 27…	gi|15237894|ref|NP_197204.1|	exportin 1A [Arabidopsis thaliana] &gt;gi|5931694|emb|CAB56597.1| Exportin1 (XPO1) protein [Arabidopsis thaliana] &gt;gi|7671510|emb|CAB89280.1| Exportin1 (XPO1) protein [Arabidopsis thaliana] &gt;gi|9755703|emb|CAC01715.1| Exportin1 (XPO1) protein [Arabidopsis thaliana] &gt;gi|15810123|gb|AAL07205.1| putative exportin1 protein XPO1 [Arabidopsis thaliana] &gt;gi|20465601|gb|AAM20283.1| putative E…
AT5G17070	BnaA03g06350D	81240	ALA	GSBRNA2T00130151001	chrA03	2836949	2839261	CONTAINS InterPro DOMAIN/s: Protein phosphatase 4 core regulatory subunit R2 (InterPro:IPR015267); Has 30201 Blast hits to 17322 proteins in 780 species: Archae - 12; Bacteria - 1396; Metazoa - 17338; Fungi - 3422; Plants - 5037; Viruses - 0; Other Eukaryotes - 2996 (source: NCBI BLink).	gi|297811851|ref|XP_002873809.1|	predicted protein [Arabidopsis lyrata subsp. lyrata] &gt;gi|297319646|gb|EFH50068.1| predicted protein [Arabidopsis lyrata subsp. lyrata]
AT5G17120	BnaA03g06360D	81241	ALA	GSBRNA2T00130152001	chrA03	2844827	2845900	Cystatin/monellin superfamily protein; CONTAINS InterPro DOMAIN/s: Cystatin-related, plant (InterPro:IPR006525); BEST Arabidopsis thaliana protein match is: Cystatin/monellin superfamily protein (TAIR:AT5G17150.1); Has 1807 Blast hits to 1807 proteins in 277 species: Archae - 0; Bacteria - 0; Metazoa - 736; Fungi - 347; Plants - 385; Viruses - 0; Other Eukaryotes - 339 (source: NCBI BLink).	gi|15237912|ref|NP_197214.1|	cystatin/monellin superfamily protein [Arabidopsis thaliana] &gt;gi|9755713|emb|CAC01725.1| putative protein [Arabidopsis thaliana] &gt;gi|332005002|gb|AED92385.1| cystatin/monellin superfamily protein [Arabidopsis thaliana]
AT5G20660	BnaA03g06370D	81242	ALA	GSBRNA2T00130153001	chrA03	2847233	2847599	Zn-dependent exopeptidases superfamily protein; FUNCTIONS IN: peptidase activity; INVOLVED IN: proteolysis; EXPRESSED IN: 23 plant structures; EXPRESSED DURING: 13 growth stages; CONTAINS InterPro DOMAIN/s: Peptidase M28 (InterPro:IPR007484); BEST Arabidopsis thaliana protein match is: Zn-dependent exopeptidases superfamily protein (TAIR:AT1G67420.2); Has 1349 Blast hits to 1339 proteins in 371 s…	gi|15242031|ref|NP_197566.1|	Zn-dependent exopeptidases superfamily protein [Arabidopsis thaliana] &gt;gi|110741500|dbj|BAE98701.1| 24 kDa vacuolar protein - like [Arabidopsis thaliana] &gt;gi|332005489|gb|AED92872.1| Zn-dependent exopeptidases superfamily protein [Arabidopsis thaliana]
AT5G17090	BnaA03g06380D	81243	ALA	GSBRNA2T00130154001	chrA03	2847677	2849937	Cystatin/monellin superfamily protein; CONTAINS InterPro DOMAIN/s: Cystatin-related, plant (InterPro:IPR006525); BEST Arabidopsis thaliana protein match is: Cystatin/monellin superfamily protein (TAIR:AT5G17120.1); Has 1807 Blast hits to 1807 proteins in 277 species: Archae - 0; Bacteria - 0; Metazoa - 736; Fungi - 347; Plants - 385; Viruses - 0; Other Eukaryotes - 339 (source: NCBI BLink).	gi|15237907|ref|NP_197211.1|	Cystatin/monellin superfamily protein [Arabidopsis thaliana] &gt;gi|9755710|emb|CAC01722.1| putative protein [Arabidopsis thaliana] &gt;gi|332004999|gb|AED92382.1| Cystatin/monellin superfamily protein [Arabidopsis thaliana]
AT5G17090	BnaA03g06390D	81244	ALA	GSBRNA2T00130155001	chrA03	2851091	2852497	Cystatin/monellin superfamily protein; CONTAINS InterPro DOMAIN/s: Cystatin-related, plant (InterPro:IPR006525); BEST Arabidopsis thaliana protein match is: Cystatin/monellin superfamily protein (TAIR:AT5G17120.1); Has 1807 Blast hits to 1807 proteins in 277 species: Archae - 0; Bacteria - 0; Metazoa - 736; Fungi - 347; Plants - 385; Viruses - 0; Other Eukaryotes - 339 (source: NCBI BLink).	gi|15237907|ref|NP_197211.1|	Cystatin/monellin superfamily protein [Arabidopsis thaliana] &gt;gi|9755710|emb|CAC01722.1| putative protein [Arabidopsis thaliana] &gt;gi|332004999|gb|AED92382.1| Cystatin/monellin superfamily protein [Arabidopsis thaliana]
AT5G17120	BnaA03g06400D	81245	ALA	GSBRNA2T00130156001	chrA03	2853424	2854281	Cystatin/monellin superfamily protein; CONTAINS InterPro DOMAIN/s: Cystatin-related, plant (InterPro:IPR006525); BEST Arabidopsis thaliana protein match is: Cystatin/monellin superfamily protein (TAIR:AT5G17150.1); Has 1807 Blast hits to 1807 proteins in 277 species: Archae - 0; Bacteria - 0; Metazoa - 736; Fungi - 347; Plants - 385; Viruses - 0; Other Eukaryotes - 339 (source: NCBI BLink).	gi|15237912|ref|NP_197214.1|	cystatin/monellin superfamily protein [Arabidopsis thaliana] &gt;gi|9755713|emb|CAC01725.1| putative protein [Arabidopsis thaliana] &gt;gi|332005002|gb|AED92385.1| cystatin/monellin superfamily protein [Arabidopsis thaliana]
AT5G17120	BnaA03g06410D	81246	ALA	GSBRNA2T00130157001	chrA03	2855762	2856736	Cystatin/monellin superfamily protein; CONTAINS InterPro DOMAIN/s: Cystatin-related, plant (InterPro:IPR006525); BEST Arabidopsis thaliana protein match is: Cystatin/monellin superfamily protein (TAIR:AT5G17150.1); Has 1807 Blast hits to 1807 proteins in 277 species: Archae - 0; Bacteria - 0; Metazoa - 736; Fungi - 347; Plants - 385; Viruses - 0; Other Eukaryotes - 339 (source: NCBI BLink).	gi|15237912|ref|NP_197214.1|	cystatin/monellin superfamily protein [Arabidopsis thaliana] &gt;gi|9755713|emb|CAC01725.1| putative protein [Arabidopsis thaliana] &gt;gi|332005002|gb|AED92385.1| cystatin/monellin superfamily protein [Arabidopsis thaliana]
AT5G17090	BnaA03g06420D	81247	ALA	GSBRNA2T00130158001	chrA03	2858358	2861249	Cystatin/monellin superfamily protein; CONTAINS InterPro DOMAIN/s: Cystatin-related, plant (InterPro:IPR006525); BEST Arabidopsis thaliana protein match is: Cystatin/monellin superfamily protein (TAIR:AT5G17120.1); Has 1807 Blast hits to 1807 proteins in 277 species: Archae - 0; Bacteria - 0; Metazoa - 736; Fungi - 347; Plants - 385; Viruses - 0; Other Eukaryotes - 339 (source: NCBI BLink).	gi|15237907|ref|NP_197211.1|	Cystatin/monellin superfamily protein [Arabidopsis thaliana] &gt;gi|9755710|emb|CAC01722.1| putative protein [Arabidopsis thaliana] &gt;gi|332004999|gb|AED92382.1| Cystatin/monellin superfamily protein [Arabidopsis thaliana]
	BnaA03g06430D	81248	ALA	GSBRNA2T00130159001	chrA03	2861325	2861430		-	-
AT5G17160	BnaA03g06440D	81249	ALA	GSBRNA2T00130160001	chrA03	2862001	2864677	unknown protein; BEST Arabidopsis thaliana protein match is: unknown protein (TAIR:AT3G03130.1); Has 14330 Blast hits to 10381 proteins in 896 species: Archae - 94; Bacteria - 2881; Metazoa - 4019; Fungi - 1576; Plants - 515; Viruses - 110; Other Eukaryotes - 5135 (source: NCBI BLink).	gi|42567905|ref|NP_197218.2|	uncharacterized protein [Arabidopsis thaliana] &gt;gi|22655304|gb|AAM98242.1| putative protein [Arabidopsis thaliana] &gt;gi|133778842|gb|ABO38761.1| At5g17160 [Arabidopsis thaliana] &gt;gi|332005006|gb|AED92389.1| uncharacterized protein AT5G17160 [Arabidopsis thaliana]
AT5G17230	BnaA03g06450D	81250	ALA	GSBRNA2T00130161001	chrA03	2865426	2868052	PHYTOENE SYNTHASE (PSY); FUNCTIONS IN: phytoene synthase activity, geranylgeranyl-diphosphate geranylgeranyltransferase activity; INVOLVED IN: carotenoid biosynthetic process; LOCATED IN: chloroplast; EXPRESSED IN: 23 plant structures; EXPRESSED DURING: 13 growth stages; CONTAINS InterPro DOMAIN/s: Squalene/phytoene synthase, conserved site (InterPro:IPR019845), Terpenoid synthase (InterPro:IPR00…	gi|371486492|gb|AEX31291.1|	phytoene synthase [Brassica napus] &gt;gi|570437856|gb|AHE79746.1| phytoene synthase [Brassica napus]
AT5G17260	BnaA03g06460D	81251	ALA	GSBRNA2T00130163001	chrA03	2876688	2879215	NAC domain containing protein 86 (NAC086); FUNCTIONS IN: sequence-specific DNA binding transcription factor activity; INVOLVED IN: multicellular organismal development, regulation of transcription; LOCATED IN: cellular_component unknown; CONTAINS InterPro DOMAIN/s: No apical meristem (NAM) protein (InterPro:IPR003441); BEST Arabidopsis thaliana protein match is: NAC domain containing protein 45 (…	gi|297811871|ref|XP_002873819.1|	ANAC086 [Arabidopsis lyrata subsp. lyrata] &gt;gi|297319656|gb|EFH50078.1| ANAC086 [Arabidopsis lyrata subsp. lyrata]
AT5G17270	BnaA03g06470D	81252	ALA	GSBRNA2T00130165001	chrA03	2883297	2884089	Protein prenylyltransferase superfamily protein; FUNCTIONS IN: binding; INVOLVED IN: biological_process unknown; LOCATED IN: cellular_component unknown; EXPRESSED IN: 21 plant structures; EXPRESSED DURING: 10 growth stages; CONTAINS InterPro DOMAIN/s: Tetratricopeptide TPR-1 (InterPro:IPR001440), Tetratricopeptide-like helical (InterPro:IPR011990), Tetratricopeptide repeat-containing (InterPro:IP…	gi|15237943|ref|NP_197229.1|	tetratricopeptide repeat-containing protein [Arabidopsis thaliana] &gt;gi|10177072|dbj|BAB10514.1| unnamed protein product [Arabidopsis thaliana] &gt;gi|332005024|gb|AED92407.1| tetratricopeptide repeat-containing protein [Arabidopsis thaliana]
AT5G17270	BnaA03g06480D	81253	ALA	GSBRNA2T00130166001	chrA03	2884146	2886161	Protein prenylyltransferase superfamily protein; FUNCTIONS IN: binding; INVOLVED IN: biological_process unknown; LOCATED IN: cellular_component unknown; EXPRESSED IN: 21 plant structures; EXPRESSED DURING: 10 growth stages; CONTAINS InterPro DOMAIN/s: Tetratricopeptide TPR-1 (InterPro:IPR001440), Tetratricopeptide-like helical (InterPro:IPR011990), Tetratricopeptide repeat-containing (InterPro:IP…	gi|297807747|ref|XP_002871757.1|	tetratricopeptide repeat-containing protein [Arabidopsis lyrata subsp. lyrata] &gt;gi|297317594|gb|EFH48016.1| tetratricopeptide repeat-containing protein [Arabidopsis lyrata subsp. lyrata]
AT5G17300	BnaA03g06490D	81254	ALA	GSBRNA2T00130168001	chrA03	2900664	2903356	REVEILLE 1 (RVE1); CONTAINS InterPro DOMAIN/s: SANT, DNA-binding (InterPro:IPR001005), Homeodomain-like (InterPro:IPR009057), Myb, DNA-binding (InterPro:IPR014778), HTH transcriptional regulator, Myb-type, DNA-binding (InterPro:IPR017930), Myb-like DNA-binding domain, SHAQKYF class (InterPro:IPR006447); BEST Arabidopsis thaliana protein match is: Homeodomain-like superfamily protein (TAIR:AT5G372…	gi|42567912|ref|NP_568344.2|	myb family transcription factor RVE1 [Arabidopsis thaliana] &gt;gi|576017754|sp|F4KGY6.1|RVE1_ARATH RecName: Full=Protein REVEILLE 1 &gt;gi|332005027|gb|AED92410.1| myb family transcription factor [Arabidopsis thaliana]
AT5G17310	BnaA03g06500D	81255	ALA	GSBRNA2T00130169001	chrA03	2904767	2909212	UDP-glucose pyrophosphorylase 2 (UGP2); FUNCTIONS IN: UTP:glucose-1-phosphate uridylyltransferase activity, nucleotidyltransferase activity; INVOLVED IN: response to cadmium ion, callose deposition in cell wall, response to salt stress, metabolic process, pollen development; LOCATED IN: plasma membrane; EXPRESSED IN: 27 plant structures; EXPRESSED DURING: 17 growth stages; CONTAINS InterPro DOMAI…	gi|15237947|ref|NP_197233.1|	UTP--glucose-1-phosphate uridylyltransferase 1 [Arabidopsis thaliana] &gt;gi|12585448|sp|P57751.1|UGPA1_ARATH RecName: Full=UTP--glucose-1-phosphate uridylyltransferase 1; AltName: Full=UDP-glucose pyrophosphorylase 1; Short=UDPGP 1; Short=UGPase 1 &gt;gi|13430664|gb|AAK25954.1|AF360244_1 putative UDP-glucose pyrophosphorylase [Arabidopsis thaliana] &gt;gi|13605671|gb|AAK32829.1|AF361816_1 AT5g17…
AT5G17330	BnaA03g06510D	81256	ALA	GSBRNA2T00130170001	chrA03	2910648	2912944	glutamate decarboxylase (GAD); FUNCTIONS IN: calmodulin binding, glutamate decarboxylase activity; INVOLVED IN: response to cadmium ion; EXPRESSED IN: 13 plant structures; EXPRESSED DURING: 6 growth stages; CONTAINS InterPro DOMAIN/s: Pyridoxal phosphate-dependent transferase, major domain (InterPro:IPR015424), Pyridoxal phosphate-dependent decarboxylase (InterPro:IPR002129), Glutamate decarboxyl…	gi|15237949|ref|NP_197235.1|	glutamate decarboxylase 1 [Arabidopsis thaliana] &gt;gi|21264439|sp|Q42521.2|DCE1_ARATH RecName: Full=Glutamate decarboxylase 1; Short=GAD 1 &gt;gi|10177078|dbj|BAB10520.1| glutamate decarboxylase 1 (GAD 1) [Arabidopsis thaliana] &gt;gi|20453187|gb|AAM19834.1| AT5g17330/MKP11_18 [Arabidopsis thaliana] &gt;gi|24111355|gb|AAN46801.1| At5g17330/MKP11_18 [Arabidopsis thaliana] &gt;gi|332005031|gb|AED…
AT5G17330	BnaA03g06520D	81257	ALA	GSBRNA2T00130171001	chrA03	2913346	2918001	glutamate decarboxylase (GAD); FUNCTIONS IN: calmodulin binding, glutamate decarboxylase activity; INVOLVED IN: response to cadmium ion; EXPRESSED IN: 13 plant structures; EXPRESSED DURING: 6 growth stages; CONTAINS InterPro DOMAIN/s: Pyridoxal phosphate-dependent transferase, major domain (InterPro:IPR015424), Pyridoxal phosphate-dependent decarboxylase (InterPro:IPR002129), Glutamate decarboxyl…	gi|15237949|ref|NP_197235.1|	glutamate decarboxylase 1 [Arabidopsis thaliana] &gt;gi|21264439|sp|Q42521.2|DCE1_ARATH RecName: Full=Glutamate decarboxylase 1; Short=GAD 1 &gt;gi|10177078|dbj|BAB10520.1| glutamate decarboxylase 1 (GAD 1) [Arabidopsis thaliana] &gt;gi|20453187|gb|AAM19834.1| AT5g17330/MKP11_18 [Arabidopsis thaliana] &gt;gi|24111355|gb|AAN46801.1| At5g17330/MKP11_18 [Arabidopsis thaliana] &gt;gi|332005031|gb|AED…
AT5G17340	BnaA03g06530D	81258	ALA	GSBRNA2T00130172001	chrA03	2920661	2921030	Putative membrane lipoprotein; FUNCTIONS IN: molecular_function unknown; INVOLVED IN: biological_process unknown; LOCATED IN: endomembrane system; EXPRESSED IN: petal, leaf whorl, sepal, flower; EXPRESSED DURING: 4 anthesis, petal differentiation and expansion stage; BEST Arabidopsis thaliana protein match is: Protein of unknown function (DUF1278) (TAIR:AT3G03272.1); Has 1807 Blast hits to 1807 p…	gi|15237950|ref|NP_197236.1|	putative membrane lipoprotein [Arabidopsis thaliana] &gt;gi|10177079|dbj|BAB10521.1| unnamed protein product [Arabidopsis thaliana] &gt;gi|62867603|gb|AAY17405.1| At5g17340 [Arabidopsis thaliana] &gt;gi|66841346|gb|AAY57310.1| At5g17340 [Arabidopsis thaliana] &gt;gi|332005032|gb|AED92415.1| putative membrane lipoprotein [Arabidopsis thaliana]
AT5G17330	BnaA03g06540D	81259	ALA	GSBRNA2T00130174001	chrA03	2923645	2923933	glutamate decarboxylase (GAD); FUNCTIONS IN: calmodulin binding, glutamate decarboxylase activity; INVOLVED IN: response to cadmium ion; EXPRESSED IN: 13 plant structures; EXPRESSED DURING: 6 growth stages; CONTAINS InterPro DOMAIN/s: Pyridoxal phosphate-dependent transferase, major domain (InterPro:IPR015424), Pyridoxal phosphate-dependent decarboxylase (InterPro:IPR002129), Glutamate decarboxyl…	gi|15237949|ref|NP_197235.1|	glutamate decarboxylase 1 [Arabidopsis thaliana] &gt;gi|21264439|sp|Q42521.2|DCE1_ARATH RecName: Full=Glutamate decarboxylase 1; Short=GAD 1 &gt;gi|10177078|dbj|BAB10520.1| glutamate decarboxylase 1 (GAD 1) [Arabidopsis thaliana] &gt;gi|20453187|gb|AAM19834.1| AT5g17330/MKP11_18 [Arabidopsis thaliana] &gt;gi|24111355|gb|AAN46801.1| At5g17330/MKP11_18 [Arabidopsis thaliana] &gt;gi|332005031|gb|AED…
AT5G17340	BnaA03g06550D	81260	ALA	GSBRNA2T00130175001	chrA03	2924482	2924845	Putative membrane lipoprotein; FUNCTIONS IN: molecular_function unknown; INVOLVED IN: biological_process unknown; LOCATED IN: endomembrane system; EXPRESSED IN: petal, leaf whorl, sepal, flower; EXPRESSED DURING: 4 anthesis, petal differentiation and expansion stage; BEST Arabidopsis thaliana protein match is: Protein of unknown function (DUF1278) (TAIR:AT3G03272.1); Has 1807 Blast hits to 1807 p…	gi|4574746|gb|AAD24197.1|AF136223_1	M3.4 protein [Brassica napus]
AT5G17340	BnaA03g06560D	81261	ALA	GSBRNA2T00130177001	chrA03	2933717	2934080	Putative membrane lipoprotein; FUNCTIONS IN: molecular_function unknown; INVOLVED IN: biological_process unknown; LOCATED IN: endomembrane system; EXPRESSED IN: petal, leaf whorl, sepal, flower; EXPRESSED DURING: 4 anthesis, petal differentiation and expansion stage; BEST Arabidopsis thaliana protein match is: Protein of unknown function (DUF1278) (TAIR:AT3G03272.1); Has 1807 Blast hits to 1807 p…	gi|4574746|gb|AAD24197.1|AF136223_1	M3.4 protein [Brassica napus]
AT5G17350	BnaA03g06570D	81262	ALA	GSBRNA2T00130179001	chrA03	2937735	2938359	unknown protein; FUNCTIONS IN: molecular_function unknown; INVOLVED IN: N-terminal protein myristoylation; LOCATED IN: cellular_component unknown; EXPRESSED IN: 15 plant structures; EXPRESSED DURING: 8 growth stages; BEST Arabidopsis thaliana protein match is: unknown protein (TAIR:AT3G03280.1); Has 1807 Blast hits to 1807 proteins in 277 species: Archae - 0; Bacteria - 0; Metazoa - 736; Fungi - …	gi|15228513|ref|NP_186978.1|	uncharacterized protein [Arabidopsis thaliana] &gt;gi|6714412|gb|AAF26100.1|AC012328_3 unknown protein [Arabidopsis thaliana] &gt;gi|54261723|gb|AAV31165.1| At3g03280 [Arabidopsis thaliana] &gt;gi|57222180|gb|AAW38997.1| At3g03280 [Arabidopsis thaliana] &gt;gi|332640401|gb|AEE73922.1| uncharacterized protein AT3G03280 [Arabidopsis thaliana]
AT5G17330	BnaA03g06580D	81263	ALA	GSBRNA2T00130180001	chrA03	2939071	2940619	glutamate decarboxylase (GAD); FUNCTIONS IN: calmodulin binding, glutamate decarboxylase activity; INVOLVED IN: response to cadmium ion; EXPRESSED IN: 13 plant structures; EXPRESSED DURING: 6 growth stages; CONTAINS InterPro DOMAIN/s: Pyridoxal phosphate-dependent transferase, major domain (InterPro:IPR015424), Pyridoxal phosphate-dependent decarboxylase (InterPro:IPR002129), Glutamate decarboxyl…	gi|15237949|ref|NP_197235.1|	glutamate decarboxylase 1 [Arabidopsis thaliana] &gt;gi|21264439|sp|Q42521.2|DCE1_ARATH RecName: Full=Glutamate decarboxylase 1; Short=GAD 1 &gt;gi|10177078|dbj|BAB10520.1| glutamate decarboxylase 1 (GAD 1) [Arabidopsis thaliana] &gt;gi|20453187|gb|AAM19834.1| AT5g17330/MKP11_18 [Arabidopsis thaliana] &gt;gi|24111355|gb|AAN46801.1| At5g17330/MKP11_18 [Arabidopsis thaliana] &gt;gi|332005031|gb|AED…
AT5G17370	BnaA03g06590D	81264	ALA	GSBRNA2T00130182001	chrA03	2945256	2946642	Transducin/WD40 repeat-like superfamily protein; CONTAINS InterPro DOMAIN/s: WD40 repeat-like-containing domain (InterPro:IPR011046), WD40 repeat 2 (InterPro:IPR019782), WD40-repeat-containing domain (InterPro:IPR017986), WD40 repeat (InterPro:IPR001680), WD40/YVTN repeat-like-containing domain (InterPro:IPR015943), WD40 repeat, subgroup (InterPro:IPR019781); Has 1807 Blast hits to 1807 proteins …	gi|334187728|ref|NP_197239.2|	transducin/WD40 domain-containing protein [Arabidopsis thaliana] &gt;gi|332005035|gb|AED92418.1| transducin/WD40 domain-containing protein [Arabidopsis thaliana]
AT5G17410	BnaA03g06600D	81265	ALA	GSBRNA2T00130183001	chrA03	2947256	2952027	Spc97 / Spc98 family of spindle pole body (SBP) component; INVOLVED IN: microtubule cytoskeleton organization; LOCATED IN: spindle pole, microtubule organizing center; EXPRESSED IN: 18 plant structures; EXPRESSED DURING: 7 growth stages; CONTAINS InterPro DOMAIN/s: Spc97/Spc98 (InterPro:IPR007259); BEST Arabidopsis thaliana protein match is: spindle pole body component 98 (TAIR:AT5G06680.1); Has …	gi|9755764|emb|CAC01736.1|	spindle pole body protein-like [Arabidopsis thaliana]
AT5G17420	BnaA03g06610D	81266	ALA	GSBRNA2T00130184001	chrA03	2952133	2957479	IRREGULAR XYLEM 3 (IRX3); FUNCTIONS IN: cellulose synthase activity; INVOLVED IN: cellulose biosynthetic process, plant-type cell wall biogenesis, secondary cell wall biogenesis, rhamnogalacturonan I side chain metabolic process; LOCATED IN: plasma membrane, chloroplast; EXPRESSED IN: 27 plant structures; EXPRESSED DURING: 14 growth stages; CONTAINS InterPro DOMAIN/s: Cellulose synthase (InterPro…	gi|241740147|gb|ACS68197.1|	cellulose synthase 7.1 catalytic subunit [Brassica napus]
	BnaA03g06620D	81267	ALA	GSBRNA2T00130186001	chrA03	2960421	2961518		-	-
AT5G44220	BnaA03g06630D	81268	ALA	GSBRNA2T00130187001	chrA03	2963556	2964687	F-box family protein; CONTAINS InterPro DOMAIN/s: F-box domain, cyclin-like (InterPro:IPR001810), F-box domain, Skp2-like (InterPro:IPR022364); BEST Arabidopsis thaliana protein match is: F-box and associated interaction domains-containing protein (TAIR:AT4G38870.1); Has 1045 Blast hits to 1017 proteins in 38 species: Archae - 0; Bacteria - 0; Metazoa - 0; Fungi - 0; Plants - 1045; Viruses - 0; O…	gi|15241447|ref|NP_199235.1|	putative F-box protein [Arabidopsis thaliana] &gt;gi|75262388|sp|Q9FFG9.1|FB282_ARATH RecName: Full=Putative F-box protein At5g44220 &gt;gi|9759523|dbj|BAB10989.1| unnamed protein product [Arabidopsis thaliana] &gt;gi|332007693|gb|AED95076.1| putative F-box protein [Arabidopsis thaliana]
AT5G17540	BnaA03g06640D	81269	ALA	GSBRNA2T00130188001	chrA03	2966295	2968127	HXXXD-type acyl-transferase family protein; FUNCTIONS IN: transferase activity, transferring acyl groups other than amino-acyl groups; INVOLVED IN: biological_process unknown; LOCATED IN: cellular_component unknown; EXPRESSED IN: 9 plant structures; EXPRESSED DURING: 4 anthesis, C globular stage, F mature embryo stage, petal differentiation and expansion stage; CONTAINS InterPro DOMAIN/s: Transfe…	gi|15237985|ref|NP_197256.1|	HXXXD-type acyl-transferase family protein [Arabidopsis thaliana] &gt;gi|9755779|emb|CAC01898.1| putative protein [Arabidopsis thaliana] &gt;gi|194272238|gb|ACF37204.1| At5g17540 [Arabidopsis thaliana] &gt;gi|332005058|gb|AED92441.1| HXXXD-type acyl-transferase family protein [Arabidopsis thaliana]
AT5G17560	BnaA03g06650D	81270	ALA	GSBRNA2T00130191001	chrA03	2982985	2984209	BolA-like family protein; FUNCTIONS IN: transcription regulator activity; INVOLVED IN: biological_process unknown; LOCATED IN: chloroplast; EXPRESSED IN: 22 plant structures; EXPRESSED DURING: 13 growth stages; CONTAINS InterPro DOMAIN/s: BolA-like protein (InterPro:IPR002634); BEST Arabidopsis thaliana protein match is: BolA-like family protein (TAIR:AT1G55805.1); Has 1807 Blast hits to 1807 pro…	gi|15237987|ref|NP_197258.1|	BolA-like protein [Arabidopsis thaliana] &gt;gi|9755781|emb|CAC01900.1| putative protein [Arabidopsis thaliana] &gt;gi|21618086|gb|AAM67136.1| unknown [Arabidopsis thaliana] &gt;gi|98960931|gb|ABF58949.1| At5g17560 [Arabidopsis thaliana] &gt;gi|332005060|gb|AED92443.1| BolA-like protein [Arabidopsis thaliana]
AT5G17590	BnaA03g06660D	81271	ALA	GSBRNA2T00130192001	chrA03	2984911	2985268	Putative membrane lipoprotein; FUNCTIONS IN: molecular_function unknown; INVOLVED IN: biological_process unknown; LOCATED IN: endomembrane system; Has 1807 Blast hits to 1807 proteins in 277 species: Archae - 0; Bacteria - 0; Metazoa - 736; Fungi - 347; Plants - 385; Viruses - 0; Other Eukaryotes - 339 (source: NCBI BLink).	gi|15237990|ref|NP_197261.1|	putative membrane lipoprotein [Arabidopsis thaliana] &gt;gi|9755784|emb|CAC01903.1| putative protein [Arabidopsis thaliana] &gt;gi|332005063|gb|AED92446.1| putative membrane lipoprotein [Arabidopsis thaliana]
AT5G17600	BnaA03g06670D	81272	ALA	GSBRNA2T00130193001	chrA03	2987556	2988762	RING/U-box superfamily protein; FUNCTIONS IN: zinc ion binding; EXPRESSED IN: 19 plant structures; EXPRESSED DURING: 11 growth stages; CONTAINS InterPro DOMAIN/s: Zinc finger, RING-type (InterPro:IPR001841), Zinc finger, C3HC4 RING-type (InterPro:IPR018957); BEST Arabidopsis thaliana protein match is: RING/U-box superfamily protein (TAIR:AT3G03550.1); Has 1807 Blast hits to 1807 proteins in 277 s…	gi|15237991|ref|NP_197262.1|	RING-H2 finger protein ATL52 [Arabidopsis thaliana] &gt;gi|68565306|sp|Q9LF64.1|ATL52_ARATH RecName: Full=RING-H2 finger protein ATL52 &gt;gi|9755785|emb|CAC01904.1| RING-H2 zinc finger protein-like [Arabidopsis thaliana] &gt;gi|332005064|gb|AED92447.1| RING-H2 finger protein ATL52 [Arabidopsis thaliana]
	BnaA03g06680D	81273	ALA	GSBRNA2T00130194001	chrA03	2990681	2992364		gi|590680434|ref|XP_007040861.1|	F-box family protein [Theobroma cacao] &gt;gi|508778106|gb|EOY25362.1| F-box family protein [Theobroma cacao]
AT5G17690	BnaA03g06690D	81274	ALA	GSBRNA2T00130195001	chrA03	2993684	2995519	TERMINAL FLOWER 2 (TFL2); CONTAINS InterPro DOMAIN/s: Chromo domain subgroup (InterPro:IPR017984), Chromo domain-like (InterPro:IPR016197), Chromo shadow, subgroup (InterPro:IPR018125), Chromo domain (InterPro:IPR000953); Has 1807 Blast hits to 1807 proteins in 277 species: Archae - 0; Bacteria - 0; Metazoa - 736; Fungi - 347; Plants - 385; Viruses - 0; Other Eukaryotes - 339 (source: NCBI BLink).	gi|297811919|ref|XP_002873843.1|	predicted protein [Arabidopsis lyrata subsp. lyrata] &gt;gi|297319680|gb|EFH50102.1| predicted protein [Arabidopsis lyrata subsp. lyrata]
AT5G17760	BnaA03g06700D	81275	ALA	GSBRNA2T00130196001	chrA03	2997636	2999503	P-loop containing nucleoside triphosphate hydrolases superfamily protein; FUNCTIONS IN: nucleoside-triphosphatase activity, nucleotide binding, ATP binding; LOCATED IN: plasma membrane; EXPRESSED IN: 23 plant structures; EXPRESSED DURING: 13 growth stages; CONTAINS InterPro DOMAIN/s: ATPase, AAA+ type, core (InterPro:IPR003593), ATPase, AAA-type, core (InterPro:IPR003959), ATPase, AAA-type, conse…	gi|30686502|ref|NP_850841.1|	P-loop containing nucleoside triphosphate hydrolases superfamily protein [Arabidopsis thaliana] &gt;gi|9759053|dbj|BAB09575.1| AAA-type ATPase-like protein [Arabidopsis thaliana] &gt;gi|332005081|gb|AED92464.1| P-loop containing nucleoside triphosphate hydrolases superfamily protein [Arabidopsis thaliana]
AT5G17770	BnaA03g06710D	81276	ALA	GSBRNA2T00130197001	chrA03	3005005	3007251	NADH:cytochrome B5 reductase 1 (CBR); FUNCTIONS IN: cytochrome-b5 reductase activity; INVOLVED IN: electron transport chain; LOCATED IN: endoplasmic reticulum, plasma membrane, plant-type cell wall; EXPRESSED IN: 25 plant structures; EXPRESSED DURING: 15 growth stages; CONTAINS InterPro DOMAIN/s: Oxidoreductase FAD/NAD(P)-binding (InterPro:IPR001433), Ferredoxin reductase-type FAD-binding domain …	gi|15238025|ref|NP_197279.1|	NADH--cytochrome B5 reductase 1 [Arabidopsis thaliana] &gt;gi|75274821|sp|Q9ZNT1.1|NB5R1_ARATH RecName: Full=NADH--cytochrome b5 reductase 1 &gt;gi|4240116|dbj|BAA74837.1| NADH-cytochrome b5 reductase [Arabidopsis thaliana] &gt;gi|4240118|dbj|BAA74838.1| NADH-cytochrome b5 reductase [Arabidopsis thaliana] &gt;gi|9759054|dbj|BAB09576.1| NADH-cytochrome b5 reductase [Arabidopsis thaliana] &gt;gi|21…
AT5G17790	BnaA03g06720D	81277	ALA	GSBRNA2T00130198001	chrA03	3007796	3010395	VARIEGATED 3 (VAR3); FUNCTIONS IN: binding, zinc ion binding; INVOLVED IN: chloroplast organization; LOCATED IN: chloroplast, chloroplast stroma; EXPRESSED IN: 21 plant structures; EXPRESSED DURING: 13 growth stages; CONTAINS InterPro DOMAIN/s: Zinc finger, RanBP2-type (InterPro:IPR001876); BEST Arabidopsis thaliana protein match is: zinc finger (Ran-binding) family protein (TAIR:AT1G55040.1); Ha…	gi|15238027|ref|NP_197281.1|	zinc finger protein VAR3 [Arabidopsis thaliana] &gt;gi|56749785|sp|Q8S9K3.2|VAR3_ARATH RecName: Full=Zinc finger protein VAR3, chloroplastic; AltName: Full=Protein VARIEGATED 3; Flags: Precursor &gt;gi|9759056|dbj|BAB09578.1| unnamed protein product [Arabidopsis thaliana] &gt;gi|332005086|gb|AED92469.1| zinc finger protein VAR3 [Arabidopsis thaliana]
AT5G17800	BnaA03g06730D	81278	ALA	GSBRNA2T00130200001	chrA03	3016140	3017979	myb domain protein 56 (MYB56); CONTAINS InterPro DOMAIN/s: SANT, DNA-binding (InterPro:IPR001005), Homeodomain-like (InterPro:IPR009057), Myb, DNA-binding (InterPro:IPR014778), HTH transcriptional regulator, Myb-type, DNA-binding (InterPro:IPR017930), Homeodomain-related (InterPro:IPR012287), Myb transcription factor (InterPro:IPR015495); BEST Arabidopsis thaliana protein match is: myb domain pro…	gi|297807797|ref|XP_002871782.1|	AtMYB56 [Arabidopsis lyrata subsp. lyrata] &gt;gi|297317619|gb|EFH48041.1| AtMYB56 [Arabidopsis lyrata subsp. lyrata]
AT5G17820	BnaA03g06740D	81279	ALA	GSBRNA2T00130201001	chrA03	3018729	3020918	Peroxidase superfamily protein; FUNCTIONS IN: peroxidase activity, heme binding; INVOLVED IN: oxidation reduction, response to oxidative stress; LOCATED IN: cell wall, membrane, plant-type cell wall; EXPRESSED IN: root, leaf; CONTAINS InterPro DOMAIN/s: Haem peroxidase (InterPro:IPR010255), Plant peroxidase (InterPro:IPR000823), Peroxidases heam-ligand binding site (InterPro:IPR019793), Peroxidas…	gi|15238030|ref|NP_197284.1|	peroxidase 57 [Arabidopsis thaliana] &gt;gi|26397647|sp|Q43729.1|PER57_ARATH RecName: Full=Peroxidase 57; Short=Atperox P57; AltName: Full=ATP13a; AltName: Full=PRXR10; Flags: Precursor &gt;gi|1402900|emb|CAA66966.1| peroxidase [Arabidopsis thaliana] &gt;gi|1429219|emb|CAA67312.1| peroxidase ATP13a [Arabidopsis thaliana] &gt;gi|9759059|dbj|BAB09581.1| peroxidase [Arabidopsis thaliana] &gt;gi|3174…
AT5G17840	BnaA03g06750D	81280	ALA	GSBRNA2T00130202001	chrA03	3023343	3024476	DnaJ/Hsp40 cysteine-rich domain superfamily protein; FUNCTIONS IN: unfolded protein binding, heat shock protein binding; INVOLVED IN: protein folding; LOCATED IN: chloroplast; EXPRESSED IN: 22 plant structures; EXPRESSED DURING: 13 growth stages; CONTAINS InterPro DOMAIN/s: Heat shock protein DnaJ, cysteine-rich domain (InterPro:IPR001305); Has 1807 Blast hits to 1807 proteins in 277 species: Arc…	gi|15238662|ref|NP_197286.1|	DnaJ/Hsp40 cysteine-rich domain superfamily protein [Arabidopsis thaliana] &gt;gi|15810481|gb|AAL07128.1| unknown protein [Arabidopsis thaliana] &gt;gi|20259267|gb|AAM14369.1| unknown protein [Arabidopsis thaliana] &gt;gi|21553846|gb|AAM62939.1| unknown [Arabidopsis thaliana] &gt;gi|332005093|gb|AED92476.1| DnaJ/Hsp40 cysteine-rich domain superfamily protein [Arabidopsis thaliana]
AT5G17870	BnaA03g06760D	81281	ALA	GSBRNA2T00130203001	chrA03	3024598	3025196	plastid-specific 50S ribosomal protein 6 (PSRP6); FUNCTIONS IN: structural constituent of ribosome, rRNA binding; INVOLVED IN: translation; LOCATED IN: chloroplast; EXPRESSED IN: 23 plant structures; EXPRESSED DURING: 13 growth stages; CONTAINS InterPro DOMAIN/s: Ribosomal protein L6, chloroplast (InterPro:IPR020526); Has 30201 Blast hits to 17322 proteins in 780 species: Archae - 12; Bacteria - …	gi|18418457|ref|NP_568358.1|	plastid-specific 50S ribosomal protein 6 [Arabidopsis thaliana] &gt;gi|75171293|sp|Q9FKP0.1|PSRP6_ARATH RecName: Full=50S ribosomal protein 6, chloroplastic; AltName: Full=CL25; AltName: Full=Plastid-specific 50S ribosomal protein 6; Short=PSRP-6; Flags: Precursor &gt;gi|10177888|dbj|BAB11220.1| unnamed protein product [Arabidopsis thaliana] &gt;gi|14517428|gb|AAK62604.1| AT5g17870/MPI7_10 [Arabi…
AT5G17900	BnaA03g06770D	81282	ALA	GSBRNA2T00130204001	chrA03	3025775	3027897	microfibrillar-associated protein-related; FUNCTIONS IN: molecular_function unknown; INVOLVED IN: biological_process unknown; LOCATED IN: extracellular region; CONTAINS InterPro DOMAIN/s: Micro-fibrillar-associated 1, C-terminal (InterPro:IPR009730); BEST Arabidopsis thaliana protein match is: microfibrillar-associated protein-related (TAIR:AT4G08580.1); Has 1807 Blast hits to 1807 proteins in 27…	gi|15238671|ref|NP_197292.1|	microfibrillar-associated protein 1 [Arabidopsis thaliana] &gt;gi|10177892|dbj|BAB11224.1| unnamed protein product [Arabidopsis thaliana] &gt;gi|28973738|gb|AAO64185.1| putative microfibril-associated protein [Arabidopsis thaliana] &gt;gi|29824263|gb|AAP04092.1| putative microfibril-associated protein [Arabidopsis thaliana] &gt;gi|110736902|dbj|BAF00408.1| microfibril-associated protein - like [A…
AT5G17910	BnaA03g06780D	81283	ALA	GSBRNA2T00130205001	chrA03	3029148	3034100	unknown protein; FUNCTIONS IN: molecular_function unknown; INVOLVED IN: biological_process unknown; LOCATED IN: mitochondrion; EXPRESSED IN: 23 plant structures; EXPRESSED DURING: 15 growth stages; BEST Arabidopsis thaliana protein match is: unknown protein (TAIR:AT2G29620.1).	gi|15238684|ref|NP_197293.1|	uncharacterized protein [Arabidopsis thaliana] &gt;gi|334187738|ref|NP_001190328.1| uncharacterized protein [Arabidopsis thaliana] &gt;gi|10177893|dbj|BAB11225.1| unnamed protein product [Arabidopsis thaliana] &gt;gi|332005101|gb|AED92484.1| uncharacterized protein AT5G17910 [Arabidopsis thaliana] &gt;gi|332005102|gb|AED92485.1| uncharacterized protein AT5G17910 [Arabidopsis thaliana]
AT5G17920	BnaA03g06790D	81284	ALA	GSBRNA2T00130206001	chrA03	3037118	3041465	COBALAMIN-INDEPENDENT METHIONINE SYNTHASE (ATCIMS); FUNCTIONS IN: 5-methyltetrahydropteroyltriglutamate-homocysteine S-methyltransferase activity, methionine synthase activity; INVOLVED IN: response to zinc ion, response to salt stress, methionine biosynthetic process; LOCATED IN: in 6 components; EXPRESSED IN: 9 plant structures; EXPRESSED DURING: seedling growth, seed development stages; CONTAI…	gi|297807807|ref|XP_002871787.1|	cobalamin-independent methionine synthase [Arabidopsis lyrata subsp. lyrata] &gt;gi|297317624|gb|EFH48046.1| cobalamin-independent methionine synthase [Arabidopsis lyrata subsp. lyrata]
AT5G18010	BnaA03g06800D	81285	ALA	GSBRNA2T00130207001	chrA03	3042124	3042403	SAUR-like auxin-responsive protein family ; CONTAINS InterPro DOMAIN/s: Auxin responsive SAUR protein (InterPro:IPR003676); BEST Arabidopsis thaliana protein match is: SAUR-like auxin-responsive protein family (TAIR:AT5G18080.1); Has 1807 Blast hits to 1807 proteins in 277 species: Archae - 0; Bacteria - 0; Metazoa - 736; Fungi - 347; Plants - 385; Viruses - 0; Other Eukaryotes - 339 (source: NCB…	gi|3043536|dbj|BAA25434.1|	SAUR [Raphanus sativus]
AT5G18030	BnaA03g06810D	81286	ALA	GSBRNA2T00130208001	chrA03	3043181	3043616	SAUR-like auxin-responsive protein family ; CONTAINS InterPro DOMAIN/s: Auxin responsive SAUR protein (InterPro:IPR003676); BEST Arabidopsis thaliana protein match is: SAUR-like auxin-responsive protein family (TAIR:AT5G18020.1); Has 1807 Blast hits to 1807 proteins in 277 species: Archae - 0; Bacteria - 0; Metazoa - 736; Fungi - 347; Plants - 385; Viruses - 0; Other Eukaryotes - 339 (source: NCB…	gi|3043536|dbj|BAA25434.1|	SAUR [Raphanus sativus]
AT5G18030	BnaA03g06820D	81287	ALA	GSBRNA2T00130209001	chrA03	3044127	3044620	SAUR-like auxin-responsive protein family ; CONTAINS InterPro DOMAIN/s: Auxin responsive SAUR protein (InterPro:IPR003676); BEST Arabidopsis thaliana protein match is: SAUR-like auxin-responsive protein family (TAIR:AT5G18020.1); Has 1807 Blast hits to 1807 proteins in 277 species: Archae - 0; Bacteria - 0; Metazoa - 736; Fungi - 347; Plants - 385; Viruses - 0; Other Eukaryotes - 339 (source: NCB…	gi|119720826|gb|ABL97983.1|	auxin-induced protein-like [Brassica rapa]
AT5G18020	BnaA03g06830D	81288	ALA	GSBRNA2T00130210001	chrA03	3045151	3045578	SAUR-like auxin-responsive protein family ; CONTAINS InterPro DOMAIN/s: Auxin responsive SAUR protein (InterPro:IPR003676); BEST Arabidopsis thaliana protein match is: SAUR-like auxin-responsive protein family (TAIR:AT5G18080.1); Has 1807 Blast hits to 1807 proteins in 277 species: Archae - 0; Bacteria - 0; Metazoa - 736; Fungi - 347; Plants - 385; Viruses - 0; Other Eukaryotes - 339 (source: NCB…	gi|119720826|gb|ABL97983.1|	auxin-induced protein-like [Brassica rapa]
AT5G18080	BnaA03g06840D	81289	ALA	GSBRNA2T00130211001	chrA03	3046586	3046903	SAUR-like auxin-responsive protein family ; CONTAINS InterPro DOMAIN/s: Auxin responsive SAUR protein (InterPro:IPR003676); BEST Arabidopsis thaliana protein match is: SAUR-like auxin-responsive protein family (TAIR:AT5G18020.1); Has 1807 Blast hits to 1807 proteins in 277 species: Archae - 0; Bacteria - 0; Metazoa - 736; Fungi - 347; Plants - 385; Viruses - 0; Other Eukaryotes - 339 (source: NCB…	gi|15238736|ref|NP_197309.1|	small auxin up RNA 24 [Arabidopsis thaliana] &gt;gi|9758890|dbj|BAB09466.1| auxin-induced protein-like [Arabidopsis thaliana] &gt;gi|332005121|gb|AED92504.1| SAUR-like auxin-responsive protein [Arabidopsis thaliana]
AT5G18020	BnaA03g06850D	81290	ALA	GSBRNA2T00130212001	chrA03	3047692	3048162	SAUR-like auxin-responsive protein family ; CONTAINS InterPro DOMAIN/s: Auxin responsive SAUR protein (InterPro:IPR003676); BEST Arabidopsis thaliana protein match is: SAUR-like auxin-responsive protein family (TAIR:AT5G18080.1); Has 1807 Blast hits to 1807 proteins in 277 species: Archae - 0; Bacteria - 0; Metazoa - 736; Fungi - 347; Plants - 385; Viruses - 0; Other Eukaryotes - 339 (source: NCB…	gi|3043536|dbj|BAA25434.1|	SAUR [Raphanus sativus]
AT5G18030	BnaA03g06860D	81291	ALA	GSBRNA2T00130213001	chrA03	3048823	3049102	SAUR-like auxin-responsive protein family ; CONTAINS InterPro DOMAIN/s: Auxin responsive SAUR protein (InterPro:IPR003676); BEST Arabidopsis thaliana protein match is: SAUR-like auxin-responsive protein family (TAIR:AT5G18020.1); Has 1807 Blast hits to 1807 proteins in 277 species: Archae - 0; Bacteria - 0; Metazoa - 736; Fungi - 347; Plants - 385; Viruses - 0; Other Eukaryotes - 339 (source: NCB…	gi|15238716|ref|NP_197304.1|	SAUR-like auxin-responsive protein [Arabidopsis thaliana] &gt;gi|9757895|dbj|BAB08402.1| auxin-induced protein-like [Arabidopsis thaliana] &gt;gi|26453166|dbj|BAC43659.1| putative auxin-induced protein [Arabidopsis thaliana] &gt;gi|28416805|gb|AAO42933.1| At5g18030 [Arabidopsis thaliana] &gt;gi|332005114|gb|AED92497.1| SAUR-like auxin-responsive protein [Arabidopsis thaliana]
AT5G18070	BnaA03g06870D	81292	ALA	GSBRNA2T00130214001	chrA03	3049939	3051706	DNA-DAMAGE-REPAIR/TOLERATION 101 (DRT101); FUNCTIONS IN: intramolecular transferase activity, phosphotransferases, phosphoacetylglucosamine mutase activity; INVOLVED IN: response to UV, photoreactive repair; LOCATED IN: cytosol, mitochondrion; EXPRESSED IN: 22 plant structures; EXPRESSED DURING: 13 growth stages; CONTAINS InterPro DOMAIN/s: Alpha-D-phosphohexomutase, C-terminal (InterPro:IPR00584…	gi|312282891|dbj|BAJ34311.1|	unnamed protein product [Thellungiella halophila]
AT5G18030	BnaA03g06880D	81293	ALA	GSBRNA2T00130215001	chrA03	3052468	3053014	SAUR-like auxin-responsive protein family ; CONTAINS InterPro DOMAIN/s: Auxin responsive SAUR protein (InterPro:IPR003676); BEST Arabidopsis thaliana protein match is: SAUR-like auxin-responsive protein family (TAIR:AT5G18020.1); Has 1807 Blast hits to 1807 proteins in 277 species: Archae - 0; Bacteria - 0; Metazoa - 736; Fungi - 347; Plants - 385; Viruses - 0; Other Eukaryotes - 339 (source: NCB…	gi|15238716|ref|NP_197304.1|	SAUR-like auxin-responsive protein [Arabidopsis thaliana] &gt;gi|9757895|dbj|BAB08402.1| auxin-induced protein-like [Arabidopsis thaliana] &gt;gi|26453166|dbj|BAC43659.1| putative auxin-induced protein [Arabidopsis thaliana] &gt;gi|28416805|gb|AAO42933.1| At5g18030 [Arabidopsis thaliana] &gt;gi|332005114|gb|AED92497.1| SAUR-like auxin-responsive protein [Arabidopsis thaliana]
AT5G18110	BnaA03g06890D	81294	ALA	GSBRNA2T00130216001	chrA03	3053664	3055391	novel cap-binding protein (NCBP); FUNCTIONS IN: RNA binding, translation initiation factor activity; INVOLVED IN: translational initiation; LOCATED IN: cytoplasm; EXPRESSED IN: 23 plant structures; EXPRESSED DURING: 15 growth stages; CONTAINS InterPro DOMAIN/s: Eukaryotic translation initiation factor 4E (eIF-4E) (InterPro:IPR001040), Eukaryotic translation initiation factor 4E (eIF-4E), conserve…	gi|297811979|ref|XP_002873873.1|	cap-binding protein nCBP [Arabidopsis lyrata subsp. lyrata] &gt;gi|297319710|gb|EFH50132.1| cap-binding protein nCBP [Arabidopsis lyrata subsp. lyrata]
AT5G18120	BnaA03g06900D	81295	ALA	GSBRNA2T00130217001	chrA03	3055679	3057608	APR-like 7 (APRL7); INVOLVED IN: cell redox homeostasis; LOCATED IN: endomembrane system; EXPRESSED IN: 24 plant structures; EXPRESSED DURING: 15 growth stages; CONTAINS InterPro DOMAIN/s: Thioredoxin fold (InterPro:IPR012335), Thioredoxin domain (InterPro:IPR013766), Thioredoxin-like fold (InterPro:IPR012336); BEST Arabidopsis thaliana protein match is: APR-like 5 (TAIR:AT3G03860.1); Has 30201 B…	gi|18418521|ref|NP_568360.1|	5&apos;-adenylylsulfate reductase-like 7 [Arabidopsis thaliana] &gt;gi|75146685|sp|Q84JN1.1|APRL7_ARATH RecName: Full=5&apos;-adenylylsulfate reductase-like 7; AltName: Full=Adenosine 5&apos;-phosphosulfate reductase-like 7; Short=APR-like 7; Short=AtAPRL7; Flags: Precursor &gt;gi|27754444|gb|AAO22670.1| unknown protein [Arabidopsis thaliana] &gt;gi|28394041|gb|AAO42428.1| unknown protein [Arabid…
AT5G18130	BnaA03g06910D	81296	ALA	GSBRNA2T00130218001	chrA03	3058780	3060614	unknown protein; BEST Arabidopsis thaliana protein match is: unknown protein (TAIR:AT3G03870.2); Has 1807 Blast hits to 1807 proteins in 277 species: Archae - 0; Bacteria - 0; Metazoa - 736; Fungi - 347; Plants - 385; Viruses - 0; Other Eukaryotes - 339 (source: NCBI BLink).	gi|15238744|ref|NP_197314.1|	uncharacterized protein [Arabidopsis thaliana] &gt;gi|9758895|dbj|BAB09471.1| unnamed protein product [Arabidopsis thaliana] &gt;gi|14532802|gb|AAK64182.1| unknown protein [Arabidopsis thaliana] &gt;gi|19310745|gb|AAL85103.1| unknown protein [Arabidopsis thaliana] &gt;gi|332005128|gb|AED92511.1| uncharacterized protein AT5G18130 [Arabidopsis thaliana]
AT5G18150	BnaA03g06920D	81297	ALA	GSBRNA2T00130219001	chrA03	3061198	3061526	Methyltransferase-related protein; FUNCTIONS IN: molecular_function unknown; INVOLVED IN: biological_process unknown; LOCATED IN: endomembrane system; EXPRESSED IN: 24 plant structures; EXPRESSED DURING: 15 growth stages; BEST Arabidopsis thaliana protein match is: unknown protein (TAIR:AT5G14602.1); Has 1807 Blast hits to 1807 proteins in 277 species: Archae - 0; Bacteria - 0; Metazoa - 736; Fun…	gi|15238748|ref|NP_197316.1|	Methyltransferase-related protein [Arabidopsis thaliana] &gt;gi|9758897|dbj|BAB09473.1| unnamed protein product [Arabidopsis thaliana] &gt;gi|26452603|dbj|BAC43385.1| unknown protein [Arabidopsis thaliana] &gt;gi|28973485|gb|AAO64067.1| unknown protein [Arabidopsis thaliana] &gt;gi|332005130|gb|AED92513.1| Methyltransferase-related protein [Arabidopsis thaliana]
AT3G03920	BnaA03g06930D	1877	ALA	GSBRNA2T00003006001	chrA03	3070478	3071782	H/ACA ribonucleoprotein complex, subunit Gar1/Naf1 protein; FUNCTIONS IN: snoRNA binding, pseudouridine synthase activity, RNA binding; LOCATED IN: chloroplast thylakoid membrane, nucleolus; EXPRESSED IN: 23 plant structures; EXPRESSED DURING: 13 growth stages; CONTAINS InterPro DOMAIN/s: H/ACA ribonucleoprotein complex, subunit Gar1, eukaryote (InterPro:IPR021154), H/ACA ribonucleoprotein comple…	gi|573962800|ref|XP_006663547.1|	PREDICTED: putative H/ACA ribonucleoprotein complex subunit 1-like protein 1-like, partial [Oryza brachyantha]
AT4G27170	BnaA03g06940D	1876	ALA	GSBRNA2T00003005001	chrA03	3072741	3073302	seed storage albumin 4 (SESA4); FUNCTIONS IN: lipid binding, nutrient reservoir activity; INVOLVED IN: lipid transport; LOCATED IN: endomembrane system; CONTAINS InterPro DOMAIN/s: Bifunctional trypsin/alpha-amylase inhibitor (InterPro:IPR013771), Bifunctional inhibitor/plant lipid transfer protein/seed storage (InterPro:IPR016140), Napin/ Bra allergen (InterPro:IPR000617), Plant lipid transfer p…	gi|112747|sp|P09893.1|2SSE_BRANA	RecName: Full=Napin embryo-specific; AltName: Full=1.7S seed storage protein; Contains: RecName: Full=Napin embryo-specific small chain; Contains: RecName: Full=Napin embryo-specific large chain; Flags: Precursor &gt;gi|167179|gb|AAA33007.1| napin, 1.7S embryo specific [Brassica napus]
AT5G23110	BnaA03g39600D	70589	ALA	GSBRNA2T00113622001	chrA03	19741207	19757960	Zinc finger, C3HC4 type (RING finger) family protein; FUNCTIONS IN: zinc ion binding, ATP binding; EXPRESSED IN: 22 plant structures; EXPRESSED DURING: 13 growth stages; CONTAINS InterPro DOMAIN/s: Zinc finger, RING-type (InterPro:IPR001841), ATPase-like, ATP-binding domain (InterPro:IPR003594); BEST Arabidopsis thaliana protein match is: Transmembrane Fragile-X-F-associated protein (TAIR:AT1G739…	gi|297808305|ref|XP_002872036.1|	zinc finger family protein [Arabidopsis lyrata subsp. lyrata] &gt;gi|297317873|gb|EFH48295.1| zinc finger family protein [Arabidopsis lyrata subsp. lyrata]
	BnaA03g39610D	70588	ALA	GSBRNA2T00113620001	chrA03	19770171	19771067		-	-
AT5G23100	BnaA03g39620D	70587	ALA	GSBRNA2T00113619001	chrA03	19771607	19772966	Protein of unknown function, DUF617; CONTAINS InterPro DOMAIN/s: Protein of unknown function DUF617, plant (InterPro:IPR006460); BEST Arabidopsis thaliana protein match is: Protein of unknown function, DUF617 (TAIR:AT3G25640.1); Has 1807 Blast hits to 1807 proteins in 277 species: Archae - 0; Bacteria - 0; Metazoa - 736; Fungi - 347; Plants - 385; Viruses - 0; Other Eukaryotes - 339 (source: NCBI…	gi|15237221|ref|NP_197701.1|	uncharacterized protein [Arabidopsis thaliana] &gt;gi|9759368|dbj|BAB09827.1| unnamed protein product [Arabidopsis thaliana] &gt;gi|34146840|gb|AAQ62428.1| At5g23100 [Arabidopsis thaliana] &gt;gi|62320932|dbj|BAD93939.1| putative protein [Arabidopsis thaliana] &gt;gi|332005739|gb|AED93122.1| uncharacterized protein AT5G23100 [Arabidopsis thaliana]
AT5G23080	BnaA03g39630D	70586	ALA	GSBRNA2T00113618001	chrA03	19776702	19782116	TOUGH (TGH); FUNCTIONS IN: protein binding, RNA binding; INVOLVED IN: multicellular organismal development, phloem or xylem histogenesis, RNA processing; LOCATED IN: nucleus; EXPRESSED IN: 29 plant structures; EXPRESSED DURING: 13 growth stages; CONTAINS InterPro DOMAIN/s: Protein of unknown function DUF1604 (InterPro:IPR011666), SWAP/Surp (InterPro:IPR000061); Has 34939 Blast hits to 19000 prote…	gi|30688799|ref|NP_197699.2|	TATA-box binding protein-interacting protein TOUGH [Arabidopsis thaliana] &gt;gi|26451308|dbj|BAC42755.1| unknown protein [Arabidopsis thaliana] &gt;gi|30793925|gb|AAP40415.1| unknown protein [Arabidopsis thaliana] &gt;gi|332005733|gb|AED93116.1| TATA-box binding protein-interacting protein TOUGH [Arabidopsis thaliana]
AT5G23070	BnaA03g39640D	70585	ALA	GSBRNA2T00113616001	chrA03	19782888	19783506	Thymidine kinase; FUNCTIONS IN: thymidine kinase activity, ATP binding; INVOLVED IN: pyrimidine deoxyribonucleoside interconversion, anaerobic respiration; EXPRESSED IN: 23 plant structures; EXPRESSED DURING: 13 growth stages; CONTAINS InterPro DOMAIN/s: Thymidine kinase (InterPro:IPR001267), Thymidine kinase, conserved site (InterPro:IPR020633); BEST Arabidopsis thaliana protein match is: Thymid…	gi|18420635|ref|NP_568426.1|	Thymidine kinase [Arabidopsis thaliana] &gt;gi|332005732|gb|AED93115.1| Thymidine kinase [Arabidopsis thaliana]
AT5G23060	BnaA03g39650D	70584	ALA	GSBRNA2T00113613001	chrA03	19787518	19789771	calcium sensing receptor (CaS); INVOLVED IN: regulation of stomatal closure, cellular response to calcium ion; LOCATED IN: thylakoid, mitochondrion, chloroplast thylakoid membrane, chloroplast; EXPRESSED IN: 22 plant structures; EXPRESSED DURING: 14 growth stages; CONTAINS InterPro DOMAIN/s: Rhodanese-like (InterPro:IPR001763); BEST Arabidopsis thaliana protein match is: Rhodanese/Cell cycle cont…	gi|15237201|ref|NP_197697.1|	calcium sensing receptor [Arabidopsis thaliana] &gt;gi|75262749|sp|Q9FN48.1|CAS_ARATH RecName: Full=Calcium sensing receptor, chloroplastic; AltName: Full=Sulfurtransferase 3; Short=AtStr3; Flags: Precursor &gt;gi|9759364|dbj|BAB09823.1| unnamed protein product [Arabidopsis thaliana] &gt;gi|15027883|gb|AAK76472.1| unknown protein [Arabidopsis thaliana] &gt;gi|19310663|gb|AAL85062.1| unknown prote…
AT5G23050	BnaA03g39660D	70583	ALA	GSBRNA2T00113612001	chrA03	19790799	19795041	acyl-activating enzyme 17 (AAE17); FUNCTIONS IN: catalytic activity, ligase activity; INVOLVED IN: metabolic process; LOCATED IN: cellular_component unknown; EXPRESSED IN: 22 plant structures; EXPRESSED DURING: 15 growth stages; CONTAINS InterPro DOMAIN/s: AMP-binding, conserved site (InterPro:IPR020845), AMP-dependent synthetase/ligase (InterPro:IPR000873); BEST Arabidopsis thaliana protein matc…	gi|297812451|ref|XP_002874109.1|	acyl-activating enzyme 17 [Arabidopsis lyrata subsp. lyrata] &gt;gi|297319946|gb|EFH50368.1| acyl-activating enzyme 17 [Arabidopsis lyrata subsp. lyrata]
AT5G23040	BnaA03g39670D	70582	ALA	GSBRNA2T00113611001	chrA03	19795207	19796674	CELL GROWTH DEFECT FACTOR 1 (CDF1); INVOLVED IN: cell death; LOCATED IN: mitochondrion, chloroplast, chloroplast envelope; EXPRESSED IN: shoot, flower, leaf; CONTAINS InterPro DOMAIN/s: Protein of unknown function DUF3353 (InterPro:IPR021788); BEST Arabidopsis thaliana protein match is: Protein of unknown function (DUF3353) (TAIR:AT3G51140.1); Has 1807 Blast hits to 1807 proteins in 277 species: …	gi|15237199|ref|NP_197695.1|	cell growth defect factor 1 [Arabidopsis thaliana] &gt;gi|9759362|dbj|BAB09821.1| unnamed protein product [Arabidopsis thaliana] &gt;gi|21928168|gb|AAM78111.1| AT5g23040/MYJ24_3 [Arabidopsis thaliana] &gt;gi|23505829|gb|AAN28774.1| At5g23040/MYJ24_3 [Arabidopsis thaliana] &gt;gi|62392260|dbj|BAD95465.1| cell growth defect factor [Arabidopsis thaliana] &gt;gi|332005729|gb|AED93112.1| cell growth d…
AT5G23010	BnaA03g39680D	70581	ALA	GSBRNA2T00113610001	chrA03	19797570	19799745	methylthioalkylmalate synthase 1 (MAM1); FUNCTIONS IN: 2-(2'-methylthio)ethylmalate synthase activity; INVOLVED IN: glucosinolate biosynthetic process; LOCATED IN: chloroplast; EXPRESSED IN: 17 plant structures; EXPRESSED DURING: 9 growth stages; CONTAINS InterPro DOMAIN/s: Aldolase-type TIM barrel (InterPro:IPR013785), Alpha-isopropylmalate/homocitrate synthase, conserved site (InterPro:IPR00203…	gi|237682398|gb|ACR10248.1|	methylthioalkylmalate synthase [Brassica rapa subsp. pekinensis]
AT5G23030	BnaA03g39690D	70580	ALA	GSBRNA2T00113609001	chrA03	19800466	19801463	tetraspanin12 (TET12); FUNCTIONS IN: molecular_function unknown; INVOLVED IN: aging; LOCATED IN: endomembrane system, integral to membrane; EXPRESSED IN: sperm cell, flower; EXPRESSED DURING: 4 anthesis; CONTAINS InterPro DOMAIN/s: Tetraspanin (InterPro:IPR018499); BEST Arabidopsis thaliana protein match is: tetraspanin11 (TAIR:AT1G18520.1); Has 1807 Blast hits to 1807 proteins in 277 species: Ar…	gi|53983013|gb|AAV25876.1|	Putative Sequence-associated protein [Brassica oleracea]
AT5G23010	BnaA03g39700D	70579	ALA	GSBRNA2T00113608001	chrA03	19802207	19802608	methylthioalkylmalate synthase 1 (MAM1); FUNCTIONS IN: 2-(2'-methylthio)ethylmalate synthase activity; INVOLVED IN: glucosinolate biosynthetic process; LOCATED IN: chloroplast; EXPRESSED IN: 17 plant structures; EXPRESSED DURING: 9 growth stages; CONTAINS InterPro DOMAIN/s: Aldolase-type TIM barrel (InterPro:IPR013785), Alpha-isopropylmalate/homocitrate synthase, conserved site (InterPro:IPR00203…	gi|197090674|gb|ACH41738.1|	glucosinolate GS-Elong [Brassica rapa subsp. rapa] &gt;gi|197090677|gb|ACH41739.1| glucosinolate GS-Elong [Brassica rapa subsp. rapa] &gt;gi|197090679|gb|ACH41740.1| glucosinolate GS-Elong [Brassica rapa subsp. pekinensis]
AT5G23010	BnaA03g39710D	70578	ALA	GSBRNA2T00113607001	chrA03	19802711	19807843	methylthioalkylmalate synthase 1 (MAM1); FUNCTIONS IN: 2-(2'-methylthio)ethylmalate synthase activity; INVOLVED IN: glucosinolate biosynthetic process; LOCATED IN: chloroplast; EXPRESSED IN: 17 plant structures; EXPRESSED DURING: 9 growth stages; CONTAINS InterPro DOMAIN/s: Aldolase-type TIM barrel (InterPro:IPR013785), Alpha-isopropylmalate/homocitrate synthase, conserved site (InterPro:IPR00203…	gi|237682394|gb|ACR10246.1|	methylthioalkylmalate synthase [Brassica rapa subsp. pekinensis]
AT5G23010	BnaA03g39720D	70577	ALA	GSBRNA2T00113606001	chrA03	19819314	19822416	methylthioalkylmalate synthase 1 (MAM1); FUNCTIONS IN: 2-(2'-methylthio)ethylmalate synthase activity; INVOLVED IN: glucosinolate biosynthetic process; LOCATED IN: chloroplast; EXPRESSED IN: 17 plant structures; EXPRESSED DURING: 9 growth stages; CONTAINS InterPro DOMAIN/s: Aldolase-type TIM barrel (InterPro:IPR013785), Alpha-isopropylmalate/homocitrate synthase, conserved site (InterPro:IPR00203…	gi|238802675|emb|CAQ56043.1|	2-isopropylmalate synthase, A genome specific 4 [Brassica juncea]
AT5G60820	BnaA03g39730D	70576	ALA	GSBRNA2T00113605001	chrA03	19824986	19826222	RING/U-box superfamily protein; FUNCTIONS IN: zinc ion binding; EXPRESSED IN: 24 plant structures; EXPRESSED DURING: 15 growth stages; CONTAINS InterPro DOMAIN/s: Zinc finger, RING-type (InterPro:IPR001841), Zinc finger, C3HC4 RING-type (InterPro:IPR018957); BEST Arabidopsis thaliana protein match is: RING/U-box superfamily protein (TAIR:AT5G08139.1); Has 1807 Blast hits to 1807 proteins in 277 s…	gi|297793641|ref|XP_002864705.1|	zinc finger family protein [Arabidopsis lyrata subsp. lyrata] &gt;gi|297310540|gb|EFH40964.1| zinc finger family protein [Arabidopsis lyrata subsp. lyrata]
AT5G60830	BnaA03g39740D	70575	ALA	GSBRNA2T00113604001	chrA03	19827647	19828199	basic leucine-zipper 70 (bZIP70); FUNCTIONS IN: DNA binding, sequence-specific DNA binding transcription factor activity; INVOLVED IN: regulation of transcription, DNA-dependent; CONTAINS InterPro DOMAIN/s: Basic-leucine zipper (bZIP) transcription factor (InterPro:IPR004827), bZIP transcription factor, bZIP-1 (InterPro:IPR011616); BEST Arabidopsis thaliana protein match is: basic leucine-zipper …	gi|10176910|dbj|BAB10103.1|	unnamed protein product [Arabidopsis thaliana]
AT5G60840	BnaA03g39750D	70574	ALA	GSBRNA2T00113603001	chrA03	19828275	19829103	unknown protein; Has 361 Blast hits to 333 proteins in 92 species: Archae - 2; Bacteria - 55; Metazoa - 145; Fungi - 36; Plants - 42; Viruses - 19; Other Eukaryotes - 62 (source: NCBI BLink).	gi|297789333|ref|XP_002862645.1|	predicted protein [Arabidopsis lyrata subsp. lyrata] &gt;gi|297308290|gb|EFH38903.1| predicted protein [Arabidopsis lyrata subsp. lyrata]
AT5G60850	BnaA03g39760D	70573	ALA	GSBRNA2T00113602001	chrA03	19842065	19844255	OBF binding protein 4 (OBP4); CONTAINS InterPro DOMAIN/s: Zinc finger, Dof-type (InterPro:IPR003851); BEST Arabidopsis thaliana protein match is: DOF zinc finger protein 1 (TAIR:AT1G51700.1); Has 1807 Blast hits to 1807 proteins in 277 species: Archae - 0; Bacteria - 0; Metazoa - 736; Fungi - 347; Plants - 385; Viruses - 0; Other Eukaryotes - 339 (source: NCBI BLink).	gi|15239449|ref|NP_200893.1|	OBF binding protein 4 [Arabidopsis thaliana] &gt;gi|55584037|sp|Q8LDR0.2|DOF54_ARATH RecName: Full=Dof zinc finger protein DOF5.4; Short=AtDOF5.4; AltName: Full=OBF-binding protein 4 &gt;gi|10176912|dbj|BAB10105.1| zinc finger protein [Arabidopsis thaliana] &gt;gi|15912271|gb|AAL08269.1| AT5g60850/mae1_100 [Arabidopsis thaliana] &gt;gi|19547997|gb|AAL87362.1| AT5g60850/mae1_100 [Arabidopsis thali…
AT5G60870	BnaA03g39770D	70572	ALA	GSBRNA2T00113601001	chrA03	19844960	19847092	Regulator of chromosome condensation (RCC1) family protein; FUNCTIONS IN: Ran GTPase binding; INVOLVED IN: biological_process unknown; LOCATED IN: mitochondrion; EXPRESSED IN: 14 plant structures; EXPRESSED DURING: 7 growth stages; CONTAINS InterPro DOMAIN/s: Regulator of chromosome condensation/beta-lactamase-inhibitor protein II (InterPro:IPR009091), Regulator of chromosome condensation, RCC1 (…	gi|42568678|ref|NP_200895.2|	protein RCC1/UVR8/GEF-LIKE 3 [Arabidopsis thaliana] &gt;gi|10176914|dbj|BAB10107.1| unnamed protein product [Arabidopsis thaliana] &gt;gi|332010005|gb|AED97388.1| regulator of chromosome condensation repeat protein-like protein RUG3 [Arabidopsis thaliana]
AT5G60880	BnaA03g39780D	70571	ALA	GSBRNA2T00113600001	chrA03	19847969	19849094	BREAKING OF ASYMMETRY IN THE STOMATAL LINEAGE (BASL); Has 1807 Blast hits to 1807 proteins in 277 species: Archae - 0; Bacteria - 0; Metazoa - 736; Fungi - 347; Plants - 385; Viruses - 0; Other Eukaryotes - 339 (source: NCBI BLink).	gi|10176915|dbj|BAB10108.1|	unnamed protein product [Arabidopsis thaliana]
AT5G60890	BnaA03g39790D	70570	ALA	GSBRNA2T00113599001	chrA03	19855312	19857016	myb domain protein 34 (MYB34); FUNCTIONS IN: DNA binding, transcription activator activity, kinase activity, sequence-specific DNA binding transcription factor activity; INVOLVED IN: tryptophan biosynthetic process, response to jasmonic acid stimulus, defense response to insect, cellular response to sulfur starvation, indole glucosinolate biosynthetic process; LOCATED IN: nucleus; EXPRESSED IN: 6…	gi|238625809|gb|ACR48185.1|	MYB domain protein 34-2 [Brassica rapa subsp. pekinensis]
AT5G60900	BnaA03g39800D	70569	ALA	GSBRNA2T00113597001	chrA03	19869668	19873655	receptor-like protein kinase 1 (RLK1); FUNCTIONS IN: in 6 functions; INVOLVED IN: protein amino acid phosphorylation; LOCATED IN: endomembrane system; EXPRESSED IN: 23 plant structures; EXPRESSED DURING: 13 growth stages; CONTAINS InterPro DOMAIN/s: Curculin-like (mannose-binding) lectin (InterPro:IPR001480), Protein kinase, ATP binding site (InterPro:IPR017441), Serine/threonine-protein kinase d…	gi|313471496|sp|Q39202.2|RLK1_ARATH	RecName: Full=G-type lectin S-receptor-like serine/threonine-protein kinase RLK1; AltName: Full=Receptor-like protein kinase 1; Flags: Precursor
[truncated: 12,992 more rows]
