# Supplementary material for: Stable, Environmental Specific and Novel QTL Identification as Well as Genetic Dissection of Fatty Acid Metabolism in Brassica napus
Source: Front Plant Sci. 2018 Jul 17;9:1018. doi: 10.3389/fpls.2018.01018 (PMC6057442; doi:10.3389/fpls.2018.01018)
Supplement: Table S6 — The total identified and consensus QTL for the trait of oil content in KN DH population. [file Table_6.XLSX]

## Sheet: Table S6
Table S6 The detected identified and consensus QTL for oil content in KN DH population.
consensus QTL							identified QTL
consensus QTL	Chromosome	Peak position	Confidence interval	LOD value	Additive effect	PV(R2;%)	identified QTL	Peak position	Confidence interval	LOD value	Additive effect	PV(R2;%)
ucqOC-A1	A01	55.01	54.40-56.90	3.32661	0.6752	7.8833	uqOC-08DL1	55.01	54.4-56.9	3.32661	0.6752	7.8833
ucqOC-A2-1	A02	76.51	74.60-78.00	5.60728	-1.0488	13.0306	uqOC-11GS2-1	76.51	74.6-78	5.60728	-1.0488	13.0306
ucqOC-A2-2	A02	84.41	83.20-85.60	3.57833	-0.8851	8.6479	uqOC-11GS2-2	84.41	83.2-85.6	3.57833	-0.8851	8.6479
ucqOC-A3	A03	101.01	94.80-105.00	3.97761	0.9044	6.0711	uqOC-11WH3	101.01	94.8-105	3.97761	0.9044	6.0711
ucqOC-A5	A05	56.9	55.63-58.16	2.02-2.78	0.33-0.46	2.20-3.29	uqOC-10DL5	56.51	52.4-56.9	2.77977	0.4621	3.2931
					0.3569	2.2558	uqOC-12DL5	56.51	53.3-57.4	2.15481	0.3569	2.2558
					0.3349	2.1997	uqOC-09DL5	57.81	56.5-61.1	2.02027	0.3349	2.1997
ucqOC-A6	A06	116.11	113.47-118.75	2.32-2.75	0.41-0.53	2.74-3.41	uqOC-10DL6	116.11	114.7-121.3	2.31539	0.4082	2.7394
					0.5285	3.4107	uqOC-11DL6	116.11	112.5-121.3	2.74722	0.5285	3.4107
ucqOC-A8-1	A08	11.14	8.47-13.81	2.29-4.53	0.36-0.61	2.49-5.75	uqOC-10HG8-1	9.61	6.3-14.1	2.86874	0.6146	4.915
					0.5664	5.7496	uqOC-12DL8-1	11.61	7-16.1	4.52662	0.5664	5.7496
					0.3553	2.4889	uqOC-09DL8-1	14.11	0-17.6	2.29369	0.3553	2.4889
					0.4319	2.8545	uqOC-10DL8-1	14.11	0.4-17.6	2.41087	0.4319	2.8545
ucqOC-A8-2	A08	20.99	20.07-21.91	3.48-6.72	0.59-0.76	5.37-8.35	uqOC-10HG8-2	19.91	17.6-21.1	3.48285	0.6396	5.3677
					0.7503	6.6776	uqOC-11DL8-1	21.41	19.6-24.1	4.83693	0.7503	6.6776
					0.5889	6.1822	uqOC-12DL8-2	21.41	19.9-23.2	5.47708	0.5889	6.1822
					0.7587	8.3515	uqOC-12WH8-1	21.41	19.9-23.6	6.11723	0.7587	8.3515
ucqOC-A8-3	A08	25.91	24.70-27.60	5.12771	0.6613	6.2797	uqOC-13DL8-1	25.91	24.7-27.6	5.12771	0.6613	6.2797
ucqOC-A8-4	A08	30.84	30.06-31.62	4.46-6.05	0.52-0.89	5.10-10.31	uqOC-11DL8-2	30.71	27.9-32.3	6.05213	0.8292	8.2747
					0.8937	10.3116	uqOC-11GS8-1	30.71	28.8-31.2	4.50492	0.8937	10.3116
					0.52	5.0976	uqOC-12DL8-3	30.71	27.6-31.3	4.45501	0.52	5.0976
					0.655	6.5281	uqOC-12WH8-2	31.21	28.8-31.8	4.67201	0.655	6.5281
ucqOC-A8-5	A08	35.51	34.70-35.79	3.85609	0.569	4.7895	uqOC-13DL8-2	35.51	34.7-35.8	3.85609	0.569	4.7895
ucqOC-A8-6	A08	38.9	38.41-39.39	2.01-5.10	0.32-0.86	2.20-9.57	uqOC-11GS8-2	38.51	37.6-38.7	4.15121	0.8603	9.5659
				0.3243	0.3243	2.2049	uqOC-09DL8-2	38.71	38.5-49	2.02678	0.3243	2.2049
				0.3827	0.3827	2.3861	uqOC-10DL8-2	38.71	38.5-62	2.00942	0.3827	2.3861
				0.7712	0.7712	7.012	uqOC-11DL8-3	40.51	38.7-40.9	5.09516	0.7712	7.012
ucqOC-A9-1	A09	2.68	2.39-6.70	4.65	0.68	5.8	uqOC-13DL9-6	2.68	2.39-6.69	4.64597	0.6809	5.8005
ucqOC-A9-2	A09	7.96	7.37-8.55	2.32-3.25	0.91	2.51-4.02	uqOC-13DL9-5	7.98	7.59-8.79	3.25066	0.5512	4.0175
cqOC-A9-2	A09	7.96	7.37-8.55	5.57	0.91	2.51-4.02	uqOC-09DL9-4	7.18	2.39-8.79	2.31539	0.3631	2.5193
ucqOC-A9-3	A09	14.74	11.26-18.22	2.09-3.95	0.39-6.05	2.83-6.11	uqOC-10DL9-4	15.88	8-21.89	2.08754	0.4495	3.3573
cqOC-A9-3	A09	14.74	11.26-18.22	8.18	1.49	2.83-6.11	uqOC-12DL9-3	15.88	10.19-26.79	2.13745	0.3885	2.8284
cqOC-A9-3	A09	14.74	11.26-18.22	8.18	1.49	2.83-6.11	uqOC-13DL9-4	13.88	8.79-17.99	3.95374	0.6508	6.1133
ucqOC-A9-4	A09	38.03	35.91-40.16	2.33-2.75	0.35-0.48	2.52-3.52	uqOC-09DL9-3	38.58	35.59-40.59	2.33275	0.3462	2.5277
cqOC-A9-4	A09	38.03	35.91-40.16	2.54	0.41	2.52-3.52	uqOC-10DL9-3	36.58	32.49-40.59	2.75156	0.4769	3.5221
ucqOC-A9-5	A09	141.61	140.87-142.35	4.38-13.72	0.69-1.18	6.72-18.43	uqOC-12WH9-3	142.88	142.79-146.29	4.82608	0.6945	6.7207
cqOC-A9-5	A09	141.61	140.87-142.35	9.25	0.89	6.72-18.43	uqOC-13DL9-3	142.08	140.29-142.59	13.7209	1.1751	18.4337
cqOC-A9-5	A09	141.61	140.87-142.35	9.25	0.89	6.72-18.43	uqOC-12DL9-2	140.58	139.89-142.19	9.18995	0.808	10.8037
ucqOC-A9-6	A09	145.58	143.50-145.89	5.62	1.02	16.23	uqOC-10GS9-1	145.58	143.49-145.89	5.61813	1.0191	16.2321
ucqOC-A9-7	A09	147.18	146.89-147.59	12.64	1.12	17.2	uqOC-13DL9-2	147.18	146.89-147.59	12.6359	1.1221	17.2037
ucqOC-A9-8	A09	149.78	149.29-149.99	8.4	0.79	10.53	uqOC-12DL9-1	149.78	149.29-149.99	8.40007	0.7883	10.5279
ucqOC-A9-9	A09	152.68	152.34-153.03	2.15-12.11	0.50-1.10	2.73-16.57	uqOC-09DL9-2	152.68	151.49-154.09	9.74981	0.77	12.0599
							uqOC-10DL9-2	152.68	152.09-153.69	6.47311	0.7277	8.437
							uqOC-10GS9-2	152.68	151.29-156.59	3.47634	0.7877	10.6928
							uqOC-11DL9	152.68	152.09-155.49	2.1483	0.4997	2.7282
							uqOC-12WH9-2	152.68	151.99-153.29	6.34942	0.7773	8.754
							uqOC-13DL9-1	152.68	152.09-153.29	12.1064	1.098	16.5705
							uqOC-13WH9	152.68	152.09-154.29	3.2984	0.8465	4.9011
ucqOC-A9-10	A09	159.38	158.09-160.68	3.53-6.86	0.66-0.76	5.83-10.89	uqOC-09DL9-1	159.38	156.89-161.39	6.86154	0.7556	10.8863
cqOC-A9-10	A09	159.38	158.09-160.68	4.75	0.69	5.83-10.89	uqOC-10DL9-1	159.38	156.89-161.39	3.85175	0.6668	6.5295
cqOC-A9-10	A09	159.38	158.09-160.68	4.75	0.69	5.83-10.89	uqOC-12WH9-1	159.38	156.89-161.39	3.53059	0.6585	5.834
ucqOC-A10	A10	30.31	29.20-31.40	4.21197	-1.3488	6.6304	uqOC-11WH10	30.31	29.2-31.4	4.21197	-1.3488	6.6304
ucqOC-C1	C01	94.01	92.30-94.50	3.78014	-0.6761	5.8745	uqOC-10HG11	94.01	92.3-94.5	3.78014	-0.6761	5.8745
ucqOC-C2	C02	71.23	70.74-71.34	4.01	0.96	11.13	uqOC-10GS12	71.23	70.74-71.34	4.0145	0.9565	11.1301
ucqOC-C3-1	C03	23.41	21.60-24.00	4.18376	0.9241	12.5265	uqOC-10GS13-1	23.41	21.6-24	4.18376	0.9241	12.5265
ucqOC-C3-2	C03	29.81	25.80-30.70	5.48359	1.0208	15.795	uqOC-10GS13-2	29.81	25.8-30.7	5.48359	1.0208	15.795
ucqOC-C3-3	C03	157.38	155.03-159.74	2.01-2.43	0.52-0.58	4.62-6.15	uqOC-08DL13	153.91	150.9-161.2	2.43474	0.5776	6.153
	C3				0.5167	4.6171	uqOC-10GS13-3	158.31	153.9-159.2	2.00508	0.5167	4.6171
ucqOC-C3-4	C03	173.61	172.70-1740	5.24055	0.6915	6.5745	uqOC-13DL13-1	173.61	172.7-174	5.24055	0.6915	6.5745
ucqOC-C3-5	C03	176.04	173.90-178.19	2.52-4.89	0.55-1.03	3.83-7.59	uqOC-11WH13-1	176.01	173.5-178	4.89118	1.0328	7.591
	C3				0.553	3.8334	uqOC-10HG13	176.41	168.4-182.5	2.51937	0.553	3.8334
ucqOC-C3-6	C03	178.92	178.00-179.84	2.61-9.69	0.53-0.97	3.25-11.95	uqOC-09DL13-1	178.91	176.4-180.8	9.69339	0.7744	11.9455
					0.5637	4.907	uqOC-10DL13	178.91	178-181.6	3.87996	0.5637	4.907
					0.5278	3.2492	uqOC-11DL13	178.91	176.4-181.6	2.61485	0.5278	3.2492
					0.5992	6.0762	uqOC-12DL13-1	178.91	176.7-181.6	5.37075	0.5992	6.0762
					0.7588	7.8533	uqOC-13DL13-2	178.91	176.4-181.6	6.33206	0.7588	7.8533
					0.745	7.3553	uqOC-12WH13-1	179.01	176.7-182.5	5.32084	0.745	7.3553
					0.9712	6.0291	uqOC-13WH13-1	179.01	174-180.7	3.9711	0.9712	6.0291
ucqOC-C3-7	C03	183.51	182.90-183.60	5.56-8.42	0.61-0.73	6.35-10.61	uqOC-09DL13-2	183.51	182.9-183.6	8.42177	0.732	10.6024
	C3				0.6128	6.3502	uqOC-12DL13-2	183.51	182.9-183.6	5.56171	0.6128	6.3502
ucqOC-C3-8	C03	185.17	184.43-185.90	4.77-6.28	0.70-1.06	6.67-8.62	uqOC-11WH13-2	184.71	184.1-186.1	5.05393	1.0577	7.787
					0.8048	8.6189	uqOC-12WH13-2	185.71	184.7-188.1	6.28432	0.8048	8.6189
					0.7033	6.6699	uqOC-13DL13-3	185.71	184.4-188.5	5.31433	0.7033	6.6699
					1.0581	7.1849	uqOC-13WH13-2	185.71	184.7-188.5	4.76966	1.0581	7.1849
ucqOC-C3-9	C03	192.7	190.80-198.50	4.6655	0.5669	5.3991	uqOC-12DL13-3	192.71	190.8-198.5	4.6655	0.5669	5.3991
ucqOC-C5-1	C05	62.5	56.91-64.71	5.27	0.8	7.76	uqOC-11DL15-3	62.5	56.91-64.71	5.26659	0.796	7.7564
ucqOC-C5-2	C05	66.3	65.21-66.41	3.44	0.53	4.15	uqOC-13DL15	66.3	65.21-66.41	3.43728	0.5311	4.152
ucqOC-C5-3	C05	71.1	69.71-72.41	7.61	0.93	10.53	uqOC-11DL15-2	71.1	69.71-72.41	7.60585	0.9251	10.5323
ucqOC-C5-4	C05	72.8	71.91-73.41	3.73	0.66	5.9	uqOC-10HG15-3	72.8	71.91-73.41	3.73023	0.6642	5.9025
ucqOC-C5-5	C05	78.1	73.41-80.21	6.05	0.89	9.68	uqOC-11DL15-1	78.1	73.41-80.21	6.05213	0.887	9.6846
ucqOC-C5-6	C05	81.5	80.71-83.21	4.69	0.75	7.36	uqOC-10HG15-2	81.5	80.71-83.21	4.6872	0.7506	7.3649
ucqOC-C5-7	C05	86.61	85.91-87.27	4.18	0.61	4.61-7.50	uqOC-10HG15-1	86.6	86.01-87.91	4.7306	0.7597	7.4983
cqOC-C5-7	C05	86.61	85.91-87.27	4.18	0.61	4.61-7.50	uqOC-12DL15-2	86.6	84.41-88.01	3.98412	0.4966	4.6072
cqOC-C5-7	C05	86.61	85.91-87.27	4.18	0.61	4.61-7.50	uqOC-12WH15-2	86.6	86.01-88.21	3.81703	0.5826	5.1375
ucqOC-C5-8	C05	93.41	92.26-94.56	5.46	0.64	6.21-7.32	uqOC-12DL15-1	96.1	89.61-96.61	5.43368	0.5841	6.2121
cqOC-C5-8	C05	93.41	92.26-94.56	5.46	0.64	6.21-7.32	uqOC-12WH15-1	94.2	88.81-98.21	4.9042	0.6585	6.495
cqOC-C5-8	C05	93.41	92.26-94.56	5.46	0.64	6.21-7.32	uqOC-09DL15-2	93	90.71-93.91	5.93278	0.6359	7.0444
cqOC-C5-8	C05	93.41	92.26-94.56	5.46	0.64	6.21-7.32	uqOC-10DL15-3	93	89.91-94.01	5.58775	0.6641	7.3241
ucqOC-C5-9	C05	101.6	100.93-102.28	6.19	0.66	7.11-8.27	uqOC-09DL15-1	101.6	101.01-102.91	6.00005	0.6144	7.1054
cqOC-C5-9	C05	101.6	100.93-102.28	6.19	0.66	7.11-8.27	uqOC-10DL15-2	101.6	101.01-102.91	6.37763	0.7032	8.2727
ucqOC-C5-10	C05	106.81	104.40-109.21	5.14	0.88	6.61-8.95	uqOC-10DL15-1	106.8	104.51-111.11	4.67201	0.6321	6.6076
cqOC-C5-10	C05	106.81	104.40-109.21	5.14	0.88	6.61-8.95	uqOC-13WH15	106.8	104.51-111.51	5.5986	1.1282	8.9517
ucqOC-C5-11	C05	110.7	108.81-112.71	5.49	1.07	8.49	uqOC-11WH15	110.7	108.81-112.71	5.49444	1.0666	8.4946
ucqOC-C6-1	C06	51.52	50.61-52.43	2.17-3.27	0.71-0.83	3.38-10.18	uqOC-10GS16	51.11	49.1-53.5	3.26585	0.8282	10.1843
					0.7139	3.3792	uqOC-13WH16	51.61	51.1-53.1	2.17217	0.7139	3.3792
ucqOC-C6-2	C06	57.21	56.60-58.00	6.14544	0.9238	8.833	uqOC-11DL16-1	57.21	56.6-58	6.14544	0.9238	8.833
ucqOC-C6-3	C06	61.3	61.16-61.45	2.28-8.42	0.50-1.17	2.62-11.84	uqOC-10DL16-1	61.31	61-61.5	6.72049	0.8618	8.8061
					0.6256	3.4994	uqOC-10HG16	61.31	60.8-61.6	2.28067	0.6256	3.4994
					1.1657	11.8431	uqOC-11DL16-2	61.31	60.9-61.5	8.41526	1.1657	11.8431
					0.7956	8.3015	uqOC-12DL16-1	61.31	61.1-61.6	7.18487	0.7956	8.3015
					0.5023	2.6326	uqOC-13DL16	61.31	60.9-62.5	2.30237	0.5023	2.6326
ucqOC-C6-4	C06	64.85	64.78-64.91	5.73-7.90	0.75-1.09	7.77-11.19	uqOC-10DL16-2	64.81	64.7-64.9	5.73314	0.7764	7.7693
	C6				0.7463	7.8044	uqOC-12DL16-2	64.81	64.6-64.9	6.60765	0.7463	7.8044
	C6				1.0889	11.1944	uqOC-11DL16-3	64.91	64.7-64.9	7.89663	1.0889	11.1944
ucqOC-C6-5	C06	65.51	65.40-66.50	7.44744	1.108	10.9051	uqOC-11DL16-4	65.51	65.4-66.5	7.44744	1.108	10.9051
ucqOC-C6-6	C06	66.81	66.50-67.80	5.66153	0.6927	6.6409	uqOC-12DL16-3	66.81	66.5-67.8	5.66153	0.6927	6.6409
ucqOC-C8-1	C08	74.01	72.90-77.20	3.44379	0.6525	4.5808	uqOC-11DL18	74.01	72.9-77.2	3.44379	0.6525	4.5808
ucqOC-C8-2	C08	93.21	91.61-94.80	2.03-2.80	0.34-0.69	2.21-6.16	uqOC-09DL18	93.21	90.8-95.6	2.02895	0.3437	2.2068
	C8				0.6873	6.1592	uqOC-11GS18	93.21	91.6-96.7	2.79713	0.6873	6.1592
	C8				0.3759	2.387	uqOC-12DL18	93.21	90.8-98.5	2.29586	0.3759	2.387
ucqOC-C8-3	C08	106.51	105.10-108.50	4.85429	1.092	7.4877	uqOC-11WH18	106.51	105.1-108.5	4.85429	1.092	7.4877
ucqOC-C9-1	C09	6.01	2.90-8.10	6.47311	0.7144	8.9822	uqOC-09DL19-1	6.01	2.9-8.1	6.47311	0.7144	8.9822
ucqOC-C9-2	C09	11.23	10.45-12.02	6.37-6.56	0.67-0.77	7.79-8.26	uqOC-10DL19-1	10.21	9.7-12.5	6.37112	0.7679	8.2638
					0.6658	7.7868	uqOC-09DL19-2	11.71	10.7-12.6	6.56425	0.6658	7.7868
ucqOC-C9-3	C09	16.6	16.31-16.90	4.34-6.13	0.63075	5.77-7.32	uqOC-09DL19-3	16.61	16.1-16.7	6.13242	0.6316	7.3208
	C9				0.6299	5.7663	uqOC-10DL19-2	16.61	14.3-16.9	4.34	0.6299	5.7663
