# Supplementary material for: Stable, Environmental Specific and Novel QTL Identification as Well as Genetic Dissection of Fatty Acid Metabolism in Brassica napus
Source: Front Plant Sci. 2018 Jul 17;9:1018. doi: 10.3389/fpls.2018.01018 (PMC6057442; doi:10.3389/fpls.2018.01018)
Supplement: Table S7 — The detected conditional identified QTL for each FA composition in KN DH population. The PA|SA indicates that the trait of SA conditioned on the trait of SA for the QTL analysis, the others are the same meaning. [file Table_7.XLSX]

## Sheet: Table S7
Table S7 The detected conditional identified QTL for fatty acid composition in KN DH population.
Traits	Cidentified QTL	Peak position	Confidence interval	LOD value	Additive effect	PV(R2;%)
C16:0	cqPA|SA-08DLA1	56.91	53.8-58.5	2.56928	0.0663	7.2583
	cqPA|SA-12WHA3	141.91	139.9-143.1	4.14036	0.0317	6.9908
	cqPA|SA-12WHA4	35.51	27.3-38.5	2.69948	0.0473	7.204
	cqPA|SA-12WHA8	16.11	11.8-17.6	2.70816	-0.0254	4.6285
	cqPA|SA-13WHC4	100.11	98-101.7	2.72769	-0.0375	4.8702
	cqPA|OA-13WHA1	8.01	4.5-10.3	2.90129	-1.5806	3.5833
	cqPA|OA-08DLA2	89.81	87.8-93.8	2.5172	-3.0159	6.0694
	cqPA|OA-13WHA3-1	45.01	44.4-45.5	2.71467	-1.584	3.3678
	cqPA|OA-13WHA3-2	51.01	50.1-51.8	2.51286	-1.5088	3.128
	cqPA|OA-12WHA3-3	89.81	89.4-90.5	5.84164	2.3877	8.9344
	cqPA|OA-12WHA3-4	98.21	95.7-103.2	10.2316	3.0505	14.9483
	cqPA|OA-13WHA3-5	98.21	93.9-101	4.38123	1.9675	5.9175
	cqPA|OA-13WHA3-6	104.81	101-105	4.98015	2.0616	6.675
	cqPA|OA-12WHA3-7	105.81	105-107.4	9.16608	2.8969	13.527
	cqPA|OA-13WHA5-1	52.41	50.9-53.1	6.62718	2.4559	9.0507
	cqPA|OA-13WHA5-2	57.81	57.4-59	6.52953	2.4549	8.9479
	cqPA|OA-13WHA6-1	3.21	0-3.9	2.63655	-1.4395	3.2664
	cqPA|OA-13WHA6-2	64.41	63.5-65.6	2.82751	-1.5331	3.5275
	cqPA|OA-12WHA7-1	100.71	89.9-102.1	4.51794	1.9915	6.1861
	cqPA|OA-13WHA7-2	108.31	106.5-110.4	2.7559	1.4901	3.4116
	cqPA|OA-12WHA7-3	108.41	106.9-113.8	4.02101	1.9169	5.5672
	cqPA|OA-12WHA8-1	18.21	17.1-21.1	4.03837	-1.8485	5.5496
	cqPA|OA-12WHA8-2	27.71	25.6-30.7	4.46586	-1.964	6.1223
	cqPA|OA-12WHA8-3	34.71	33.3-37.2	3.75193	-1.7769	5.1711
	cqPA|OA-12WHA8-4	115.21	112.8-117.2	7.82719	-3.1303	14.4372
	cqPA|OA-12WHA9	127.01	126.4-127.5	2.59532	-1.5021	3.3036
	cqPA|OA-13WHC1-1	74.41	74.1-74.7	4.09913	-1.9278	5.4566
	cqPA|OA-13WHC1-2	76.11	75.6-76.3	4.05356	-1.9376	5.3948
	cqPA|OA-13WHC1-3	82.71	82.2-84.5	3.10093	-1.654	4.1686
	cqPA|OA-12WHC3-1	60.61	51.2-63.4	3.50672	1.7893	4.7467
	cqPA|OA-13WHC3-2	110.51	108.1-111.9	2.51937	1.41	3.1252
	cqPA|OA-13WHC3-3	174.01	173.6-176.4	2.64523	-1.5369	3.5961
	cqPA|OA-13WHC3-4	185.81	184.7-190.8	4.21197	-1.9994	5.6509
	cqPA|OA-12WHC3-5	192.71	190.8-201.2	2.67778	-1.59	3.4283
	cqPA|OA-13WHC4-1	98.01	89.2-98.7	2.86006	-1.4949	3.5661
	cqPA|OA-08DLC4-2	101.81	100.1-115.7	3.36567	2.1656	8.9118
	cqPA|OA-13WHC4-3	103.81	100.1-122.6	3.09225	-1.5952	4.1215
	cqPA|OA-14WHC5-1	14.31	11.9-20.4	2.61919	-1.8352	4.7167
	cqPA|OA-13WHC5-2	56.11	55.5-60.1	3.22028	1.6489	4.3939
	cqPA|OA-13WHC5-3	70.31	69.7-72.8	4.09913	1.8614	5.5438
	cqPA|OA-13WHC7	75.61	72.1-81.1	2.87525	-1.539	3.7829
	cqPA|OA-14WHC8	39.41	37.2-46.7	2.92299	1.9663	5.2779
	cqPA|LA-12WHA1-1	57.51	55.9-58	4.68286	-0.3786	7.615
	cqPA|LA-12WHA1-1	62.21	61.6-62.9	4.32698	-0.3735	7.2756
	cqPA|LA-12WHA1-1	68.61	67-70.2	2.67778	-0.2799	4.4253
	cqPA|LA-08DLA1-4	73.81	71.8-77.4	2.64306	0.3049	7.2177
	cqPA|LA-13WHA7-1	97.21	91.5-102.1	3.58701	0.2113	4.5409
	cqPA|LA-13WHA7-2	106.91	106.4-109.2	4.86948	0.247	6.0977
	cqPA|LA-13WHA7-3	114.51	114.2-115.7	4.58304	0.2374	5.8183
	cqPA|LA-14WHA8	38.71	38.5-40.5	2.74071	-0.1953	4.8074
	cqPA|LA-08DLA9-1	12.21	9.6-16.4	3.03366	-0.5025	8.5476
	cqPA|LA-08DLA9-2	21.31	19.7-23.5	4.10347	-0.4491	10.4959
	cqPA|LA-08DLA9-3	29.11	24.1-31.2	2.67778	-0.3605	6.9981
	cqPA|LA-13WHA9-4	129.81	129.6-131.6	8.89266	0.3899	15.473
	cqPA|LA-13WHA9-5	140.61	140-142.3	20.6107	0.593	30.6273
	cqPA|LA-12WHA9-6	142.91	142.6-145.9	4.24018	0.3617	6.8291
	cqPA|LA-12WHA9-7	152.71	152.1-153	4.00799	0.3503	6.5548
	cqPA|LA-13WHC2-1	71.41	69.3-73.2	2.83185	0.2068	3.4702
	cqPA|LA-13WHC2-2	79.51	77.7-82	2.53239	0.1911	3.1371
	cqPA|LA-12WHC3-1	151.91	149.3-152	3.76495	0.5657	6.4029
	cqPA|LA-12WHC3-2	164.31	163.2-172.9	2.96205	-0.395	4.8046
	cqPA|LA-13WHC3-3	186.51	185.7-189.9	2.5172	-0.1704	2.9085
	cqPA|LA-13WHC4-1	6.11	4.8-9.7	2.67127	-0.2068	3.0801
	cqPA|LA-14WHC4-2	35.51	32.5-45.3	3.12697	0.2083	5.5026
	cqPA|LA-13WHC5	138.51	130.1-143.6	4.25971	0.2481	5.3606
	cqPA|LA-13WHC6-1	51.61	51.1-52.9	6.60331	-0.2984	8.5901
	cqPA|LA-13WHC6-2	59.81	59-59.9	7.17402	-0.3394	9.3953
	cqPA|LA-13WHC6-3	63.61	63.3-63.9	7.21525	-0.335	9.1536
	cqPA|LA-13WHC6-4	67.51	66.8-68	6.21705	-0.3088	8.0344
	cqPA|LA-14WHC7	42.01	39.4-42.9	3.74542	0.234	6.6748
	cqPA|LA-12WHC9	23.91	20.9-26.7	3.16386	-0.3081	5.0345
	cqPA|ALA-08DLA1	74.01	72-77.2	2.55192	0.2302	5.8314
	cqPA|ALA-08DLA2-1	89.81	88.2-94.1	3.038	-0.2541	7.0789
	cqPA|ALA-08DLA2-2	97.31	96.7-101	4.65682	-0.3138	10.5778
	cqPA|ALA-08DLA2-3	103.21	102.3-104.8	4.91071	-0.3292	11.11
	cqPA|ALA-08DLA2-4	109.11	107.5-110.3	4.86297	-0.3232	11.0157
	cqPA|ALA-12WHA4-1	5.31	2.2-8.1	2.64089	0.3369	4.748
	cqPA|ALA-12WHA4-2	10.41	8.7-11.3	3.12263	0.3718	5.5531
	cqPA|ALA-13WHA5-1	12.91	12.5-14.1	5.62898	-0.3415	8.6101
	cqPA|ALA-13WHA5-2	23.91	21.7-24.4	7.25865	-0.3865	10.9198
	cqPA|ALA-13WHA5-3	33.91	33.6-35.8	5.74833	-0.3485	8.7793
	cqPA|ALA-12WHA7	64.11	62.7-66	2.76024	-0.2939	4.8952
	cqPA|ALA-08DLA10	38.11	36.7-39.2	2.62136	0.2694	6.2975
	cqPA|ALA-13WHC2-1	45.31	44.7-46.3	3.29623	-0.3794	4.9969
	cqPA|ALA-13WHC2-2	57.81	57.4-58.3	5.79824	0.404	9.682
	cqPA|ALA-13WHC2-3	62.61	62.3-63	6.78993	0.5508	11.206
	cqPA|ALA-12WHC8-1	106.51	102.7-109.4	2.60834	-0.3147	4.6805
	cqPA|ALA-12WHC8-2	113.51	109.4-115.5	3.32444	-0.3902	5.9252
	cqPA|EIA-13WHA1-1	20.31	11.9-22.4	7.13496	0.5313	10.4397
	cqPA|EIA-12WHA1-2	22.21	12.3-22.4	2.63004	0.3899	3.3417
	cqPA|EIA-13WHA1-3	27.71	25.1-28.9	6.38197	0.4857	8.9576
	cqPA|EIA-13WHA1-4	73.81	71.8-79	2.50201	0.3051	3.4598
	cqPA|EIA-13WHA1-5	101.21	98.5-102.5	2.70599	0.3033	3.3989
	cqPA|EIA-12WHA2	94.11	89.8-95.2	2.49984	0.3816	3.2069
	cqPA|EIA-13WHA5-1	63.21	62.7-70.7	3.99931	-0.3655	4.9728
	cqPA|EIA-13WHA5-2	71.11	70.7-77.7	2.9078	-0.3138	3.646
	cqPA|EIA-13WHA6-1	64.41	63.8-65.2	4.58087	0.4018	6.2449
	cqPA|EIA-14WHA6-2	114.71	112.2-123.2	2.54541	-0.3541	4.4962
	cqPA|EIA-12WHA7-1	98.01	97.8-102.1	3.64994	-0.4661	4.9751
	cqPA|EIA-12WHA7-2	108.31	106.2-109.8	3.84524	-0.4872	5.2385
	cqPA|EIA-12WHA7-3	114.51	112.2-116	3.18339	-0.4384	4.3874
	cqPA|EIA-13WHA8-1	2.01	0-7.6	2.61485	0.3598	4.2671
	cqPA|EIA-12WHA8-2	18.21	16.4-21.1	2.55843	0.3841	3.4829
	cqPA|EIA-13WHA8-3	19.91	18.2-21.4	3.51106	0.3384	4.3762
	cqPA|EIA-13WHA8-4	27.61	25.9-28.8	4.55917	0.385	5.6359
	cqPA|EIA-12WHA8-5	27.71	21.1-28.8	3.21811	0.432	4.3552
	cqPA|EIA-13WHA8-6	38.71	38.5-42.5	2.63221	0.2908	3.3111
	cqPA|EIA-12WHA8-7	62.41	56.7-71.7	2.57145	-0.439	3.2659
	cqPA|EIA-12WHA9-1	76.51	72-89.4	2.54324	-0.3727	3.2587
	cqPA|EIA-12WHA9-2	127.01	123.4-128.1	3.906	0.5136	5.7038
	cqPA|EIA-12WHA9-3	138.11	137.5-138.8	7.35196	0.6864	10.3147
	cqPA|EIA-13WHC2-1	114.81	113.8-118	4.17074	0.3866	5.637
	cqPA|EIA-13WHC2-2	120.11	119.1-122.1	3.08357	0.3315	4.2164
	cqPA|EIA-08DLC3-1	28.61	25.7-30.7	3.94506	-0.8963	9.9489
	cqPA|EIA-08DLC3-2	33.71	30.7-39.1	2.98375	-0.7484	7.6499
	cqPA|EIA-13WHC3-3	110.51	108.1-111.9	3.08357	-0.327	3.8715
	cqPA|EIA-12WHC3-4	122.31	118.3-123.5	6.08685	-0.6004	8.4916
	cqPA|EIA-12WHC3-5	132.11	130.4-132.8	4.98015	-0.545	7.0695
	cqPA|EIA-12WHC3-6	147.01	146.3-149.1	3.48936	0.5728	4.387
	cqPA|EIA-13WHC3-7	176.01	174.2-176.4	2.57145	0.3087	3.5704
	cqPA|EIA-12WHC3-8	178.91	169.8-180.7	6.06949	0.6292	8.4576
	cqPA|EIA-12WHC3-9	185.21	184.7-188.9	5.02789	0.5699	7.1011
	cqPA|EIA-13WHC3-10	185.81	184.7-190.8	4.15772	0.4052	5.6713
	cqPA|EIA-13WHC5-1	58.91	49.2-60.1	4.35519	-0.3987	6.0908
	cqPA|EIA-13WHC5-2	65.21	64.9-66.5	5.62464	-0.4489	7.7403
	cqPA|EIA-13WHC5-3	70.31	69.7-72.8	4.43982	-0.4012	6.1767
	cqPA|EIA-13WHC7-1	61.41	57.2-63.6	2.84704	0.3048	3.5747
	cqPA|EIA-13WHC7-2	71.61	68.4-79.2	3.5154	0.3361	4.3782
	cqPA|EIA-14WHC8	44.11	37.2-46.5	2.80147	-0.382	4.96
	cqPA|EA-08DLA2	89.81	87.8-94.1	2.65391	2.6389	6.703
	cqPA|EA-12WHA3-1	89.81	88.7-90.5	6.24526	-1.7917	9.0763
	cqPA|EA-12WHA3-2	98.21	95.5-101	9.44167	-2.1421	13.2971
	cqPA|EA-13WHA5	63.51	63.2-70.7	2.58013	-1.1417	3.1408
	cqPA|EA-13WHA6	67.11	66.6-68	6.2496	1.8051	8.3809
	cqPA|EA-12WHA7-1	100.71	89.9-102.1	5.3599	-1.6006	7.1932
	cqPA|EA-13WHA7-2	116.11	114.7-118.2	5.80475	-1.788	7.739
	cqPA|EA-12WHA8-1	19.91	19.3-21.1	4.89335	1.5008	6.5968
	cqPA|EA-12WHA8-2	27.71	24.1-30.7	5.29046	1.5777	7.1158
	cqPA|EA-12WHA8-3	37.61	37.2-38.4	3.038	1.1969	4.1849
	cqPA|EA-12WHA8-4	115.21	112.9-117.2	7.77945	2.3012	14.0598
	cqPA|EA-12WHA9	127.01	125.8-127.5	2.85355	1.1546	3.5206
	cqPA|EA-12WHC3-1	61.01	55.5-63.4	4.25103	-1.4667	5.6369
	cqPA|EA-12WHC3-2	69.01	67.3-69.2	3.15301	-1.268	4.2315
	cqPA|EA-13WHC3-3	174.01	173.6-176.4	5.64634	1.7832	7.9259
	cqPA|EA-13WHC3-4	185.81	185-186.5	7.8771	2.1564	10.8612
	cqPA|EA-12WHC3-5	192.71	190.8-201.2	3.38737	1.3049	4.1634
	cqPA|EA-13WHC3-6	192.71	190.8-198.1	7.98126	2.1886	11.1212
	cqPA|EA-08DLC4	101.81	100.1-118.7	3.10093	-1.6591	7.6739
	cqPA|EA-14WHC5-1	14.31	11.9-21.5	3.31793	1.5108	5.8674
	cqPA|EA-13WHC5-2	71.21	69.7-72.5	5.48359	-1.6837	7.2438
	cqPA|EA-13WHC7-1	63.61	61.7-65.7	2.81449	1.2116	3.7156
	cqPA|EA-13WHC7-2	73.61	69.5-79.2	3.8192	1.3974	4.978
C18:0	cqSA|PA-14WHA1-1	63.51	63-65.6	2.94469	-0.1022	5.1474
	cqSA|PA-08DLA1-2	74.01	72-77.5	3.48936	-0.0543	8.7709
	cqSA|PA-08DLA1-3	83.41	80.9-84.1	2.50852	-0.0482	6.2632
	cqSA|PA-13WHA3-1	90.31	89.4-91.8	3.97978	-0.0957	5.0474
	cqSA|PA-13WHA3-2	98.21	94.8-101	4.88467	-0.1057	6.1345
	cqSA|PA-13WHA3-3	103.61	101-105	4.09045	-0.0963	5.1781
	cqSA|PA-12WHA3-4	141.91	139.4-142.2	4.15772	-0.081	5.7244
	cqSA|PA-14WHA6-1	89.71	87.2-90.9	2.6691	0.0948	4.7193
	cqSA|PA-14WHA6-2	98.11	93.4-99.7	3.45898	0.1078	6.0723
	cqSA|PA-14WHA7-1	15.51	15.1-15.9	3.87128	-0.2133	6.887
	cqSA|PA-13WHA7-2	111.21	108.8-111.6	3.84524	-0.0972	4.7851
	cqSA|PA-13WHA8-1	11.61	10.7-14.1	7.16534	-0.1351	10.4674
	cqSA|PA-12WHA8-2	25.91	23.6-27.7	5.43585	-0.0924	7.4627
	cqSA|PA-13WHA8-3	29.81	28.8-30.7	9.765	-0.1536	13.974
	cqSA|PA-12WHA8-4	116.21	105.3-117.2	2.74939	0.0752	4.4447
	cqSA|PA-13WHC2	86.61	85.2-88.8	2.61268	-0.0752	3.2671
	cqSA|PA-08DLC3-1	64.21	62.5-64.4	2.68646	0.0566	6.6341
	cqSA|PA-12WHC3-2	176.01	173.5-176.4	6.63152	-0.107	9.312
	cqSA|PA-12WHC3-3	183.21	182.9-184.1	6.82031	-0.1092	9.512
	cqSA|PA-13WHC3-4	184.41	184.1-184.7	8.95125	-0.1494	11.6833
	cqSA|PA-13WHC3-5	190.91	190.8-196.9	5.94363	-0.1237	8.0022
	cqSA|14WHOA-A1	42.71	41.7-43.2	3.32444	-2.3381	5.7503
	cqSA|14WHOA-A6	98.11	93.4-99.7	3.24849	2.2785	5.6105
	cqSA|OA-12WHA8-1	18.21	16.9-19.9	7.3563	-3.3061	10.6371
	cqSA|OA-13WHA8-2	18.21	16.8-19.9	7.72303	-3.1994	10.4269
	cqSA|OA-12WHA8-3	25.91	24.4-27.6	9.9603	-3.8383	14.0217
	cqSA|OA-13WHA8-4	25.91	23.6-27.6	8.54329	-3.3785	11.4469
	cqSA|OA-12WHA8-5	32.91	31.6-33.6	6.99391	-3.2118	10.155
	cqSA|OA-13WHA9	12.41	10.2-17.9	2.71033	-1.9373	3.4335
	cqSA|OA-08DLC2-1	42.91	41-45.3	4.03837	-1.9224	10.475
	cqSA|OA-12WHC2-2	118.01	115.4-119.1	4.16206	-2.4119	5.5079
	cqSA|OA-13WHC3-1	179.01	178.4-180.7	12.9115	-4.3466	18.1282
	cqSA|OA-12WHC3-2	185.71	184.9-188.1	8.50423	-3.5507	11.6268
	cqSA|OA-12WHC3-3	192.71	190.8-199.3	5.44236	-2.9421	7.7233
	cqSA|OA-13WHC5-1	34.31	30.6-39	4.41161	2.3837	5.6476
	cqSA|OA-13WHC5-2	43.91	39.9-44.3	3.37218	2.0725	4.3723
	cqSA|OA-12WHC5-3	68.61	68.5-68.8	5.0995	4.0351	7.103
	cqSA|LA-13WHA3-1	98.21	96.8-101	5.21668	-0.639	6.433
	cqSA|LA-13WHA3-2	109.21	108-109.4	6.02826	-0.664	7.3454
	cqSA|LA-12WHA3-3	135.61	134.9-136.8	2.49767	-0.3804	3.3755
	cqSA|LA-12WHA3-4	143.11	139.8-144	4.62861	-0.5109	6.1172
	cqSA|LA-08DLA5	62.11	61.7-62.5	5.1212	-0.5858	11.8926
	cqSA|LA-13WHA6-1	70.21	69.1-73.1	3.15518	0.4755	3.772
	cqSA|LA-13WHA6-2	79.41	77.5-80.3	3.74976	0.517	4.4727
	cqSA|LA-12WHA8-1	21.41	19.9-23.6	5.67672	-0.5646	7.6413
	cqSA|LA-13WHA8-2	21.41	18.1-23.6	8.0507	-0.8041	10.5199
	cqSA|LA-12WHA8-3	28.11	27.6-28.8	6.53604	-0.5971	8.7231
	cqSA|LA-13WHA8-4	28.81	25.1-31.4	10.4572	-0.9075	13.5478
	cqSA|LA-12WHA8-5	32.31	31.7-33.6	5.27527	-0.5364	7.1694
	cqSA|LA-13WHA8-6	38.71	38.5-39.1	8.3762	-0.8038	10.9162
	cqSA|LA-12WHA9-1	131.61	130.7-132.7	4.04488	0.472	5.2704
	cqSA|LA-13WHA9-2	134.91	134.5-135.6	2.52588	0.4406	3.1114
	cqSA|LA-12WHA9-3	142.81	142.6-145.2	3.46332	0.4473	4.5662
	cqSA|LA-13WHA9-4	145.51	142.9-145.9	4.68069	0.5989	5.6243
	cqSA|LA-13WHA9-5	155.01	152.7-155.1	3.20075	0.5021	3.9105
	cqSA|LA-12WHC3-1	176.01	173.9-178	5.2731	-0.5507	7.1143
	cqSA|LA-13WHC3-2	176.01	174.5-176.4	8.82756	-0.8706	12.0251
	cqSA|LA-13WHC3-3	183.21	182.9-183.5	12.024	-1.0075	15.6271
	cqSA|LA-12WHC3-4	186.51	184.7-188.6	5.65068	-0.5651	7.4528
	cqSA|LA-13WHC3-5	190.91	189.9-192.2	8.80586	-0.8793	11.8327
	cqSA|LA-12WHC3-6	192.71	190.8-200.7	2.58664	-0.4003	3.5974
	cqSA|LA-12WHC5-1	140.51	128.7-143.9	3.70202	0.5084	5.4116
	cqSA|LA-12WHC5-2	149.91	143.9-159.9	3.21811	0.4874	5.7174
	cqSA|LA-08DLC6	79.81	78.1-81.8	3.038	-0.5069	6.8567
	cqSA|LA-09DLC9	51.11	43.4-54.1	3.05536	-0.3619	6.8927
	cqSA|ALA-08DLA3-1	32.71	31.3-33.4	2.81232	0.2453	6.6032
	cqSA|ALA-13WHA3-2	92.41	90.8-92.7	3.31576	-0.2204	4.1034
	cqSA|ALA-13WHA3-3	109.21	106.5-111.1	3.20943	-0.2149	3.9758
	cqSA|ALA-13WHA5-1	12.91	12.5-14.5	4.03837	-0.255	5.7542
	cqSA|ALA-12WHA5-2	18.01	11.7-19.4	2.82968	-0.1441	3.4231
	cqSA|ALA-13WHA5-3	23.91	22.8-24.4	7.07203	-0.3326	9.7728
	cqSA|ALA-13WHA5-4	32.51	31.2-33.9	4.74145	-0.2756	6.7073
	cqSA|ALA-12WHA5-5	33.11	31.2-38.4	2.73203	-0.1398	3.3073
	cqSA|ALA-12WHA5-6	54.61	53.6-59.9	2.87308	-0.1435	3.4736
	cqSA|ALA-08DLA6-1	51.21	48.9-52.3	3.2116	0.232	7.5373
	cqSA|ALA-08DLA6-2	59.81	58.3-62	3.07706	0.2279	7.2399
	cqSA|ALA-12WHA8-1	11.61	3.3-15.3	5.17111	-0.1993	7.283
	cqSA|ALA-13WHA8-2	19.91	18.1-21.4	3.78448	-0.2463	5.2771
	cqSA|ALA-12WHA8-3	21.41	19.3-24	2.81232	-0.1451	3.7784
	cqSA|ALA-13WHA8-4	28.81	27.7-31	5.91542	-0.309	8.269
	cqSA|ALA-13WHA8-5	38.71	38.5-40.4	5.62464	-0.2957	7.6912
	cqSA|ALA-12WHA9	122.31	119.3-127.9	3.75193	-0.1636	4.8766
	cqSA|ALA-12WHA10-1	64.71	60-67.1	4.58087	-0.1887	6.2095
	cqSA|ALA-12WHA10-2	71.51	67.1-71.7	5.77654	-0.2183	7.8881
	cqSA|ALA-12WHC2-1	39.01	38-41	3.50238	-0.2029	4.501
	cqSA|ALA-12WHC2-2	44.41	41.4-44.9	4.27924	-0.2502	5.4925
	cqSA|ALA-12WHC2-3	57.81	57.3-58.9	3.00762	0.1618	3.8895
	cqSA|ALA-12WHC3-1	18.41	16.8-21.3	2.59098	-0.1363	3.1427
	cqSA|ALA-08DLC3-2	47.91	43-57.1	3.25934	0.2263	7.6049
	cqSA|ALA-08DLC3-3	143.61	141.6-146.3	2.61485	0.2063	6.0769
	cqSA|ALA-13WHC3-4	178.61	176.4-179.1	3.76278	-0.2483	5.1752
	cqSA|ALA-13WHC3-5	185.81	184.7-189.9	4.991	-0.2924	6.7745
	cqSA|ALA-14WHC4	34.61	32.5-45.9	2.53022	0.1878	4.472
	cqSA|ALA-13WHC7-1	63.61	61.8-64.1	3.14216	0.2292	4.4193
	cqSA|ALA-13WHC7-2	72.61	69.1-79.1	5.67889	0.3016	7.7298
	cqSA|ALA-13WHC8-1	95.61	90.2-97.3	3.12914	-0.2282	4.184
	cqSA|ALA-13WHC8-2	100.31	98.7-100.9	3.41992	-0.2393	4.5757
	cqSA|ALA-13WHC8-3	105.91	104.8-111	3.35482	-0.246	4.4913
	cqSA|ALA-12WHC9-1	6.01	2-8.1	8.46083	-0.2931	13.2287
	cqSA|ALA-12WHC9-2	11.01	10.1-11.7	9.50894	-0.2935	13.1898
	cqSA|ALA-12WHC9-3	20.31	19.4-20.9	8.77114	-0.2718	12.2999
	cqSA|EIA-08DLA1-1	26.31	25.1-27.7	2.604	0.6824	6.4042
	cqSA|EIA-08DLA1-2	34.51	27.7-36.2	2.67344	0.6813	6.6192
	cqSA|EIA-14WHA1-3	62.91	62.2-63.2	3.75844	0.8117	6.4814
	cqSA|EIA-14WHA1-4	68.61	67.8-70.5	3.09442	0.7024	5.4056
	cqSA|EIA-14WHA6-1	89.71	87.5-90.9	4.29443	-0.9864	7.7207
	cqSA|EIA-14WHA6-2	98.11	95.9-99.1	6.26913	-1.0986	11.0401
	cqSA|EIA-14WHA6-3	107.61	105.5-108.7	3.04017	-0.7417	5.5238
	cqSA|EIA-08DLA7-1	41.61	40.4-44.8	4.35953	1.0411	10.5991
	cqSA|EIA-08DLA7-2	53.51	53.1-54.4	3.20509	0.8069	7.9709
	cqSA|EIA-13WHA8-1	9.61	8.4-16.1	6.41669	0.8779	9.5054
	cqSA|EIA-12WHA8-2	18.21	17.3-19.9	8.4847	0.9491	11.6275
	cqSA|EIA-12WHA8-3	28.11	27.6-28.8	9.0489	0.9881	12.3311
	cqSA|EIA-13WHA8-4	28.11	27.6-28.8	9.18778	0.9663	11.815
	cqSA|EIA-12WHA8-5	34.61	33.3-35.1	6.79644	0.856	9.5023
	cqSA|EIA-12WHC2	118.01	115.7-119.1	4.5136	0.676	5.8573
	cqSA|EIA-08DLC3-1	28.61	21.6-30.7	2.71033	-0.7411	6.655
	cqSA|EIA-13WHC3-2	179.01	177.7-179.9	13.378	1.2536	18.331
	cqSA|EIA-13WHC3-3	183.61	183.5-184.1	13.6493	1.2642	18.6554
	cqSA|EIA-12WHC3-4	185.71	185-189.3	7.84238	0.9357	10.5395
	cqSA|EIA-14WHC3-5	189.91	189.8-192.7	2.55626	0.6683	4.5445
	cqSA|EIA-12WHC3-6	194.71	190.8-200.7	5.50529	0.8526	8.5911
	cqSA|EIA-13WHC5	34.31	29.1-41.4	2.63872	-0.503	3.2186
	cqSA|EIA-12WHC7	47.21	44.4-49.6	2.74505	0.5334	3.5037
	cqSA|EA-14WHA1-1	60.01	59.2-61.2	3.11829	2.1648	5.3249
	cqSA|EA-14WHA1-2	67.01	64.2-67.8	3.49153	2.2379	5.9652
	cqSA|EA-12WHA3	143.11	142.2-144.6	3.25717	1.8814	4.2942
	cqSA|EA-14WHA6-1	89.71	87.5-90.1	4.75013	-3.1502	8.6984
	cqSA|EA-14WHA6-2	98.11	97.2-99.1	7.47999	-3.648	13.3021
	cqSA|EA-14WHA6-3	107.61	106.9-108	3.81269	-2.5304	7.0241
	cqSA|EA-12WHA8-1	18.21	16.8-19.9	7.62104	2.7304	10.6837
	cqSA|EA-12WHA8-2	25.91	24.6-27.6	10.0862	3.1303	13.7809
	cqSA|EA-13WHA8-3	25.91	24.1-27.6	8.93823	3.263	11.8812
	cqSA|EA-13WHA8-4	31.61	31.2-32.9	9.8952	3.3554	13.063
	cqSA|EA-12WHA8-5	32.31	31.6-33.6	6.54906	2.543	9.332
	cqSA|EA-08DLA10-1	1.21	0.8-2.4	4.25971	1.6233	10.7227
	cqSA|EA-08DLA10-2	9.31	8.1-10.2	2.74505	1.3758	7.0791
	cqSA|EA-08DLC2-1	42.91	40.4-45.3	2.63655	1.2785	6.4481
	cqSA|EA-12WHC2-2	118.01	115.7-120.1	3.73023	1.8414	4.7798
	cqSA|EA-12WHC3-1	179.01	176.4-180.7	6.13242	2.5418	8.1365
	cqSA|EA-13WHC3-2	182.81	182.5-182.9	15.1097	4.3977	21.1051
	cqSA|EA-12WHC3-3	183.21	182.9-184.1	6.73134	2.6449	8.8673
	cqSA|EA-12WHC3-4	185.81	185.2-188.2	7.24997	2.7491	9.5005
	cqSA|EA-13WHC3-5	190.91	190.8-201.5	9.57404	3.6494	14.1364
	cqSA|EA-12WHC3-6	192.71	190.8-200.8	3.87779	2.069	5.3029
	cqSA|EA-08DLC6	79.81	78.3-81.8	2.55192	1.6984	6.2603
	cqSA|EA-12WHC8	3.91	0-6.7	3.3418	1.6916	3.9604
C18:1	cqOA|PA-12WHA1-1	8.01	5.5-10.8	2.50201	0.0494	3.0626
	cqOA|PA-13WHA1-2	19.31	11.7-22.4	4.7306	0.078	6.7941
	cqOA|PA-13WHA1-3	32.91	30-33	3.32661	0.0624	4.561
	cqOA|PA-12WHA1-4	74.01	72.3-76.6	3.67381	0.059	4.921
	cqOA|PA-12WHA3-1	89.81	89.2-90.5	6.08685	-0.0799	8.4827
	cqOA|PA-12WHA3-2	98.21	93.8-101	7.70784	-0.0874	10.574
	cqOA|PA-12WHA3-3	105.91	104.8-107.4	5.78522	-0.0749	8.0883
	cqOA|PA-12WHA5	71.11	67.1-77.7	2.68429	-0.0488	3.2785
	cqOA|PA-13WHA6-1	55.11	54.7-55.4	3.69334	0.0682	5.3358
	cqOA|PA-13WHA6-2	64.41	63.9-65.5	7.37366	0.0931	10.2685
	cqOA|PA-12WHA7-1	97.21	91.7-98	8.16354	-0.0886	11.2316
	cqOA|PA-12WHA7-2	106.91	106.5-108	6.57076	-0.0825	9.2333
	cqOA|PA-13WHA7-3	115.51	113.9-120.3	3.13348	-0.0624	4.3392
	cqOA|PA-13WHA8-1	15.11	7.4-17.6	3.24632	-0.0658	4.9671
	cqOA|PA-13WHA8-2	21.41	19.9-24.1	3.97327	-0.0674	5.3215
	cqOA|PA-13WHA8-3	28.11	27.6-30.7	3.22245	-0.0611	4.3511
	cqOA|PA-12WHA8-4	116.21	111.4-117.2	3.17688	0.0623	5.0819
	cqOA|PA-12WHA9-1	127.01	126.1-127.5	5.52916	0.0741	7.4046
	cqOA|PA-12WHA9-2	131.61	130.8-132.7	5.68106	0.0731	7.5818
	cqOA|PA-12WHA9-3	136.71	135.6-136.8	5.47274	0.0735	7.3457
	cqOA|PA-13WHC3	81.11	78.7-90.1	2.9729	-0.0578	3.6992
	cqOA|PA-12WHC4-1	97.01	90.3-99.2	3.12914	0.0512	3.8855
	cqOA|PA-13WHC4-2	101.71	100.1-118.6	4.19461	0.069	5.6499
	cqOA|PA-14WHC5-1	7.81	3.5-11.9	2.72552	0.0738	5.1755
	cqOA|PA-14WHC5-2	16.31	11.9-20.4	2.90563	0.0728	5.15
	cqOA|PA-13WHC5-3	64.51	60.1-64.9	6.1411	-0.0844	8.4867
	cqOA|PA-12WHC5-4	68.61	67.8-68.8	3.90166	-0.0632	5.2234
	cqOA|PA-13WHC5-5	70.31	69.4-72.2	6.49698	-0.0867	8.9449
	cqOA|PA-13WHC5-6	80.11	79.5-80.7	5.39245	-0.0795	7.5117
	cqOA|PA-14WHC8	36.51	24.4-46.4	3.06621	-0.074	5.3124
	cqOA|SA-12WHA5-1	36.61	34-37.1	2.82751	-0.0261	4.7221
	cqOA|SA-12WHA5-2	44.71	41.5-45.6	3.21377	-0.0276	5.3391
	cqOA|SA-14WHA6	98.11	97.6-100.4	5.52048	-0.0313	9.4394
	cqOA|SA-08DLC1	47.11	45-47.9	2.95337	0.0352	7.7733
	cqOA|SA-12WHC2-1	112.21	109-112.5	4.19244	0.0335	7.6528
	cqOA|SA-12WHC2-2	118.01	116-119	7.12411	0.0421	12.4038
	cqOA|SA-13WHC3	93.91	91.6-98.9	2.82317	0.0241	4.6177
	cqOA|SA-13WHC5	34.81	27.2-38.1	3.689	-0.0279	6.0867
	cqOA|SA-13WHC9	63.81	61.4-64.7	3.37435	0.0261	5.5539
	cqOA|LA-13WHA1-1	8.01	4.5-10.8	2.9512	0.3868	3.7511
	cqOA|LA-11HGA1-2	26.71	25.5-29.3	5.72663	0.4726	8.787
	cqOA|LA-13DLA2-1	40.11	39.1-41.1	2.54758	0.2635	3.4529
	cqOA|LA-10DLA2-2	41.91	41.1-43	4.43114	0.374	6.5946
	cqOA|LA-11DLA2-3	41.91	41.1-43.2	2.71684	0.3103	3.5545
	cqOA|LA-11GSA2-4	41.91	41.4-43	6.37546	0.676	14.9042
	cqOA|LA-12DLA2-5	43.61	43.2-44.7	5.80475	0.4127	7.5871
	cqOA|LA-10DLA2-6	48.01	47.1-52	4.68286	0.3797	6.8382
	cqOA|LA-11DLA2-7	48.01	46.8-53.2	3.25934	0.338	4.2271
	cqOA|LA-11GSA2-8	50.01	49-53.1	8.84275	0.8357	21.8692
	cqOA|LA-11DLA2-9	50.01	48.7-53	8.31761	0.5279	12.4883
	cqOA|LA-13DLA2-10	50.01	47.7-54.7	4.25971	0.3731	6.7237
	cqOA|LA-12DLA2-11	56.41	53.9-56.7	7.36281	0.4731	9.4665
	cqOA|LA-11GSA2-12	56.51	54.7-57	6.07383	0.7254	14.0541
	cqOA|LA-10GSA2-13	66.51	65.6-68	3.2767	0.6663	10.872
	cqOA|LA-12DLA3-1	86.21	84.6-87.2	4.39425	-0.3742	5.7249
	cqOA|LA-09DLA3-2	94.61	90.8-94.8	3.689	-0.3223	4.9422
	cqOA|LA-12DLA3-3	94.81	94.6-104.2	6.79427	-0.449	8.6246
	cqOA|LA-13WHA3-4	98.21	96.8-101	3.1682	-0.4062	4.3479
	cqOA|LA-09DLA3-5	100.21	94.8-104.1	4.66333	-0.3663	6.4811
	cqOA|LA-12WHA3-6	102.91	101.9-103.2	5.1863	-0.4584	7.2781
	cqOA|LA-13DLA3-7	104.81	100.6-105.8	3.1682	-0.2958	4.143
	cqOA|LA-13WHA3-8	109.01	105.8-111.1	3.7541	-0.43	5.1479
	cqOA|LA-12WHA3-9	112.11	109.2-112.6	6.4015	-0.4986	8.8495
	cqOA|LA-13DLA3-10	112.11	106.5-112.6	4.30962	-0.3398	5.5647
	cqOA|LA-11DLA3-11	116.51	115.8-116.9	4.27707	-0.4024	6.0127
	cqOA|LA-11WHA3-12	139.11	136.8-141.9	2.9078	-0.4421	4.3911
	cqOA|LA-10DLA4-1	2.01	0-3.8	3.87996	0.438	5.6766
	cqOA|LA-09DLA4-2	60.11	59.5-63.3	2.59966	0.2635	3.1984
	cqOA|LA-09DLA5-1	19.41	18-20.1	5.00619	-0.3671	6.6913
	cqOA|LA-13DLA5-2	19.41	16.7-20.1	3.61088	-0.3131	4.7192
	cqOA|LA-10DLA5-3	22.21	20.8-22.8	4.38774	-0.3681	6.3665
	cqOA|LA-11DLA5-4	23.91	20.1-24.4	4.42029	-0.4101	6.2123
	cqOA|LA-12DLA5-5	27.61	24.4-31.2	3.32227	-0.2932	3.7892
	cqOA|LA-13DLA5-6	27.61	24.5-31.2	3.86477	-0.3213	5.0032
	cqOA|LA-10DLA5-7	33.61	31.2-33.9	3.40039	-0.3347	4.9886
	cqOA|LA-11DLA5-8	33.91	33.6-34	3.04017	-0.3432	4.3312
	cqOA|LA-12WHA5-9	42.61	40.2-44.7	2.83836	-0.3147	3.5475
	cqOA|LA-11HGA6-1	49.81	48.4-50.1	5.53133	0.4581	8.4695
	cqOA|LA-12WHA6-2	52.71	52.6-54.2	3.71504	0.3851	5.0765
	cqOA|LA-13WHA6-3	52.71	52.6-53.6	4.35953	0.4861	6.2349
	cqOA|LA-11HGA6-4	62.01	59.8-62.6	4.7957	0.4336	7.5003
	cqOA|LA-12WHA6-5	62.91	62.1-63.3	4.32264	0.4106	5.8944
	cqOA|LA-13WHA6-6	62.91	58.3-63.4	6.32338	0.5787	8.9656
	cqOA|LA-13WHA6-7	67.11	66.6-68.4	5.36424	0.5268	7.6476
	cqOA|LA-12WHA6-8	93.41	90.9-97.1	2.58664	-0.3373	3.2399
	cqOA|LA-11WHA7-1	48.91	48-50.9	3.28104	-0.4894	5.0516
	cqOA|LA-13DLA7-2	68.11	66.1-70.1	3.14867	-0.2881	3.7575
	cqOA|LA-11DLA8-1	13.61	7.6-17.6	3.00328	-0.3336	4.0233
	cqOA|LA-09DLA8-2	14.11	3.9-17.6	2.62136	-0.2598	3.2356
	cqOA|LA-11DLA8-3	21.41	17.8-24.1	3.69117	-0.3628	4.7593
	cqOA|LA-09DLA8-4	28.11	24.1-30.3	3.53493	-0.3007	4.3079
	cqOA|LA-10GSA8-5	28.11	25.9-28.8	3.9277	-0.6385	13.9295
	cqOA|LA-11DLA8-6	28.81	27.6-31.6	2.87525	-0.3212	3.756
	cqOA|LA-10GSA8-7	32.91	32-34.6	4.67201	-0.6592	16.2236
	cqOA|LA-10GSA8-8	40.71	38.7-42.5	3.13348	-0.5325	11.3614
	cqOA|LA-13DLA8-9	107.51	104.9-111.2	2.6474	0.27	3.1979
	cqOA|LA-13DLA8-10	115.21	111.2-117.2	2.50201	0.2968	3.8926
	cqOA|LA-11HGA9-1	17.91	13.6-19	3.66079	-0.3791	5.5076
	cqOA|LA-13DLA9-2	38.31	31.2-44.6	3.33963	-0.3065	4.3719
	cqOA|LA-13DLA9-3	50.41	49.3-52.2	3.54144	-0.3053	4.207
	cqOA|LA-13DLA9-4	58.61	56.5-67	4.00799	-0.3244	4.7371
	cqOA|LA-09DLA9-5	61.01	60-65.1	3.04451	-0.3072	4.3512
	cqOA|LA-13DLA9-6	70.91	67-71.9	4.52879	-0.3435	5.3258
	cqOA|LA-12DLA9-7	72.01	70.9-72.9	3.59352	-0.307	4.0905
	cqOA|LA-09DLA9-8	73.81	70.4-76.4	7.32158	-0.4653	10.0204
	cqOA|LA-09DLA9-9	81.61	77.6-85.6	5.49661	-0.4307	8.8767
	cqOA|LA-13DLA9-10	81.61	77.6-89.5	3.35916	-0.3245	4.8592
	cqOA|LA-10DLA9-11	86.91	77.6-89.8	2.63438	-0.2842	3.5566
	cqOA|LA-09DLA9-12	115.21	111.4-117.1	2.50852	0.2676	3.0893
	cqOA|LA-09DLA9-13	127.01	121.9-127.9	3.48502	0.3096	4.2574
	cqOA|LA-12WHA9-14	127.01	125.8-127.5	7.41706	0.551	10.6536
	cqOA|LA-13WHA9-15	129.61	129.1-129.8	5.05393	0.5214	7.3885
	cqOA|LA-11GSA9-16	134.01	130.9-135.6	3.5154	0.4779	7.1351
	cqOA|LA-12WHA9-17	134.91	134-135.3	8.463	0.5868	12.0075
	cqOA|LA-11WHA9-18	137.61	136.2-139.2	2.67127	0.4337	4.03
	cqOA|LA-13DLA9-19	137.91	136.2-139.2	2.69948	0.2709	3.2384
	cqOA|LA-13WHA9-20	138.11	137.1-139.2	7.69482	0.6448	10.9379
	cqOA|LA-11GSA9-21	139.51	139.2-139.8	3.36784	0.4711	6.8581
	cqOA|LA-12WHA9-22	142.11	139.9-142.6	8.05721	0.5748	11.4565
	cqOA|LA-11WHA9-23	144.91	142.6-148.7	2.83619	0.4534	4.4511
	cqOA|LA-13WHA9-24	146.91	146.4-148.2	6.06515	0.5694	8.7507
	cqOA|LA-11HGA10	20.41	19.2-21.2	2.56277	0.3801	3.6922
	cqOA|LA14YL-C1	82.71	82.5-84.7	3.63041	-0.4135	6.2864
	cqOA|LA-10DLC2-1	59.21	58.2-59.7	2.51937	-0.3017	3.409
	cqOA|LA-12DLC2-2	59.21	58.5-59.7	3.86694	-0.3843	5.4202
	cqOA|LA-12DLC2-3	63.21	62.9-64.1	5.41849	-0.4347	7.4921
	cqOA|LA-11HGC2-4	87.51	85.6-90.3	2.68429	-0.3081	3.8174
	cqOA|LA-10GSC3-1	7.81	0.3-9	3.2116	-0.5525	10.7531
	cqOA|LA-10GSC3-2	21.61	21.3-26.5	3.06838	-0.56	10.4159
	cqOA|LA-11DLC3-3	61.01	57.6-61.2	3.66296	-0.3836	4.7309
	cqOA|LA-12WHC3-4	68.31	64.8-69.2	3.03149	-0.3354	3.8782
	cqOA|LA-11WHC3-5	110.51	107.4-111.9	4.98232	-0.5928	7.8544
	cqOA|LA-09DLC3-6	111.21	106.8-113.8	3.02715	-0.2827	3.7201
	cqOA|LA-09DLC3-7	176.01	172.4-176.4	3.9494	-0.3227	4.8196
	cqOA|LA-12DLC3-8	183.61	182.5-184.1	2.68429	-0.2767	3.0876
	cqOA|LA-09DLC3-9	184.41	184.1-191.3	3.9494	-0.3304	4.7958
	cqOA|LA-11DLC4-1	128.91	125.3-131.9	4.14253	0.4027	5.8044
	cqOA|LA-13WHC4-2	146.41	131.9-147.1	2.53022	0.3422	3.2289
	cqOA|LA-12WHC4-3	150.71	148.9-152.6	2.64089	0.3127	3.6072
	cqOA|LA-09DLC5-1	56.91	55.9-60.1	6.3364	-0.4213	8.6582
	cqOA|LA-11HGC5-2	56.91	55.9-61.1	4.77834	-0.4205	7.4999
	cqOA|LA-10DLC5-3	58.91	56.5-61.1	4.79787	-0.3967	7.401
	cqOA|LA-12DLC5-4	66.01	65.3-66.3	7.2044	-0.4539	9.2912
	cqOA|LA-09DLC5-5	66.31	66-66.5	6.67709	-0.4396	9.1087
	cqOA|LA-11DLC5-6	66.31	65.3-66.5	7.98343	-0.5663	11.6812
	cqOA|LA-11HGC5-7	66.31	66-66.5	6.31687	-0.4856	9.9008
	cqOA|LA-11WHC5-8	66.31	61.7-66.6	3.75193	-0.4957	5.7234
	cqOA|LA-10DLC5-9	67.81	67.4-68.6	6.48613	-0.455	9.6503
	cqOA|LA-12WHC5-10	68.61	67.8-69.4	2.67778	-0.3127	3.3589
	cqOA|LA-13WHC5-11	70.31	69.4-71.2	3.98629	-0.4424	5.5207
	cqOA|LA-13DLC5-12	71.21	69.4-73	7.51471	-0.4596	10.0976
	cqOA|LA-12DLC5-13	72.81	71.2-74	7.26516	-0.4547	9.3798
	cqOA|LA-09DLC5-14	74.01	73.7-76	3.70202	-0.3313	5.2945
	cqOA|LA-13DLC5-15	79.51	77.5-80.5	6.74436	-0.4855	11.2961
	cqOA|LA-13WHC5-16	79.51	77.5-80	2.94903	-0.4196	4.8848
	cqOA|LA-08DLC5-17	161.51	148.7-167.7	2.68646	0.2919	6.9225
	cqOA|LA-08DLC5-18	169.21	167.7-173.6	2.98809	0.3037	7.6513
	cqOA|LA-11DLC5-19	181.11	177.8-184.6	2.64957	-0.3177	3.4547
	cqOA|LA-13WHC6-1	54.81	54.4-55.5	2.60834	-0.4614	3.6125
	cqOA|LA-13WHC6-2	62.71	61.7-63.2	3.13565	-0.451	4.2664
	cqOA|LA-08DLC6-3	79.81	76.5-82.5	3.39822	-0.4557	8.8014
	cqOA|LA-11WHC7	44.11	43.2-46.5	3.02932	-0.4403	4.3333
	cqOA|LA-14WHC8-1	34.51	23.6-44.1	2.60834	-0.4104	5.032
	cqOA|LA-09DLC8-2	65.61	60.4-69.8	2.71684	0.273	3.3428
	cqOA|LA-12DLC9-1	11.01	8.1-12.6	2.92733	-0.297	3.3542
	cqOA|LA-09DLC9-2	12.81	12.7-13.3	5.64851	-0.4398	7.5893
	cqOA|LA-11HGC9-3	13.31	10.9-13.8	2.92733	-0.3562	4.3555
	cqOA|LA-12WHC9-4	13.31	12.2-13.8	2.71901	-0.3272	3.4018
	cqOA|LA-13DLC9-5	17.31	15.7-17.6	7.70784	-0.5036	10.2945
	cqOA|LA-12DLC9-6	19.01	18.3-19.2	3.39605	-0.315	3.8841
	cqOA|LA-14YLC9-7	20.91	20.3-22.6	2.64523	0.4018	5.0747
	cqOA|ALA-11GSA1-1	6.71	4.5-8	3.05319	0.5516	6.0071
	cqOA|ALA-09DLA1-2	22.41	11.3-25.1	3.79316	0.1522	4.3252
	cqOA|ALA-09DLA1-3	27.71	25.1-30	3.54361	0.1453	4.0879
	cqOA|ALA-09DLA3-1	104.11	103.2-104.8	5.82645	-0.1926	7.39
	cqOA|ALA-09DLA3-2	112.41	111.1-113.5	5.36858	-0.1855	6.8197
	cqOA|ALA-12DLA3-3	112.41	111.1-112.8	2.63438	-0.1467	3.5033
	cqOA|ALA-13DLA3-4	112.41	111.1-112.8	3.80401	-0.3525	5.9244
	cqOA|ALA-11DLA3-5	115.31	114.5-116.5	3.23981	-0.5342	6.6564
	cqOA|ALA-13DLA3-6	120.11	119-122.6	2.54758	-0.2917	4.044
	cqOA|ALA-14YLA3-7	127.71	126.4-129.2	4.96279	-0.241	8.5613
	cqOA|ALA-13DLA4-1	22.81	22.1-23.6	2.75807	0.3629	3.9899
	cqOA|ALA-10GSA4-2	29.91	25.3-33.1	2.69731	0.8023	6.1014
	cqOA|ALA-14YLA5-1	24.41	22.9-27.3	2.77977	-0.1937	4.8779
	cqOA|ALA-14YLA5-2	33.61	30.1-33.9	4.06441	-0.2597	7.1433
	cqOA|ALA-11WHA5-3	34.11	33.6-37.1	5.49878	-0.3221	8.5087
	cqOA|ALA-09DLA5-4	40.21	39.9-41.5	2.70165	-0.1266	3.1225
	cqOA|ALA-12WHA5-5	40.21	39.1-41	3.50238	-0.2251	5.1665
	cqOA|ALA-13DLA5-6	40.21	39.1-41.5	3.74542	-0.3557	5.9238
	cqOA|ALA-11WHA5-7	41.01	40.2-43.9	4.68503	-0.2986	7.3156
	cqOA|ALA-12WHA5-8	47.21	46.2-51.4	5.60294	-0.2889	8.1983
	cqOA|ALA-13DLA5-9	47.21	46.6-48	4.53096	-0.3972	7.1396
	cqOA|ALA-12WHA5-10	56.51	55.5-57.7	5.46623	-0.2845	7.9037
	cqOA|ALA-12DLA5-11	61.61	59.5-61.7	3.05102	-0.169	4.4239
	cqOA|ALA-10DLA5-12	63.51	63.2-67.6	2.90346	-0.2547	4.7928
	cqOA|ALA-11HGA5-13	70.51	68-77.7	2.82751	-0.2431	4.5181
	cqOA|ALA-12DLA5-14	70.51	68-71.1	4.52662	-0.2069	6.4581
	cqOA|ALA-09DLA5-15	75.11	68-77.7	2.64523	-0.1383	3.7123
	cqOA|ALA-10GSA6-1	28.81	26.5-31.7	3.30925	0.7224	7.0082
	cqOA|ALA-10GSA6-2	37.51	34.6-40	3.69551	0.7637	7.7735
	cqOA|ALA-10GSA6-3	43.41	42.5-44.5	4.1664	0.8027	8.7392
	cqOA|ALA-08DLA6-4	62.91	62.1-65	3.06838	0.2046	7.5524
	cqOA|ALA-09DLA6-5	64.41	63.6-65.2	2.93601	0.1338	3.3912
	cqOA|ALA-12WHA8-1	21.91	19.9-23.6	2.83185	-0.1966	3.972
	cqOA|ALA-11WHA8-2	28.11	26-30.7	2.76892	-0.2387	4.5871
	cqOA|ALA-11GSA8-3	30.71	28.8-35.6	3.2767	-0.5117	6.4694
	cqOA|ALA-11WHA8-4	32.31	31.8-34.6	4.30745	-0.2937	7.0304
	cqOA|ALA-11HGA8-5	42.01	40.3-51.4	3.38954	-0.2655	5.451
	cqOA|ALA-09DLA8-6	45.21	43.7-49	3.07055	-0.1424	3.8807
	cqOA|ALA-10DLA8-7	48.11	42.9-49	3.25717	-0.2699	5.6046
	cqOA|ALA-09DLA8-8	56.01	52.8-62	5.04525	-0.1964	7.7604
	cqOA|ALA-10DLA8-9	56.01	49.3-60.7	5.11469	-0.3706	10.6401
	cqOA|ALA-11WHA8-10	58.01	49.6-61.1	4.44633	-0.4326	9.9162
	cqOA|ALA-09DLA8-11	66.41	62.4-75.5	3.50455	-0.1902	6.8794
	cqOA|ALA-10DLA8-12	68.41	62.4-77.1	2.82751	-0.3216	7.8904
	cqOA|ALA-11HGA9-1	99.01	91.9-102.4	4.88684	-0.318	8.0012
	cqOA|ALA-11WHA9-2	125.81	122.6-127.5	2.56494	-0.2196	3.8594
	cqOA|ALA-10GSA9-3	129.31	128.9-130.5	2.52154	-0.631	5.2256
	cqOA|ALA-09DLA9-4	135.61	134.9-137.9	2.96856	-0.1332	3.4364
	cqOA|ALA-11WHA9-5	135.61	134.1-136.2	2.60183	-0.2232	3.9208
	cqOA|ALA-12WHA10-1	62.41	59.9-64.7	4.90637	-0.2819	7.703
	cqOA|ALA-09DLA10-2	65.61	59.8-66.7	3.85826	-0.1673	5.0641
	cqOA|ALA-12DLA10-3	69.51	61.3-71.5	4.58738	-0.2269	7.449
	cqOA|ALA-12WHA10-4	71.51	68.1-71.7	6.99825	-0.3357	10.7059
	cqOA|ALA-09DLC1-1	44.31	43.3-44.8	2.98809	0.1496	3.4738
	cqOA|ALA-12WHC1-2	47.41	47.1-48.4	6.86805	0.3227	10.0842
	cqOA|ALA-12WHC1-3	55.11	54.2-56.1	5.84381	0.3024	8.7291
	cqOA|ALA-13DLC1-4	75.61	74.5-78	2.59966	0.3283	4.59
	cqOA|ALA-12WHC2-1	64.51	63.6-65.4	2.55192	0.1901	3.385
	cqOA|ALA-12DLC2-2	72.21	71.1-73.2	2.69297	0.1852	4.2932
	cqOA|ALA-12DLC2-3	76.41	76.1-79.6	2.87959	0.1895	4.568
	cqOA|ALA-12WHC2-4	77.71	75.9-79.5	2.51937	0.2022	3.4173
	cqOA|ALA-09DLC3	132.11	131-132.8	2.6908	-0.1288	3.1817
	cqOA|ALA-14WHC4-1	35.51	32.5-46	2.54107	0.1871	4.4928
	cqOA|ALA-09DLC4-2	120.51	109.4-125.6	2.57145	0.1304	3.3559
	cqOA|ALA-09DLC4-3	128.91	125.6-132.9	3.38303	0.1461	4.1585
	cqOA|ALA-12DLC4-4	128.91	122.8-131.9	3.17037	0.1684	4.4552
	cqOA|ALA-12DLC4-5	143.71	135.7-144.9	3.4286	0.1743	4.87
	cqOA|ALA-11WHC5-1	79.51	74.5-81.8	2.70599	-0.2426	4.404
	cqOA|ALA-11WHC5-2	114.11	113.1-115	2.54107	0.2215	3.8978
	cqOA|ALA-09DLC5-3	114.31	113.3-115	5.32952	0.1896	7.0869
	cqOA|ALA-09DLC5-4	122.21	120.6-122.4	7.60368	0.2236	9.7844
	cqOA|ALA-11WHC5-5	130.01	122.4-137.8	4.73277	0.3907	12.4826
	cqOA|ALA-10DLC5-6	132.01	122.2-145.7	2.61485	0.3039	7.0331
	cqOA|ALA-11HGC6-1	41.51	30.8-43.9	3.56531	-0.2776	5.7454
	cqOA|ALA-11DLC6-2	60.81	60.5-61.2	2.74288	0.7143	5.7715
	cqOA|ALA-08DLC7-1	63.61	56.4-65.7	2.86223	0.1923	6.904
	cqOA|ALA-10DLC7-2	93.21	87.7-96.1	2.88176	0.2498	4.7767
	cqOA|ALA-11GSC7-3	97.81	96.1-99.5	3.82571	0.573	7.5563
	cqOA|ALA-12DLC9-1	4.01	0-8.1	3.05319	-0.2279	6.2379
	cqOA|ALA-12DLC9-2	13.31	11-14.1	3.94072	-0.1955	5.1266
	cqOA|ALA-12DLC9-3	20.41	20.1-20.9	3.73023	-0.1821	4.8594
	cqOA|ALA-12WHC9-4	21.91	20.9-23.2	3.9928	-0.247	5.6662
	cqOA|ALA-12DLC9-5	27.31	26.7-27.6	3.10961	-0.1665	4.123
	cqOA|EIA-13WHA2	48.01	46.5-53.9	2.67561	-0.1917	3.9252
	cqOA|EIA-14WHA3-1	9.41	8.6-9.9	4.47454	0.6559	8.265
	cqOA|EIA-12WHA3-2	11.01	10.5-12.9	4.20112	-0.2029	6.229
	cqOA|EIA-12WHA3-3	20.31	18.2-21	3.00979	-0.1757	4.5006
	cqOA|EIA-14WHA3-4	24.21	22.8-24.9	2.58447	-0.3701	4.9978
	cqOA|EIA-12WHA3-5	112.11	111.1-112.6	5.36641	0.2276	8.0219
	cqOA|EIA-13WHA3-6	112.11	109.2-112.6	3.50021	0.2288	5.4811
	cqOA|EIA-12WHA3-7	120.11	119-121.4	4.25754	0.2031	6.4605
	cqOA|EIA-13WHA6-1	46.21	45.7-47.1	5.48576	-0.3038	9.0336
	cqOA|EIA-13WHA6-2	55.61	54.7-55.9	3.83005	-0.2557	6.2469
	cqOA|EIA-08DLA7	84.71	80.1-94.1	3.00762	0.539	7.0741
	cqOA|EIA-13WHA9-1	49.31	48.4-52.2	4.45718	0.2835	7.1433
	cqOA|EIA-13WHA9-2	58.41	56.5-60.3	5.10601	0.2977	8.1301
	cqOA|EIA-12WHA9-3	134.51	132.6-135.6	5.18847	0.2358	8.058
	cqOA|EIA-12WHA9-4	142.91	142.6-144.9	7.11977	0.2742	10.8327
	cqOA|EIA-12WHA9-5	151.81	151.3-152.9	4.56785	0.2191	7.1663
	cqOA|EIA-12WHA10	18.41	17.8-19	2.63438	-0.1928	3.6208
	cqOA|EIA-08DLC3	28.61	25.1-30.7	3.95808	-0.6654	9.4671
	cqOA|EIA-12WHC5-1	80.51	77.7-81.8	2.76024	0.1634	4.1437
	cqOA|EIA-12WHC5-2	85.61	83.2-85.8	3.906	0.192	5.7506
	cqOA|EIA-12WHC5-3	94.21	93-101.4	3.26368	0.1772	4.8438
	cqOA|EIA-08DLC6	49.11	47.6-50.9	3.4286	-0.6886	8.1903
	cqOA|EIA-12WHC7	38.11	34.7-39.4	2.55843	0.1622	3.7253
	cqOA|EIA-13WHC8-1	17.81	16.9-19.2	3.44813	0.2317	5.4193
	cqOA|EIA-13WHC8-2	24.51	19.2-33.9	3.69117	0.2421	5.7944
	cqOA|EIA-13WHC9	17.41	17.3-17.6	2.96856	0.2413	4.7371
	cqOA|EA-12WHA1-1	22.21	13.3-24.7	3.85609	-0.5117	6.1623
	cqOA|EA-11HGA1-2	22.41	14.4-24.1	4.16206	-1.1111	6.7321
	cqOA|EA-11GSA2-1	41.91	41.1-43.1	3.63041	-1.1029	10.0382
	cqOA|EA-11GSA2-2	48.01	47.2-52.9	4.97581	-1.2851	13.0527
	cqOA|EA-11GSA2-3	57.01	56.7-62.1	3.03366	-1.1138	8.2428
	cqOA|EA-14WHA3-1	46.31	45.8-47.5	2.68646	-0.6043	4.4662
	cqOA|EA-13WHA3-2	89.01	87.7-89.4	2.8644	0.4892	4.398
	cqOA|EA-13WHA3-3	98.21	93.5-102.9	6.40584	0.7145	9.4708
	cqOA|EA-12WHA3-4	104.11	100.8-106.5	3.94723	0.5076	6.4154
	cqOA|EA-13DLA3-5	105.91	104.8-108	6.27564	0.7594	9.332
	cqOA|EA-13WHA3-6	105.91	105-108.1	5.81994	0.6721	8.6507
	cqOA|EA-12WHA3-7	112.11	111.1-112.6	4.60257	0.5414	7.4168
	cqOA|EA-11DLA3-8	112.41	111.1-112.8	3.44379	0.7919	5.208
	cqOA|EA-11DLA3-9	116.51	115.3-116.9	3.15084	0.7553	4.7296
	cqOA|EA-12WHA3-10	121.81	121.4-122.3	3.02498	0.4454	4.9587
	cqOA|EA-069DLA4-1	5.31	3.8-8.7	2.7559	-0.8029	4.3647
	cqOA|EA-069DLA4-2	11.71	10.6-12	2.70599	-0.7908	4.2421
	cqOA|EA-10DLA4-3	15.31	15.1-15.8	4.37472	-1.1002	6.8652
	cqOA|EA-11WHA4-4	17.81	17.5-21	2.96205	-0.8239	4.7705
	cqOA|EA-13DLA5-1	23.91	23.6-24.4	3.42643	0.5743	5.1471
	cqOA|EA-11WHA5-2	29.41	24.5-31.2	2.74288	0.6538	4.4401
	cqOA|EA-09DLA5-3	32.51	31.2-33.6	2.59098	0.7373	3.8379
	cqOA|EA-13DLA5-4	34.11	33.6-37.1	5.3382	0.6985	7.8602
	cqOA|EA-13DLA5-5	39.91	39.1-40.2	4.7306	0.6602	7.0258
	cqOA|EA-09DLA5-6	50.51	48.1-50.9	2.83185	0.711	4.4663
	cqOA|EA-11DLA5-7	52.41	50.9-53.3	3.41341	0.8231	5.1568
	cqOA|EA-09DLA5-8	59.91	57.8-62.4	3.00979	0.7362	4.7342
	cqOA|EA-10DLA5-9	59.91	56.9-61.7	3.03583	0.7943	4.6998
	cqOA|EA-11DLA5-10	59.91	59-62.4	4.02535	0.8848	6.0702
	cqOA|EA-13WHA5-11	59.91	57.8-61.9	5.65936	0.6579	8.3021
	cqOA|EA-12WHA5-12	75.11	71.1-77.7	2.98592	0.4651	5.2806
	cqOA|EA-11HGA6-1	49.81	47.4-50.1	2.51937	-0.8408	4.017
	cqOA|EA-12DLA6-2	114.71	112.8-117.8	2.7342	0.7678	4.6934
	cqOA|EA-11DLA7-1	5.41	0.6-10.7	2.67995	0.826	5.198
	cqOA|EA-11WHA7-2	8.91	4.1-12.6	3.59352	0.8711	7.7937
	cqOA|EA-09DLA7-3	13.71	12.8-14.7	3.63909	0.807	5.8197
	cqOA|EA-11DLA7-4	13.71	12.6-14	3.80401	0.8368	5.71
	cqOA|EA-11WHA7-5	14.01	12.6-15.4	4.30094	0.8358	7.1302
	cqOA|EA-09DLA7-6	22.31	22.1-24	2.387	0.6889	3.8352
	cqOA|EA-12WHA8-1	14.11	4-17.6	2.71684	0.4132	4.0512
	cqOA|EA-12WHA8-2	21.41	19.9-24.1	2.8644	0.4152	4.2547
	cqOA|EA-12DLA8-3	21.91	21.4-25.9	3.83439	0.9289	6.8305
	cqOA|EA-13DLA8-4	23.61	21.4-25.6	3.23764	0.5433	4.6597
	cqOA|EA-12DLA8-5	31.21	27.9-31.6	5.34037	1.0987	9.5238
	cqOA|EA-12WHA8-6	32.31	31.6-34.7	2.49767	0.3905	3.7564
	cqOA|EA-12DLA8-7	38.51	37.6-38.7	4.72626	1.0256	8.3762
	cqOA|EA-11HGA9-1	17.91	16.1-19.3	5.41415	1.281	8.9259
	cqOA|EA-14YLA9-2	36.31	35.6-38.6	3.24415	0.8952	5.6855
	cqOA|EA-14YLA9-3	51.11	48.9-55.8	3.82788	0.9717	6.7331
	cqOA|EA-12WHA9-4	137.91	137.1-139.2	2.61268	-0.4172	4.129
	cqOA|EA-10DLA10-1	18.31	17.2-19	3.27019	-0.9852	5.0913
	cqOA|EA-10DLA10-2	23.81	23-23.9	3.15952	-0.9557	4.9499
	cqOA|EA-11HGC2-1	51.51	50.2-54.5	3.24849	1.0126	5.5303
	cqOA|EA-11HGC2-2	59.21	58.3-59.7	5.01487	1.286	8.1884
	cqOA|EA-11HGC2-3	66.31	64.5-67	3.55012	1.0554	5.8872
	cqOA|EA-13WHC2-4	110.61	107.7-111.8	3.64343	-0.5315	5.2996
	cqOA|EA-13WHC2-5	118.01	116.4-119.1	4.20329	-0.5605	6.0791
	cqOA|EA-13DLC3-1	18.11	17.4-20.1	4.71107	0.6849	6.8954
	cqOA|EA-13DLC3-2	25.71	25.1-28.3	3.7107	0.6151	5.4914
	cqOA|EA-12DLC3-3	51.71	47.9-57	3.09442	0.8436	5.326
	cqOA|EA-12DLC3-4	57.61	57-61.2	2.65391	0.7787	4.5893
	cqOA|EA-09DLC3-5	111.21	107.8-112.5	2.7559	0.6924	4.4049
	cqOA|EA-09DLC3-6	118.31	112.5-122.8	3.4069	0.7671	5.3755
	cqOA|EA-11GSC3-7	141.11	138.8-148.4	2.78411	-0.9165	7.0759
	cqOA|EA-14YLC3-8	172.61	167.7-176	3.81269	-0.9748	6.8739
	cqOA|EA-13WHC3-9	176.41	176-178.9	3.59352	0.5392	5.1374
	cqOA|EA-13WHC3-10	186.51	184.7-199.8	3.48068	0.5296	4.9823
	cqOA|EA-11GSC4-1	140.91	135.7-145.2	2.63221	-0.8908	6.7478
	cqOA|EA-13WHC4-2	145.01	135.7-146.4	2.79062	-0.4422	3.7389
	cqOA|EA-12WHC5-1	58.91	55.4-60.1	3.48719	0.4951	5.7786
	cqOA|EA-13WHC5-2	64.51	60.1-65.6	3.46983	0.507	4.9699
	cqOA|EA-12WHC5-3	69.11	68.8-69.4	4.98666	0.6042	8.0835
	cqOA|EA-12WHC5-4	74.51	73.7-75.3	3.85826	0.5584	6.3071
	cqOA|EA-12WHC5-5	101.61	100.7-102.9	2.91214	-0.4497	4.5999
	cqOA|EA-08DLC5-6	169.21	167.7-173.8	3.02498	-0.7116	7.5744
	cqOA|EA-11GSC5-7	178.71	177.8-180.8	2.56277	0.8964	6.3922
	cqOA|EA-08DLC6	49.11	48.1-50.8	4.72409	1.0363	11.535
	cqOA|EA-11HGC7	98.61	92.8-99.5	2.55626	-0.8376	4.1555
	cqOA|EA-10GSC8-1	3.91	0-6.7	3.74542	-1.3865	13.6885
	cqOA|EA-10GSC8-2	11.21	11.1-15.9	3.89949	-1.4074	14.1802
	cqOA|EA-14WHC8-3	37.01	26.9-44.1	3.50021	0.568	6.1139
	cqOA|EA-14WHC8-4	45.01	44.1-47	3.08357	0.549	5.4195
	cqOA|EA-10DLC8-5	93.21	91.5-94.9	3.20509	0.8517	4.9564
	cqOA|EA-11DLC8-6	93.81	87.3-94.9	2.73854	0.7737	4.1722
	cqOA|EA-10DLC8-7	102.21	101.6-104	2.96856	0.8049	4.6027
	cqOA|EA-11DLC8-8	102.21	101.6-103.2	3.23113	0.807	4.8169
	cqOA|EA-10DLC9-1	11.01	8.1-12.2	2.72552	0.7955	4.2037
	cqOA|EA-10DLC9-2	19.01	18.3-19.2	2.54758	0.755	3.9405
	cqOA|FAS-11HGA1-1	18.31	12.2-25.1	2.80798	0.0648	4.2321
	cqOA|FAS-12DLA1-2	18.31	12.3-25.1	5.25357	0.0686	7.2785
	cqOA|FAS-09DLA1-3	22.91	12.3-25.1	3.73457	0.0449	4.484
	cqOA|FAS-11HGA1-4	34.11	33.6-36.2	2.57579	0.0586	3.4556
	cqOA|FAS-13DLA1-5	34.11	32.6-34.5	4.59389	0.0525	5.9532
	cqOA|FAS-12DLA1-6	38.01	36.2-42.4	2.78628	0.0463	3.5196
	cqOA|FAS-13DLA1-7	40.31	39.2-41.2	3.58701	0.0461	4.7059
	cqOA|FAS-10DLA1-8	52.71	48.6-53.5	3.29189	0.0494	4.1961
	cqOA|FAS-10DLA1-9	58.81	58.4-59	6.75738	0.0719	8.3009
	cqOA|FAS-10GSA1-10	58.91	58.1-59.6	6.60765	0.0967	23.302
	cqOA|FAS-10GSA1-11	64.71	63.9-64.8	8.49989	0.1064	28.5174
	cqOA|FAS-10DLA1-12	64.71	64-64.8	5.89589	0.0674	7.3473
	cqOA|FAS-10GSA1-13	76.01	74-78	4.91505	0.0871	20.8318
	cqOA|FAS-11HGA1-14	84.51	83.4-87	3.46332	0.0682	4.6868
	cqOA|FAS-11DLA1-15	89.01	84.9-94.3	2.92082	0.0544	4.5734
	cqOA|FAS-10DLA2-1	41.41	40.1-43.2	2.94469	0.0427	3.2643
	cqOA|FAS-10GSA2-2	101.81	99.3-103	2.87308	0.0714	6.8408
	cqOA|FAS-13DLA3-1	45.41	44.4-45.8	2.65174	0.0413	3.1838
	cqOA|FAS-13DLA3-2	56.51	55.2-60	2.76458	0.0418	3.3163
	cqOA|FAS-11DLA3-3	84.61	81.6-87.7	3.47851	-0.0527	4.2326
	cqOA|FAS-10GSA3-4	138.61	137.7-143.1	2.93601	0.0547	8.2029
	cqOA|FAS-13DLA5	57.81	56.6-59	4.42897	-0.0524	5.7301
	cqOA|FAS-13DLA6-1	1.61	0-3.2	4.87816	0.0563	6.5647
	cqOA|FAS-11DLA6-2	10.81	8.2-15.4	3.55012	0.0516	4.294
	cqOA|FAS-13DLA6-3	10.81	7.4-13.7	6.52085	0.0626	8.6265
	cqOA|FAS-13DLA6-4	16.81	16-17.8	5.82862	0.0596	7.8057
	cqOA|FAS-11WHA6-5	24.71	18.9-25.7	2.50635	0.05	3.0088
	cqOA|FAS-11DLA6-6	29.91	29.1-31.7	3.08357	0.0486	3.7528
	cqOA|FAS-11HGA6-7	34.41	33.6-35.9	6.13459	0.0878	8.5471
	cqOA|FAS-11HGA6-8	40.51	37.5-41.1	4.37255	0.0754	6.2142
	cqOA|FAS-10DLA6-9	48.01	46.7-48.9	2.53456	0.0457	2.8357
	cqOA|FAS-09DLA6-10	107.61	103.7-112.2	2.57579	-0.0357	3.0816
	cqOA|FAS-11DLA6-11	116.11	112.8-117.8	3.27887	-0.0494	3.976
	cqOA|FAS-11WHA6-12	116.11	114.7-123.2	2.97507	-0.0546	3.5541
	cqOA|FAS-10DLA6-13	119.81	114.3-121.3	4.7523	-0.0564	5.4652
	cqOA|FAS-10GSA6-14	123.21	119.8-125.1	3.26368	-0.0576	9.2342
	cqOA|FAS-13DLA7-1	5.41	1.4-6.9	2.70165	-0.0481	4.8261
	cqOA|FAS-13DLA7-2	13.21	11.6-13.7	3.68683	-0.0444	4.3805
	cqOA|FAS-09DLA7-3	15.51	14.7-16.2	6.64237	-0.0639	9.0367
	cqOA|FAS-10DLA7-4	17.41	16.6-18.2	5.33169	-0.0606	6.4493
	cqOA|FAS-11WHA7-5	17.41	16.1-18.2	4.72843	-0.0723	6.1906
	cqOA|FAS-09DLA7-6	19.21	17.6-20.1	6.95268	-0.0635	9.2032
	cqOA|FAS-11DLA7-7	19.21	18.2-20.6	3.64126	-0.0537	4.3991
	cqOA|FAS-10DLA7-8	22.81	22.4-25.1	5.30348	-0.0614	6.4122
	cqOA|FAS-11WHA7-9	22.81	22.4-24.8	4.83476	-0.0742	6.3192
	cqOA|FAS-13DLA7-10	23.51	22.2-25.1	3.20943	-0.0416	3.8277
	cqOA|FAS-09DLA7-11	24.21	22.8-24.6	6.92881	-0.0647	9.193
	cqOA|FAS-10DLA7-12	28.21	27.4-28.8	5.04742	-0.0595	6.131
	cqOA|FAS-11WHA7-13	75.11	74.7-77.5	2.93167	-0.0542	3.5053
	cqOA|FAS-11WHA7-14	100.31	97.5-105.4	3.31576	-0.0586	3.9894
	cqOA|FAS-10DLA7-15	112.21	108.3-113.9	2.60834	-0.0437	2.9153
	cqOA|FAS-11WHA7-16	118.11	116.1-120.4	4.86731	-0.0807	7.8643
	cqOA|FAS-13DLA8-1	30.71	26.8-31.2	3.08791	-0.0412	3.7032
	cqOA|FAS-11WHA8-2	32.31	31.6-32.9	5.90457	-0.0813	8.0463
	cqOA|FAS-11WHA8-3	38.11	37.6-38.5	7.06118	-0.0873	9.3832
	cqOA|FAS-11DLA8-4	43.41	38.7-48.1	2.97507	-0.0473	3.6214
	cqOA|FAS-10DLA9-1	106.71	105.3-106.9	3.29189	0.0476	3.7642
	cqOA|FAS-11DLA9-2	119.71	118.8-122.3	6.3147	0.0727	8.5669
	cqOA|FAS-12DLA9-3	120.31	120.1-121.9	7.41489	0.0749	9.353
	cqOA|FAS-09DLA9-4	125.81	123.8-128.1	4.02969	0.0468	5.1675
	cqOA|FAS-11DLA9-5	125.81	125.3-127	7.16751	0.0774	9.6445
	cqOA|FAS-12DLA9-6	128.91	128.1-129.8	6.51651	0.0709	8.297
	cqOA|FAS-09DLA9-7	132.71	131.3-134.1	4.09696	0.048	5.2497
	cqOA|FAS-10DLA9-8	132.71	132.5-133.8	13.9336	0.105	18.6462
	cqOA|FAS-11DLA9-9	136.01	135.6-137.2	6.2496	0.0752	8.5354
	cqOA|FAS-11WHA9-10	136.01	135.4-137.5	4.5353	0.076	6.2475
	cqOA|FAS-10DLA9-11	139.91	139.8-140.4	12.9571	0.1092	17.6814
	cqOA|FAS-11WHA9-12	139.91	139.2-140.4	4.11649	0.0768	5.7063
	cqOA|FAS-11GSA9-13	140.61	139.9-142.6	8.59971	0.1353	22.277
	cqOA|FAS-11HGA9-14	140.61	139.4-142.3	10.7241	0.1227	15.4425
	cqOA|FAS-11WHA9-15	145.91	143.7-146.3	7.37366	0.0942	9.8493
	cqOA|FAS-11GSA9-16	149.81	148.8-151.5	3.52842	0.0919	10.2748
	cqOA|FAS-11WHA10-1	4.61	3.8-5.1	3.42426	0.0677	4.0962
	cqOA|FAS-11HGA10-2	57.91	57.1-59	2.52805	0.0564	3.2076
	cqOA|FAS-12DLA10-3	60.41	57.1-65.6	2.52805	0.044	2.8668
	cqOA|FAS-09DLC2-1	58.31	57.8-58.9	5.69842	-0.0625	8.0119
	cqOA|FAS-11WHC2-2	62.31	61.3-63.2	3.43077	-0.066	4.1947
	cqOA|FAS-09DLC2-3	63.21	62.3-63.9	6.4015	-0.0628	8.4904
	cqOA|FAS-10DLC2-4	63.21	62.6-63.9	4.79136	-0.0608	5.766
	cqOA|FAS-12DLC2-5	63.21	62.6-63.9	6.36461	-0.0715	7.6924
	cqOA|FAS-13DLC2-6	63.21	62.6-63.9	4.09479	-0.0516	5.2774
	cqOA|FAS-11DLC2-7	63.91	62-64.4	3.75844	-0.0597	4.9299
	cqOA|FAS-09DLC2-8	66.71	66.1-67	7.00259	-0.0655	9.2168
	cqOA|FAS-10GSC2-9	67.01	65.8-69.3	2.41304	-0.0573	6.8609
	cqOA|FAS-12DLC2-10	67.01	66.7-68.3	5.49444	-0.0681	6.7685
	cqOA|FAS-10DLC2-11	70.71	69.3-70.7	4.00582	-0.0584	4.9002
	cqOA|FAS-11WHC2-12	71.21	70.7-71.4	2.65825	-0.0588	3.1955
	cqOA|FAS-12DLC2-13	76.01	75.3-76.4	4.46586	-0.063	5.5072
	cqOA|FAS-11HGC2-14	87.51	85.8-89.6	2.6908	-0.0578	3.4172
	cqOA|FAS-10GSC3-1	5.91	4.2-7	3.07706	-0.0617	9.7075
	cqOA|FAS-10GSC3-2	11.41	7.9-11.8	4.18159	-0.0701	13.0376
	cqOA|FAS-10GSC3-3	16.81	14.8-17.4	4.66984	-0.0749	14.1225
	cqOA|FAS-10GSC3-4	20.11	18.4-21	5.00619	-0.0749	14.9372
	cqOA|FAS-13DLC3-5	21.31	18.6-23.4	3.22028	-0.0433	3.8394
	cqOA|FAS-10GSC3-6	25.71	25.1-26.2	4.04271	-0.067	12.4099
	cqOA|FAS-13DLC3-7	31.81	30.7-33.7	4.33349	-0.0504	5.1176
	cqOA|FAS-13DLC3-8	38.51	33.7-39.5	4.62861	-0.0515	5.4411
	cqOA|FAS-13DLC3-9	44.31	42.5-47.4	4.19027	-0.0491	4.9479
	cqOA|FAS-13DLC3-10	53.81	52.1-57.9	3.32878	-0.0435	3.964
	cqOA|FAS-10DLC3-11	64.51	62.5-65.5	2.74071	-0.0536	3.1233
	cqOA|FAS-11DLC3-12	67.91	67.3-68.3	3.56097	-0.0553	4.4418
	cqOA|FAS-12DLC3-13	69.21	68.3-69.8	5.39245	-0.0663	6.6607
	cqOA|FAS-13DLC3-14	71.71	69.6-75.2	3.35482	-0.0442	3.9933
	cqOA|FAS-10DLC3-15	73.71	73.3-75	2.82751	-0.0429	3.1645
	cqOA|FAS-11DLC3-16	76.11	75.3-77.7	3.03366	-0.0519	3.6878
	cqOA|FAS-12DLC3-17	76.11	75.4-77.7	5.43585	-0.0658	6.7093
	cqOA|FAS-10DLC3-18	81.11	77.8-82.5	2.80798	-0.0432	3.1142
	cqOA|FAS-11DLC3-19	81.11	77.7-82.5	2.64523	-0.0502	3.2307
	cqOA|FAS-12DLC3-20	81.11	77.7-83.1	6.28649	-0.071	7.6917
	cqOA|FAS-13DLC3-21	81.11	79.2-85.2	2.96856	-0.0413	3.5503
	cqOA|FAS-11DLC3-22	102.41	101.9-107.7	6.08902	-0.0699	7.9809
	cqOA|FAS-11WHC3-23	102.41	101.9-106.6	4.17725	-0.0678	5.5964
	cqOA|FAS-11DLC3-24	110.11	107.7-112.6	5.12554	-0.0658	7.0915
	cqOA|FAS-09DLC3-25	111.91	110.5-112.5	3.5588	-0.0451	4.6609
	cqOA|FAS-09DLC3-26	118.11	117.8-122.3	4.72843	-0.0531	6.1279
	cqOA|FAS-11WHC3-27	118.11	115.8-120.3	6.01958	-0.0826	7.9224
	cqOA|FAS-11GSC3-28	123.51	122.3-126	2.62136	-0.065	6.1398
	cqOA|FAS-11DLC3-29	126.91	124.7-127.4	3.04234	0.0758	3.6969
	cqOA|FAS-09DLC3-30	127.41	126.9-128.3	3.038	-0.0438	4
	cqOA|FAS-11GSC3-31	132.11	130.6-133.1	2.91431	-0.0689	6.8021
	cqOA|FAS-11DLC3-32	136.01	134.9-138.8	2.51503	0.056	3.1539
	cqOA|FAS-11DLC4	57.61	56.6-59.2	3.17905	-0.05	3.906
	cqOA|FAS-12DLC5-1	56.11	55.5-60.1	4.06658	-0.0554	5.1628
	cqOA|FAS-10DLC5-2	56.91	56.1-61.1	2.8644	-0.0455	3.6683
	cqOA|FAS-12DLC5-3	64.91	62-65.2	6.12374	-0.0673	7.6167
	cqOA|FAS-09DLC5-4	67.81	67.2-68.2	3.41992	-0.0436	4.4712
	cqOA|FAS-10DLC5-5	68.61	67.6-69.3	6.52519	-0.0702	8.0619
	cqOA|FAS-11DLC5-6	68.61	68.2-69.7	4.20763	-0.0618	5.5872
	cqOA|FAS-13DLC5-7	68.81	68.6-69.4	7.41055	-0.0672	9.8419
	cqOA|FAS-12DLC5-8	70.31	69.7-71.2	5.67889	-0.065	7.0972
	cqOA|FAS-11HGC5-9	72.91	71.2-73.7	4.80221	-0.0762	6.5889
	cqOA|FAS-09DLC5-10	77.51	75.8-79.2	4.52011	-0.0497	5.8766
	cqOA|FAS-10DLC5-11	77.51	76.6-80.7	4.98883	-0.06	6.3142
	cqOA|FAS-11DLC5-12	77.51	75.9-79.5	4.7089	-0.0621	6.3125
	cqOA|FAS-13DLC5-13	79.51	77.5-80.3	5.90457	-0.0641	9.2171
	cqOA|FAS-11HGC5-14	104.51	101.7-108.8	2.55409	0.0555	3.2299
	cqOA|FAS-11HGC5-15	120.61	119.7-123.8	2.74939	0.0558	3.4733
	cqOA|FAS-10DLC5-16	143.91	133.4-155.3	3.99063	0.0546	4.3756
	cqOA|FAS-11WHC6	79.81	78.1-81.5	4.76315	0.0974	6.2143
C18:2	cqLA|PA-13WHA1-1	65.41	63.2-67.8	2.54975	0.0299	3.0324
	cqLA|PA-08DLA1-2	74.01	73.1-76.3	4.02535	-0.0489	10.5321
	cqLA|PA-13WHA2-1	50.01	46.8-53.9	3.32661	-0.0375	4.8457
	cqLA|PA-13WHA2-2	66.51	65.9-69.1	2.85138	-0.0313	3.3802
	cqLA|PA-12WHA7-1	22.81	21.9-25.8	2.52154	-0.0304	3.1849
	cqLA|PA-12WHA7-2	97.21	92.6-101.2	7.97258	-0.057	11.3041
	cqLA|PA-13WHA7-3	100.71	100.5-102.9	4.25971	-0.0406	5.7096
	cqLA|PA-12WHA7-4	106.91	105.4-108	5.75484	-0.05	8.3641
	cqLA|PA-13WHA7-5	106.91	106.5-107.9	6.13676	-0.0488	8.085
	cqLA|PA-13WHA7-6	112.01	111.6-113.2	6.63369	-0.053	8.7171
	cqLA|PA-13WHA8-1	18.21	15.8-18.9	3.64994	-0.0369	4.6258
	cqLA|PA-13WHA8-2	22.91	19.9-24.1	3.40256	-0.0383	5.1125
	cqLA|PA-13WHA9-1	134.91	132.4-135.3	8.97729	-0.0624	12.9833
	cqLA|PA-13WHA9-2	142.61	142.3-142.9	12.7965	-0.0745	17.781
	cqLA|PA-12WHA9-3	146.31	145.5-148.2	2.55409	-0.0315	3.4383
	cqLA|PA-12WHA9-4	152.71	149.8-155.9	2.61919	-0.0314	3.5481
	cqLA|PA-13WHC2-1	66.31	64.5-67	2.70816	-0.0328	3.2041
	cqLA|PA-13WHC2-2	71.41	69.2-72.2	2.7993	-0.036	3.3179
	cqLA|PA-13WHC2-3	79.01	77.7-81.1	2.58447	-0.0339	3.061
	cqLA|PA-12WHC5-1	138.51	130.2-142.6	5.12988	-0.049	7.0788
	cqLA|PA-13WHC5-2	139.51	132.3-143.3	4.88033	-0.0494	7.0686
	cqLA|PA-12WHC6-1	51.11	49.1-52.7	3.18773	0.0403	5.1243
	cqLA|PA-13WHC6-2	56.01	55.7-56.8	3.90166	0.0425	5.0823
	cqLA|PA-12WHC6-3	61.31	60.8-61.5	3.66947	0.0444	4.7193
	cqLA|PA-13WHC6-4	61.61	60.8-62.5	3.21811	0.0391	4.1346
	cqLA|PA-12WHC6-5	73.31	73-75.1	2.74071	0.0359	3.4689
	cqLA|PA-13WHC9-1	21.91	20.4-24.8	2.92733	0.0328	3.4669
	cqLA|PA-12WHC9-2	23.91	23.6-24.8	8.99899	0.0647	13.9719
	cqLA|SA-12WHA3-1	136.41	134.9-136.8	2.63655	0.0261	4.629
	cqLA|SA-12WHA3-2	141.91	139.8-144.1	5.6854	0.037	9.553
	cqLA|SA-14WHA6	99.71	99.1-106	2.98158	-0.028	5.4568
	cqLA|SA-12WHA8	16.11	12.8-17.6	2.821	-0.0259	4.7051
	cqLA|SA-08DLC1	90.61	90.3-91.8	2.98809	0.0441	7.8449
	cqLA|SA-13WHC3	99.31	92.7-110	2.52371	0.0273	4.1098
	cqLA|SA-12WHC5-1	153.91	143.5-164.1	2.55843	-0.0296	6.1831
	cqLA|SA-08DLC5-2	162.51	149.5-164.1	3.09876	-0.0436	8.0636
	cqLA|SA-12WHC5-3	165.81	164.1-165.9	2.71684	-0.0254	4.481
	cqLA|SA-08DLC5-4	167.71	165.2-169.2	3.39822	-0.0452	8.6007
	cqLA|SA-14WHC7	63.51	57.2-71.5	3.36784	-0.0365	6.3727
	cqLA|SA-13WHC9-1	56.91	55.2-58.5	3.53927	0.0325	5.9664
	cqLA|SA-13WHC9-2	63.61	62.6-64.7	4.65465	0.0373	7.9899
	cqLA|SA-13WHC9-3	74.81	72.8-76.3	3.40473	0.0331	6.3259
	cqLA|OA-13WHA1-1	20.31	11.6-22.4	3.25717	-2.071	4.7302
	cqLA|OA-11HGA1-2	26.71	25.1-28.9	3.82354	-1.5614	5.8226
	cqLA|OA-12DLA2-1	33.11	32-34.9	2.65174	-1.0731	3.1888
	cqLA|OA-12DLA2-2	37.51	36.2-39.1	3.08574	-1.2129	4.1335
	cqLA|OA-12DLA2-3	43.41	43.2-44.7	2.61702	-1.0653	3.1468
	cqLA|OA-12DLA2-4	49.01	47.3-53.4	3.88864	-1.3778	5.1757
	cqLA|OA-13DLA2-5	50.01	46.8-53.9	3.00328	-1.2511	4.4805
	cqLA|OA-13WHA2-6	54.41	53.9-54.7	2.58447	-4.2069	10.4517
	cqLA|OA-11GSA2-7	56.51	56.3-56.7	3.40907	-2.3842	8.3954
	cqLA|OA-13WHA2-8	62.61	60.7-64.1	3.91034	-3.9425	15.1515
	cqLA|OA-11GSA2-9	66.51	64.5-67.5	5.34254	-2.9261	12.6427
	cqLA|OA-13WHA2-10	69.11	68-72.7	3.58267	-3.7953	14.0677
	cqLA|OA-14WHA3-1	20.71	20-21.1	2.68429	-3.2979	4.5313
	cqLA|OA-13DLA3-2	44.41	42.6-45.5	2.60617	-1.2002	3.1521
	cqLA|OA-12DLA3-3	88.71	88-89.5	7.35413	1.9942	10.5555
	cqLA|OA-11HGA3-4	94.61	92.7-101	4.23584	1.6305	6.4475
	cqLA|OA-14WHA3-5	98.21	94.3-101	4.35953	1.5668	6.7934
	cqLA|OA-11DLA3-6	98.21	96.7-101	6.90277	2.0033	9.4959
	cqLA|OA-13WHA3-7	98.21	94.8-103.2	3.69117	2.1739	5.1219
	cqLA|OA-12WHA3-8	99.21	97.3-104.4	6.83767	1.7107	9.6403
	cqLA|OA-12DLA3-9	99.21	94.8-101	10.5636	2.3411	14.9063
	cqLA|OA-13DLA3-10	103.21	101-108.5	7.06769	1.8264	9.4592
	cqLA|OA-11WHA3-11	103.61	94.9-106.5	5.15592	2.0407	7.5557
	cqLA|OA-11DLA3-12	104.81	104.1-106.3	7.6601	2.0753	10.4012
	cqLA|OA-12WHA3-13	104.81	103.2-106.5	5.90891	2.498	8.4088
	cqLA|OA-13WHA3-14	104.81	104.1-105.8	3.09659	2.0054	4.3401
	cqLA|OA-12WHA3-15	105.81	105-107.4	5.09299	1.4363	6.9764
	cqLA|OA-12DLA3-16	105.81	105-107.4	8.3979	2.0578	11.8537
	cqLA|OA-13DLA3-17	110.41	108.5-111.1	6.98089	1.9057	10.4235
	cqLA|OA-11DLA3-18	112.11	111.1-113.5	6.61199	1.9266	9.0679
	cqLA|OA-12WHA3-19	112.11	111.1-113.1	6.70747	2.6221	9.4524
	cqLA|OA-11WHA3-20	112.41	111.1-112.9	3.86477	1.7565	5.7565
	cqLA|OA-12WHA3-21	119.11	118.2-121	5.84381	2.4477	8.457
	cqLA|OA-12WHA5-1	19.41	18-20.1	4.84344	1.3791	6.4677
	cqLA|OA-11DLA5-2	19.41	18.4-20.8	3.73674	1.4058	4.8572
	cqLA|OA-12DLA5-3	19.41	18-21.7	4.44199	1.4386	5.797
	cqLA|OA-13DLA5-4	19.41	18.6-20	4.87382	1.4886	6.392
	cqLA|OA-11DLA5-5	27.61	24.4-29.3	2.75156	1.2053	3.5945
	cqLA|OA-12DLA5-6	27.61	24.4-29.2	3.98629	1.3574	5.1889
	cqLA|OA-14WHA5-7	45.21	44.9-45.6	2.88827	1.2836	4.5775
	cqLA|OA-12WHA5-8	52.41	50.9-53.3	3.55446	1.8004	4.4768
	cqLA|OA-14WHA5-9	57.81	57.4-59	4.47671	1.5917	6.9642
	cqLA|OA-14WHA5-10	63.21	62.5-66.8	3.1682	1.3571	4.9923
	cqLA|OA-12WHA5-11	76.11	71.1-79.7	2.80147	1.7261	4.1844
	cqLA|OA-12WHA6-1	32.81	31.7-33.6	3.50021	-1.8426	4.7653
	cqLA|OA-11HGA6-2	51.21	48-52.7	2.58447	-1.2415	3.6668
	cqLA|OA-11DLA6-3	64.41	63.6-65.6	2.91865	-1.2428	3.5461
	cqLA|OA-11HGA6-4	64.41	63.5-65.2	3.04234	-1.3471	4.3138
	cqLA|OA-13WHA6-5	65.21	63.5-65.6	6.23224	-2.8368	8.9104
	cqLA|OA-13WHA6-6	67.11	66.6-68	6.39933	-2.8523	9.139
	cqLA|OA-11HGA6-7	74.51	72.9-75	2.68863	-1.2494	3.8302
	cqLA|OA-13WHA6-8	75.01	74.5-75.9	4.14904	-2.301	6.1109
	cqLA|OA-11WHA7-1	8.91	6.8-10.7	4.05139	2.1908	9.0179
	cqLA|OA-11WHA7-2	14.01	13.7-15.5	3.8409	1.7647	5.864
	cqLA|OA-11WHA7-3	19.61	18.2-21.3	4.56785	1.8959	6.6318
	cqLA|OA-13DLA7-4	68.41	67.6-72	4.05139	1.3324	4.8426
	cqLA|OA-13DLA7-5	73.71	72.7-75.1	2.74939	1.0937	3.3186
	cqLA|OA-11HGA7-6	125.81	125.6-126.8	3.78231	1.5471	5.8272
	cqLA|OA-13WHA8-1	18.21	17.6-19.9	5.19064	-2.4977	7.3117
	cqLA|OA-13WHA8-2	25.91	23.6-27.6	5.35122	-2.5715	7.5268
	cqLA|OA-12DLA8-3	32.91	32.3-36.6	4.76098	-1.5101	6.1951
	cqLA|OA-12DLA8-4	38.71	38.5-42	3.36133	-1.2756	4.439
	cqLA|OA-12WHA8-5	107.51	107-111.2	2.61702	-1.6431	3.6474
	cqLA|OA-12WHA8-6	116.21	114.6-117.2	4.4485	-2.3543	7.4806
	cqLA|OA-14YLA9-1	53.21	49.3-55.6	3.74108	2.6926	7.5152
	cqLA|OA-14WHA9-2	57.21	54.7-60	2.74505	1.2521	3.9532
	cqLA|OA-14YLA9-3	58.61	58.2-64	3.17688	1.5795	5.6844
	cqLA|OA-12WHA9-4	62.01	60.3-64.4	2.99677	1.1871	4.4819
	cqLA|OA-13DLA9-5	70.91	67-71.9	3.96676	1.3759	5.1296
	cqLA|OA-12WHA9-6	73.81	72-76.4	7.39319	1.7854	10.1293
	cqLA|OA-12DLA9-7	73.81	70.9-77.6	3.55229	1.2771	4.2359
	cqLA|OA-13DLA9-8	80.61	77.6-86.6	2.55192	1.2121	4.0791
	cqLA|OA-12DLA9-9	81.61	77.6-89.4	2.53456	1.2154	3.9259
	cqLA|OA-12WHA9-10	82.61	77.6-86.6	6.01524	1.8043	10.6621
	cqLA|OA-13WHA9-11	127.01	123.9-127.5	2.72118	-1.8278	3.5525
	cqLA|OA-12WHA9-12	128.91	127.5-129.6	2.78194	-1.0371	3.4202
	cqLA|OA-13WHA9-13	134.91	132.7-135.5	3.05102	-1.8827	3.957
	cqLA|OA-11WHA9-14	137.91	136.1-139.2	4.69588	-2.0024	7.0925
	cqLA|OA-12WHA9-15	142.81	142.7-145.9	6.11072	-2.5831	8.9176
	cqLA|OA-13WHA9-16	145.51	142.9-145.9	3.13782	-1.9315	4.0461
	cqLA|OA-11WHA9-17	145.61	142.9-147.7	6.75955	-2.3736	10.0043
	cqLA|OA-11GSA9-18	152.71	151.3-159.9	2.5823	-1.8031	5.8112
	cqLA|OA-11WHA9-19	152.71	152.1-155.1	4.51143	-1.9596	6.8581
	cqLA|OA-12WHA9-20	152.71	152.1-155	7.82502	-2.8365	11.2633
	cqLA|OA-11DLA10-1	64.21	59.3-71.7	2.88827	-1.2382	3.4839
	cqLA|OA-11HGA10-2	64.21	59.4-67.1	2.76241	-1.3018	3.909
	cqLA|OA-13WHA10-3	64.21	58.3-71.7	2.68646	-1.7949	3.4806
	cqLA|OA-14WHA10-4	64.71	58.4-71.7	2.59966	-1.2048	3.7617
	cqLA|OA-11HGC1-1	56.11	51.8-57.5	2.67127	-1.5338	4.5629
	cqLA|OA-11HGC1-2	63.11	60.1-64.7	2.96422	-1.3874	4.3892
	cqLA|OA-11HGC1-3	71.11	69.5-71.7	2.70382	-1.2985	3.8278
	cqLA|OA-11HGC1-4	78.81	78-80.9	2.89261	-1.3973	4.096
	cqLA|OA-14YLC1-5	87.31	86.3-89.4	4.34	1.8296	7.4657
	cqLA|OA-12DLC2-1	63.21	62.8-64.3	3.35916	1.3024	4.029
	cqLA|OA-14WHC2-2	67.31	67-67.4	3.10093	1.4301	5.0655
	cqLA|OA-12DLC2-3	86.61	85.3-89.9	2.62136	1.0825	3.1979
	cqLA|OA-13WHC2-4	110.01	106.1-111.8	2.74722	-1.7617	3.5568
	cqLA|OA-13WHC3-1	22.61	21.6-23.6	4.57653	3.3651	20.324
	cqLA|OA-11DLC3-2	47.91	43.9-49.7	2.52154	-1.6681	3.0522
	cqLA|OA-11DLC3-3	61.01	58.4-61.2	6.73785	2.0413	9.0271
	cqLA|OA-12DLC3-4	64.51	64.4-66.2	3.22028	1.4989	4.0197
	cqLA|OA-11DLC3-5	69.61	69.2-69.8	5.43585	1.8544	7.4984
	cqLA|OA-11WHC3-6	111.21	107.6-111.9	3.48502	1.6567	5.1895
	cqLA|OA-11WHC3-7	117.81	112.5-122.3	4.47237	1.8931	6.5041
	cqLA|OA-11WHC3-8	122.81	122.3-123.5	3.2333	1.6482	4.8633
	cqLA|OA-11GSC3-9	153.91	152.5-157.4	4.26188	-2.3059	9.8845
	cqLA|OA-11HGC3-10	168.71	163.2-178	2.65825	-1.2635	3.7691
	cqLA|OA-12WHC3-11	178.91	178-179.1	4.96496	-2.2507	6.8451
	cqLA|OA-11WHC3-12	185.81	184.7-190.8	3.21377	-1.643	4.6177
	cqLA|OA-12WHC3-13	191.91	190.8-200.6	4.42897	-2.304	7.0553
	cqLA|OA-12WHC3-14	192.71	190.9-207.4	2.55192	-1.0597	3.259
	cqLA|OA-11DLC3-15	192.71	186.5-207.2	3.07272	-1.3524	3.7857
	cqLA|OA-11WHC3-16	192.71	190.8-199.1	3.56314	-1.8417	5.7759
	cqLA|OA-14WHC4-1	84.91	81.5-87.7	2.50852	1.1642	3.6882
	cqLA|OA-13WHC4-2	154.61	150.6-155.6	3.1465	-1.8694	4.0835
	cqLA|OA-11HGC5-1	56.11	55.5-61.1	2.8427	1.3262	4.3432
	cqLA|OA-12WHC5-2	56.91	55.8-60.1	5.07997	1.4222	6.816
	cqLA|OA-12DLC5-3	64.51	56.9-65.3	4.71758	1.5177	6.2564
	cqLA|OA-11HGC5-4	66.31	66-67.4	3.46332	1.4928	5.2855
	cqLA|OA-11DLC5-5	66.61	65.2-67.4	5.1212	1.6774	6.6617
	cqLA|OA-12WHC5-6	69.41	69.1-72.2	4.15555	1.3032	5.6501
	cqLA|OA-12DLC5-7	70.31	69.7-73.2	4.84778	1.5449	6.4276
	cqLA|OA-13DLC5-8	71.21	67.6-72.8	4.53964	1.4524	5.9361
	cqLA|OA-12WHC5-9	76.31	74.5-76.5	3.17037	1.2059	4.8576
	cqLA|OA-11DLC5-10	76.31	75.3-76.5	2.9295	1.3658	4.4865
	cqLA|OA-12DLC5-11	76.61	74.5-77	4.26622	1.4663	5.7354
	cqLA|OA-13DLC5-12	78.51	77.2-80.1	4.62644	1.682	8.0005
	cqLA|OA-08DLC5-13	161.51	152.7-164.1	4.94326	-1.8305	12.3516
	cqLA|OA-08DLC5-14	167.71	164.1-168.7	3.94072	-1.6307	9.9569
	cqLA|OA-11DLC5-15	181.71	177.8-184.4	2.60834	1.1746	3.1563
	cqLA|OA-13WHC7-1	77.61	68.8-79.2	3.85392	-2.1553	5.4681
	cqLA|OA-11DLC7-2	79.21	78.2-86.4	2.7993	-1.1886	3.3846
	cqLA|OA-13WHC7-3	82.81	81.1-87.5	3.01413	-1.9042	4.2203
	cqLA|OA-13WHC8-1	3.91	0-9.5	3.54578	-2.5924	13.1766
	cqLA|OA-13WHC8-2	10.81	9.5-16.2	3.02498	-2.3277	11.4314
	cqLA|OA-08DLC8-3	19.21	18.5-24.3	3.28321	2.1845	7.9467
	cqLA|OA-12WHC8-4	65.61	52.9-69.8	2.78194	-1.0544	3.417
	cqLA|OA-12WHC9-1	3.01	0-6.8	2.85355	1.6214	6.1016
	cqLA|OA-11HGC9-2	13.31	12.2-13.9	3.55012	1.6521	5.3946
	cqLA|OA-13DLC9-3	13.31	12.4-13.8	8.29808	2.2624	11.6542
	cqLA|OA-12WHC9-4	13.41	13.3-14.1	5.70059	1.6962	7.7499
	cqLA|OA-14WHC9-5	13.41	11.5-13.9	5.67021	1.9302	8.7916
	cqLA|OA-14WHC9-6	18.91	17.8-19.3	4.76749	1.7371	7.4534
	cqLA|OA-12DLC9-7	19.01	18.3-19.2	4.78268	1.6254	6.2356
	cqLA|OA-13DLC9-8	19.01	18.3-19.2	10.4507	2.4515	14.3556
	cqLA|OA-12DLC9-9	25.71	24.8-27.3	2.55843	1.1508	3.4139
	cqLA|OA-14WHC9-10	27.31	26.8-27.6	3.85392	1.55	6.1327
	cqLA|ALA-12DLA1-1	2.61	0-4.5	2.54107	0.1473	3.4017
	cqLA|ALA-09DLA1-2	22.41	9.8-25.1	2.55409	0.1159	2.8036
	cqLA|ALA-11GSA1-3	22.41	14-23.8	8.02032	0.3155	17.6852
	cqLA|ALA-11HGA1-4	22.41	12.3-25.1	3.02064	0.1796	4.6835
	cqLA|ALA-12DLA1-5	22.41	11.3-26.3	2.58013	0.1435	3.4496
	cqLA|ALA-11DLA1-6	58.81	55.2-59	2.80581	-0.1608	3.9038
	cqLA|ALA-11WHA2-1	53.91	50.4-55.5	2.54541	-0.1706	3.3923
	cqLA|ALA-11WHA2-2	65.21	64.3-66.5	2.70816	-0.1758	3.6117
	cqLA|ALA-12DLA3-1	18.21	16.8-20.7	3.35265	0.1585	4.4653
	cqLA|ALA-13WHA3-2	24.91	24-25.6	2.59749	-0.5113	4.7393
	cqLA|ALA-12DLA3-3	27.61	25.8-29.2	2.8427	0.148	3.7918
	cqLA|ALA-08DLA3-4	32.71	31.1-33.4	3.76929	0.2431	8.755
	cqLA|ALA-13WHA3-5	36.61	36.2-36.8	4.14687	0.6499	7.5032
	cqLA|ALA-11GSA3-6	41.51	40.7-43.6	2.65825	0.1682	4.8159
	cqLA|ALA-11WHA3-7	73.81	71.9-80.1	2.50418	0.1691	3.3584
	cqLA|ALA-11WHA3-8	94.81	92.9-101	4.17725	-0.2264	6.0445
	cqLA|ALA-09DLA3-9	104.11	97.8-104.8	5.96533	-0.1791	7.207
	cqLA|ALA-11WHA3-10	104.11	101-104.8	4.66116	-0.236	6.7349
	cqLA|ALA-12DLA3-11	104.11	101-105	3.76495	-0.1715	5.3918
	cqLA|ALA-11HGA3-12	112.11	111.1-113.1	3.06404	-0.1744	4.7516
	cqLA|ALA-09DLA3-13	112.41	111.1-114.1	5.69408	-0.174	6.8708
	cqLA|ALA-11WHA3-14	113.51	113.1-114.1	3.19207	-0.1978	4.7315
	cqLA|ALA-11HGA5-1	20.81	19.4-22.8	3.63475	-0.1903	5.6733
	cqLA|ALA-11WHA5-2	33.61	32-36.6	5.29046	-0.263	7.7558
	cqLA|ALA-12DLA5-3	39.01	38.4-39.1	5.1863	-0.2028	7.5445
	cqLA|ALA-14YLA5-4	40.21	39.1-41.5	2.81232	-0.2212	5.2461
	cqLA|ALA-12WHA5-5	41.51	39.1-43.9	5.24923	-0.1856	6.7894
	cqLA|ALA-14YLA5-6	45.61	43.9-45.8	2.81883	-0.2412	5.2643
	cqLA|ALA-12DLA5-7	45.91	45.6-46.2	5.57039	-0.219	8.1557
	cqLA|ALA-12WHA5-8	47.21	46.6-48	6.69445	-0.2138	8.7109
	cqLA|ALA-12DLA5-9	47.51	46.6-48	6.44924	-0.2304	9.2411
	cqLA|ALA-12WHA5-10	56.51	55.5-57	4.84127	-0.1846	6.3143
	cqLA|ALA-09DLA5-11	77.11	64.4-77.7	2.97507	-0.1245	3.4414
	cqLA|ALA-10GSA6-1	1.61	0-3.2	5.91542	0.3208	19.308
	cqLA|ALA-11DLA6-2	3.21	2-3.7	4.88684	0.2062	6.5913
	cqLA|ALA-09DLA6-3	6.81	4.5-7.4	4.68937	0.1574	5.5258
	cqLA|ALA-10DLA6-4	7.41	6.2-9.9	8.24817	0.2274	11.6194
	cqLA|ALA-10GSA6-5	11.21	10.8-16	3.92119	0.2517	13.5857
	cqLA|ALA-11DLA6-6	15.41	14.9-17.6	3.64777	0.1783	4.9834
	cqLA|ALA-10DLA6-7	16.81	16-17.4	5.01053	0.1791	7.3196
	cqLA|ALA-11WHA6-8	52.61	51.2-54.6	2.68646	0.1831	3.5827
	cqLA|ALA-11GSA6-9	52.71	52.6-53.6	4.01667	0.2163	8.5681
	cqLA|ALA-11GSA6-10	62.91	62.2-63.2	4.9476	0.2348	10.3447
	cqLA|ALA-09DLA6-11	64.41	63.7-65	2.83402	0.1223	3.1135
	cqLA|ALA-11HGA6-12	117.81	112.3-123.2	2.9295	0.1672	4.256
	cqLA|ALA-12DLA7-1	105.41	104-108.4	4.13819	0.1823	5.9747
	cqLA|ALA-12DLA7-2	113.91	112-114.5	2.80364	0.1553	4.2381
	cqLA|ALA-14WHA7-3	114.51	114.1-115.8	4.27707	0.5747	8.8206
	cqLA|ALA-12WHA7-4	118.11	116.5-120.4	3.15735	0.1741	5.6163
	cqLA|ALA-13DLA7-5	122.21	120.4-122.4	3.19641	0.2819	4.9481
	cqLA|ALA-14WHA7-6	123.21	122.4-125.2	2.68429	0.5125	5.5878
	cqLA|ALA-09DLA8-1	58.01	53.5-71.4	3.18773	-0.1472	4.8606
	cqLA|ALA-11GSA8-2	77.61	65.7-83.3	2.84704	-0.1698	5.2883
	cqLA|ALA-11GSA9-1	93.21	81.2-94.8	3.83656	-0.2045	7.801
	cqLA|ALA-11WHA9-2	97.81	95.8-98.6	8.19392	-0.3298	13.0324
	cqLA|ALA-11GSA9-3	99.01	98.7-101	3.59135	-0.198	7.3589
	cqLA|ALA-11WHA9-4	109.01	108.4-114.3	4.21848	-0.2442	7.2144
	cqLA|ALA-12WHA9-5	122.31	120.1-125.8	3.79533	-0.1782	4.6917
	cqLA|ALA-09DLA9-6	125.81	123.8-128.8	3.50455	-0.1364	4.1366
	cqLA|ALA-11HGA9-7	125.81	123.6-127	4.80438	-0.2222	7.6382
	cqLA|ALA-12DLA9-8	125.81	122-127.5	2.83402	-0.1508	4.0689
	cqLA|ALA-10DLA9-9	127.01	125.1-128.9	4.72409	-0.1741	6.4507
	cqLA|ALA-09DLA9-10	131.61	130.6-133.6	3.8843	-0.1436	4.5652
	cqLA|ALA-12DLA9-11	132.71	130.5-134.5	3.40256	-0.1657	4.8541
	cqLA|ALA-11HGA9-12	135.61	134.9-137.5	4.91939	-0.2253	7.8145
	cqLA|ALA-11DLA9-13	136.71	136.2-137.6	8.26987	-0.282	11.885
	cqLA|ALA-09DLA9-14	139.91	139.8-141.6	2.25463	-0.125	2.7087
	cqLA|ALA-11DLA9-15	139.91	139.2-142.6	8.20694	-0.2935	12.08
	cqLA|ALA-11DLA9-16	145.61	144.6-146.4	10.0124	-0.311	14.1286
	cqLA|ALA-13DLA10-1	60.41	59-64.2	2.65391	-0.2485	4.4474
	cqLA|ALA-11DLA10-2	64.21	60.1-66.5	5.63549	-0.2261	7.4622
	cqLA|ALA-09DLA10-3	65.61	60-66.7	4.85212	-0.1695	6.0729
	cqLA|ALA-10DLA10-4	69.51	66.7-71.5	6.68794	-0.2197	10.4908
	cqLA|ALA-09DLA10-5	71.51	67.2-71.7	6.54906	-0.1967	8.3021
	cqLA|ALA-13DLA10-6	71.51	66.7-71.7	3.60654	-0.2882	6.1506
	cqLA|ALA-10DLC1-1	17.11	16.2-17.6	3.03149	0.1358	4.1524
	cqLA|ALA-10DLC1-2	27.01	23.8-31.9	4.08828	0.1587	5.5436
	cqLA|ALA-10GSC1-3	29.01	24.7-32	4.29877	0.2787	15.7993
	cqLA|ALA-10GSC1-4	35.51	35.1-36.6	6.3364	0.3215	21.0119
	cqLA|ALA-10DLC1-5	35.51	32.1-37.2	2.6691	0.1289	3.6773
	cqLA|ALA-09DLC1-6	44.31	43.3-44.9	2.49984	0.1276	2.7765
	cqLA|ALA-10GSC1-7	45.11	44.3-46.4	2.96205	0.2266	10.8989
	cqLA|ALA-09DLC1-8	57.91	56.8-61.8	2.69731	0.1213	2.9565
	cqLA|ALA-12WHC2-1	62.61	62.5-63	4.8608	0.1951	6.2749
	cqLA|ALA-12WHC2-2	71.91	71-72.2	6.0977	0.2202	7.8299
	cqLA|ALA-12WHC2-3	77.71	76.1-79.5	3.56965	0.1702	4.7127
	cqLA|ALA-12DLC2-4	98.01	95.3-98.6	2.84704	0.152	3.795
	cqLA|ALA-13DLC3-1	0.01	0-7	2.67561	-0.2463	4.4143
	cqLA|ALA-10GSC3-2	134.91	133.7-138.4	3.73891	0.2375	11.3928
	cqLA|ALA-08DLC3-3	151.81	149.1-153.3	3.2767	0.312	8.4072
	cqLA|ALA-11GSC4-1	133.31	127.1-134.9	2.9946	0.1816	6.1278
	cqLA|ALA-09DLC4-2	150.71	148.9-152.6	2.92733	0.1197	3.2142
	cqLA|ALA-11WHC4-3	150.71	148.9-152.6	2.74722	0.1823	3.9456
	cqLA|ALA-10DLC5-1	101.71	100.7-104.5	2.82968	0.1262	3.5609
	cqLA|ALA-09DLC5-2	114.31	113.3-115	6.76172	0.1979	8.7245
	cqLA|ALA-09DLC5-3	122.21	120.6-122.4	9.58923	0.2331	11.9943
	cqLA|ALA-10GSC5-4	122.21	120.6-124	2.51503	0.1833	7.3685
	cqLA|ALA-12DLC5-5	138.01	126.5-145.1	5.4033	0.2337	8.284
	cqLA|ALA-11GSC5-6	140.51	131.7-143.3	4.78268	0.2788	11.1419
	cqLA|ALA-13DLC6	55.51	55-55.9	2.63438	0.3032	4.177
	cqLA|ALA-12DLC7-1	24.41	20-25.6	2.821	0.1464	3.7655
	cqLA|ALA-11HGC7-2	93.21	87.5-101.9	4.30094	0.209	6.7646
	cqLA|ALA-12WHC9-1	8.91	6.9-10.2	6.32772	-0.2363	8.437
	cqLA|ALA-12WHC9-2	14.11	13.9-14.3	7.71869	-0.2421	10.0544
	cqLA|ALA-12WHC9-3	20.31	20.1-20.9	6.79861	-0.2229	8.92
	cqLA|EIA-08DLA1-1	2.01	0-3.6	3.21811	0.6913	7.0631
	cqLA|EIA-08DLA1-2	11.31	10.3-20.9	3.64126	0.6958	7.4862
	cqLA|EIA-12WHA1-3	22.21	12.2-22.4	2.51503	0.3617	3.3149
	cqLA|EIA-12WHA3-1	89.01	87.7-89.2	2.6691	-0.4042	3.9955
	cqLA|EIA-12WHA3-2	98.21	94.7-102.9	5.99354	-0.5843	8.657
	cqLA|EIA-12WHA3-3	105.91	105-108.1	5.09082	-0.5373	7.4146
	cqLA|EIA-13WHA5	19.41	18-20.1	2.65391	-0.3835	4.3384
	cqLA|EIA-13WHA6-1	54.61	53.7-54.7	2.52371	0.378	4.1689
	cqLA|EIA-13WHA6-2	65.21	63.5-66.6	3.53276	0.4458	5.7594
	cqLA|EIA-12WHA6-3	67.11	66.6-68	2.50418	0.3708	3.5412
	cqLA|EIA-12WHA8-1	16.11	14-17.6	3.63909	0.4507	5.2835
	cqLA|EIA-12WHA8-2	25.91	24.1-27.6	4.56568	0.4992	6.4833
	cqLA|EIA-12WHA8-3	34.61	33.6-35.6	3.31793	0.4209	4.7794
	cqLA|EIA-12WHA8-4	115.21	115.2-117.2	4.15772	0.5532	7.6166
	cqLA|EIA-12WHA9-1	134.51	134.5-134.9	7.8554	0.6742	11.6251
	cqLA|EIA-12WHA9-2	142.11	139.9-142.6	8.03768	0.6858	11.8639
	cqLA|EIA-12WHA9-3	149.81	149.1-150.8	6.49698	0.6189	9.8084
	cqLA|EIA-12WHC2	112.21	111.6-113.8	2.94252	0.4194	4.6156
	cqLA|EIA-13WHC3-1	173.61	163.4-176.4	3.00328	0.4171	4.9183
	cqLA|EIA-13WHC3-2	183.21	182.9-183.6	2.73854	0.4067	4.4992
	cqLA|EIA-14WHC5-1	80.51	77.8-81.3	2.81666	2.5878	5.7218
	cqLA|EIA-08DLC5-2	100.01	93.9-100.7	4.33349	0.7471	8.9314
	cqLA|EIA-08DLC5-3	103.21	101.7-105.5	4.48973	0.7615	9.2321
	cqLA|EIA-14WHC5-4	104.51	102.5-105.5	3.29189	-3.143	6.7009
	cqLA|EIA-08DLC5-5	110.71	108.8-113	2.96422	0.6246	6.2651
	cqLA|EIA-13WHC7-1	63.61	62.2-64.1	2.92082	0.411	4.866
	cqLA|EIA-13WHC7-2	72.11	68.9-78.2	3.41992	0.4389	5.6244
	cqLA|EIA-13WHC7-3	79.21	78.2-81.9	2.77109	0.3944	4.5944
	cqLA|EIA-13WHC8	49.21	45.8-50.9	2.59098	0.3827	4.264
	cqLA|EA-12WHA1-1	0.01	0-4	2.6257	1.1607	3.3222
	cqLA|EA-11HGA1-2	6.71	3.6-9.8	3.18339	1.4177	4.7517
	cqLA|EA-11DLA1-3	18.31	15.1-22.4	3.61956	1.4951	6.0828
	cqLA|EA-13WHA1-4	20.31	12.3-22.4	3.12697	1.5105	4.3327
	cqLA|EA-11DLA1-5	29.41	29-30	4.60908	1.5408	6.6616
	cqLA|EA-13WHA1-6	29.71	28.9-31.1	3.82571	1.5981	4.9447
	cqLA|EA-13DLA2-1	54.41	53.9-54.7	3.09008	1.1325	4.2163
	cqLA|EA-12DLA2-2	56.41	53.6-56.7	3.03149	1.2745	3.7463
	cqLA|EA-11GSA2-3	56.51	56.4-56.7	4.59606	1.9234	10.5219
	cqLA|EA-13DLA2-4	64.31	63.9-68	3.47634	1.2058	4.7347
	cqLA|EA-11GSA2-5	66.51	65.9-68	5.85466	2.1529	13.1186
	cqLA|EA-10DLA2-6	68.01	66.5-71.8	3.82354	1.1979	5.7834
	cqLA|EA-11GSA2-7	73.11	68-75.2	5.30565	2.0796	13.5021
	cqLA|EA-11WHA2-8	82.51	80.1-87	2.7559	1.0289	3.4649
	cqLA|EA-10DLA2-9	84.41	83.4-87	3.49804	1.1509	5.2856
	cqLA|EA-14WHA3-1	20.71	19.5-22.8	2.69514	2.419	4.5372
	cqLA|EA-13DLA3-2	44.41	43.6-45.5	2.65825	1.1544	3.3941
	cqLA|EA-11WHA3-3	73.81	71.9-75.1	2.83619	1.0336	3.585
	cqLA|EA-12DLA3-4	94.31	92.7-94.8	6.43839	-1.961	8.7612
	cqLA|EA-11HGA3-5	98.21	94.8-103.6	3.96242	-1.5067	5.9839
	cqLA|EA-13DLA3-6	98.21	89.4-101	2.99026	-1.0869	3.7972
	cqLA|EA-13WHA3-7	98.21	94.8-101	6.0977	-2.0648	8.0532
	cqLA|EA-12DLA3-8	100.21	94.8-104.1	6.76606	-2.0366	9.5864
	cqLA|EA-11DLA3-9	102.91	101-104.1	4.77834	-1.5301	6.4826
	cqLA|EA-11WHA3-10	103.21	94.7-104.1	3.89515	-1.2764	5.2025
	cqLA|EA-11GSA3-11	104.11	102.9-105	2.58013	-1.2495	5.4485
	cqLA|EA-12WHA3-12	104.81	104.1-106.4	6.84201	-1.8771	9.6019
	cqLA|EA-13DLA3-13	104.81	104.1-106.5	2.81883	-1.0484	3.5856
	cqLA|EA-13WHA3-14	104.81	104.1-106.7	5.96967	-2.0368	7.9199
	cqLA|EA-11DLA3-15	112.11	111.1-113	2.55626	-1.1132	3.5499
	cqLA|EA-12WHA3-16	112.11	109-112.6	6.04779	-1.7623	8.5519
	cqLA|EA-13DLA3-17	114.51	114.2-118.4	3.78014	-1.2121	4.7562
	cqLA|EA-10DLA3-18	115.31	114.2-116.2	3.08791	-1.0525	4.692
	cqLA|EA-11HGA4	0.01	0-5.1	2.70382	-1.2564	3.7943
	cqLA|EA-12DLA5-1	22.21	20.6-22.8	3.689	-1.4598	5.0212
	cqLA|EA-12DLA5-2	31.21	30.1-32.4	4.89986	-1.6675	6.5883
	cqLA|EA-12DLA5-3	38.41	36.1-39.9	3.48936	-1.4269	4.7672
	cqLA|EA-10DLA5-4	57.81	57.4-59	2.96205	-1.0615	4.4906
	cqLA|EA-12WHA6-1	52.31	51.1-54.7	2.71684	1.1801	3.4291
	cqLA|EA-13WHA6-2	55.61	54.8-55.9	3.20943	1.5237	4.3796
	cqLA|EA-11DLA6-3	64.41	63.8-65.2	4.00148	1.3955	5.4143
	cqLA|EA-13WHA6-4	64.41	63.5-65.6	6.1194	2.0299	8.1451
	cqLA|EA-12WHA6-5	65.61	65.2-66.6	3.11178	1.2341	3.9133
	cqLA|EA-13DLA7-1	61.21	60.5-61.5	3.69334	-1.3382	5.3003
	cqLA|EA-11WHA7-2	70.61	69-72.7	3.09876	-1.1288	4.2018
	cqLA|EA-13DLA7-3	70.61	65.7-71.7	5.89589	-1.5845	8.215
	cqLA|EA-11WHA7-4	75.71	72.7-76.7	2.821	-1.0855	3.834
	cqLA|EA-13DLA7-5	80.11	79.5-80.5	3.80401	-1.2808	5.4243
	cqLA|EA-11WHA7-6	80.51	78.1-81.9	3.74542	-1.2273	5.0438
	cqLA|EA-09DLA7-7	110.41	106.7-111.2	2.92082	-3.6254	5.4206
	cqLA|EA-13WHA8-1	18.91	14.2-19.9	4.47671	1.7314	5.9733
	cqLA|EA-13WHA8-2	24.11	19.9-25.6	5.30782	1.8729	7.0671
	cqLA|EA-12WHA8-3	25.91	21.1-27.6	2.9512	1.1823	3.7153
	cqLA|EA-13WHA8-4	31.21	30.7-31.6	4.55266	1.7405	6.1321
	cqLA|EA-12DLA8-5	32.91	31.6-36.5	7.42357	2.1063	10.2091
	cqLA|EA-11DLA8-6	107.01	101.5-111.2	2.57579	1.0905	3.2295
	cqLA|EA-11HGA9-1	58.41	52.2-67.5	2.6257	-1.2095	3.6699
	cqLA|EA-13DLA9-2	60.01	59.5-64.4	2.92516	-1.1126	3.9847
	cqLA|EA-13DLA9-3	70.91	67-73.4	3.36784	-1.2075	4.5667
	cqLA|EA-12DLA9-4	73.81	70.9-77.6	4.13385	-1.5249	5.0502
	cqLA|EA-12DLA9-5	79.61	77.6-86.7	2.92299	-1.4159	4.4936
	cqLA|EA-13DLA9-6	128.91	123.1-129.6	2.76458	1.0502	3.517
	cqLA|EA-12WHA9-7	129.31	128.9-129.8	10.8869	2.4675	15.8168
	cqLA|EA-12WHA9-8	134.11	132.7-134.9	10.6612	2.4654	15.5007
	cqLA|EA-13WHA9-9	134.91	134-135.3	5.79824	2.0276	7.9602
	cqLA|EA-12WHA9-10	138.11	137.5-139.2	9.31581	2.3541	13.7876
	cqLA|EA-11DLA9-11	140.41	139.9-140.6	10.0948	2.3436	14.6694
	cqLA|EA-11WHA9-12	140.41	139.8-140.6	6.77908	1.8144	9.9115
	cqLA|EA-13DLA9-13	140.41	139.2-145.8	3.20292	1.1556	4.0558
	cqLA|EA-13WHA9-14	140.41	139.9-142.3	7.48216	2.3399	10.0625
	cqLA|EA-12WHA9-15	140.61	139.9-142.6	9.51762	2.3911	14.0023
	cqLA|EA-10DLA9-16	142.11	140.6-142.6	5.30999	1.4653	8.3222
	cqLA|EA-11WHA9-17	145.51	143.7-146.9	9.18561	2.0696	13.0923
	cqLA|EA-13WHA9-18	145.51	142.9-145.9	7.06335	2.2593	9.5325
	cqLA|EA-11DLA9-19	145.61	143.1-145.9	10.9021	2.3888	15.7226
	cqLA|EA-10DLA9-20	149.81	149.3-150.8	5.08214	1.451	8.0937
	cqLA|EA-11GSA9-21	149.81	149.3-151	5.74182	1.9278	12.8658
	cqLA|EA-11DLA10	64.21	59.2-71.5	2.81232	1.1818	3.5178
	cqLA|EA-13WHC2-1	110.01	106.1-111.8	3.24198	1.406	3.8864
	cqLA|EA-13WHC2-2	116.81	113.8-120.1	2.54758	1.3468	3.5922
	cqLA|EA-12DLC3-1	64.51	64.4-66.3	3.7541	-1.7597	4.6894
	cqLA|EA-11WHC3-2	110.11	107.2-111.9	3.36567	-1.2168	4.8988
	cqLA|EA-11WHC3-3	117.81	111.9-122.3	3.89732	-1.2741	5.253
	cqLA|EA-11WHC3-4	124.71	123.5-128.3	2.54541	-1.033	3.4868
	cqLA|EA-12WHC3-5	179.41	179.1-181.6	5.81994	1.795	8.0545
	cqLA|EA-11WHC3-6	185.81	184.7-186.5	3.7975	1.3297	5.1437
	cqLA|EA-12WHC3-7	188.51	186.5-194.3	4.57219	1.6475	6.7559
	cqLA|EA-11GSC3-8	192.71	190.9-205.9	2.58447	1.31	5.7038
	cqLA|EA-11WHC3-9	192.71	190.8-200.1	4.38774	1.461	6.2052
	cqLA|EA-13WHC3-10	192.71	190.8-200.7	3.37435	1.5289	4.1739
	cqLA|EA-12WHC4	98.01	97.1-99.2	5.28395	1.6507	7.2416
	cqLA|EA-12WHC5-1	35.11	28.1-41.4	2.80798	-1.1574	3.5418
	cqLA|EA-10DLC5-2	58.91	55.9-64.5	4.26839	-1.2657	6.8256
	cqLA|EA-11DLC5-3	66.31	55.5-66.5	2.67995	-1.0936	3.364
	cqLA|EA-11HGC5-4	66.31	65.6-66.5	4.9476	-1.6866	7.5675
	cqLA|EA-10DLC5-5	67.61	66.5-68.8	4.77183	-1.3241	7.3475
	cqLA|EA-12DLC5-6	70.31	69.4-74.5	4.22499	-1.5742	5.7005
	cqLA|EA-13DLC5-7	71.21	69.6-72.3	6.16714	-1.6221	8.6567
	cqLA|EA-12DLC5-8	76.61	74.5-82.1	3.21377	-1.3915	4.4109
	cqLA|EA-13DLC5-9	79.51	77.5-80.8	5.54218	-1.6767	9.223
	cqLA|EA-11WHC5-10	84.81	81.8-86.6	2.50635	-0.9692	3.1635
	cqLA|EA-11WHC5-11	111.81	102.1-112.7	3.01847	-1.0653	3.7843
	cqLA|EA-10GSC5-12	115.01	114.3-116.2	4.96713	-2.6968	18.8768
	cqLA|EA-10GSC5-13	119.71	117.7-120.6	4.36387	-2.4968	16.8716
	cqLA|EA-11WHC5-14	119.71	117.5-122.4	2.83836	-1.0305	3.5598
	cqLA|EA-13WHC6-1	62.71	61.5-63.4	2.61051	-1.4509	3.1619
	cqLA|EA-13WHC6-2	74.51	73.2-76	2.68863	-1.4173	3.2468
	cqLA|EA-12DLC9-1	8.91	8.1-10.2	2.56928	-1.4009	3.4461
	cqLA|EA-13DLC9-2	13.91	13.4-14.3	6.62067	-1.8964	9.6194
	cqLA|EA-12WHC9-3	17.31	17.1-17.6	3.13565	-1.3481	4.2208
	cqLA|EA-12DLC9-4	19.01	17.6-19.2	3.5154	-1.5289	4.6606
	cqLA|EA-11HGC9-5	19.81	19.4-20.9	2.95554	-1.389	4.6128
	cqLA|EA-13DLC9-6	21.91	21.9-23.2	6.42537	-1.8981	9.4177
	cqLA|EA-12DLC9-7	25.71	25.3-27.3	2.61485	-1.2683	3.4967
	cqLA|EA-11HGC9-8	29.91	27.6-34.1	5.12771	-1.7678	7.8115
	cqLA|FAS-13DLA1-1	40.61	38.4-41.2	2.77109	0.0408	3.8994
	cqLA|FAS-10DLA1-2	58.81	58.4-59	6.3581	0.0684	9.0833
	cqLA|FAS-11DLA1-3	58.91	58-59.4	2.79713	0.047	4.1572
	cqLA|FAS-10GSA1-4	61.41	60.8-61.8	2.79713	0.0744	9.3767
	cqLA|FAS-10GSA1-5	64.71	63.5-65.2	4.01884	0.079	12.6207
	cqLA|FAS-10DLA1-6	68.61	67-69	4.88033	0.059	7.2113
	cqLA|FAS-10GSA1-7	76.01	71.8-78	2.77543	0.0705	10.8196
	cqLA|FAS-11HGA1-8	82.91	79.5-84.2	4.63078	0.0707	7.1971
	cqLA|FAS-09DLA2	7.91	4.8-10.3	3.00979	0.0412	4.6397
	cqLA|FAS-13DLA3-1	47.01	46.4-48.4	2.89044	0.0468	4.4521
	cqLA|FAS-09DLA3-2	56.01	55.2-56.4	4.64814	0.0571	7.3701
	cqLA|FAS-13DLA3-3	56.51	54.8-57.9	4.87599	0.0584	7.3551
	cqLA|FAS-11HGA4	44.41	39.5-45.2	3.34614	-0.0593	4.5986
	cqLA|FAS-11DLA5-1	0.01	0-4	4.6221	0.06	7.1274
	cqLA|FAS-11DLA5-2	9.21	7.2-11.7	2.52371	0.0457	4.0763
	cqLA|FAS-10DLA5-3	38.21	36.1-39.1	3.01847	0.0446	4.1779
	cqLA|FAS-11HGA6-1	29.91	26.2-31.7	2.50635	0.0481	3.4213
	cqLA|FAS-10DLA6-2	48.01	46.5-50.7	2.74071	0.0471	3.5909
	cqLA|FAS-10GSA6-3	77.11	76.3-79.1	3.2333	-0.0655	9.8567
	cqLA|FAS-09DLA7-1	15.51	13.7-16.2	2.604	-0.0377	3.8169
	cqLA|FAS-10DLA7-2	19.21	18.5-20.6	4.71975	-0.0566	6.6089
	cqLA|FAS-10DLA7-3	31.11	28.8-33.6	2.82534	-0.0444	4.0393
	cqLA|FAS-14YLA7-4	106.21	105.5-106.9	2.56711	0.0538	4.7211
	cqLA|FAS-13DLA8-1	30.71	28.1-31.2	2.90997	-0.0421	4.3591
	cqLA|FAS-11WHA8-2	31.21	30.7-31.6	5.43368	-0.0705	8.5856
	cqLA|FAS-13DLA8-3	38.11	37.6-38.7	2.81883	-0.0411	4.214
	cqLA|FAS-11WHA8-4	38.51	37.6-38.7	7.20006	-0.0798	10.9744
	cqLA|FAS-14YLA8-5	77.61	66-84.4	2.66042	0.0541	4.8839
	cqLA|FAS-12DLA9-1	113.31	110.2-113.9	2.96205	0.0456	3.995
	cqLA|FAS-11DLA9-2	117.11	115.1-117.2	3.94506	0.0546	6.0249
	cqLA|FAS-12DLA9-3	119.71	117.4-120.1	3.45681	0.0493	4.6371
	cqLALFAS-11DLA9-4	123.81	122.3-127	4.30528	0.0571	6.5048
	cqLA|FAS-10DLA9-5	125.81	125.1-127	9.21599	0.0822	14.0807
	cqLA|FAS-11HGA9-6	127.01	125.8-127.9	6.50566	0.0831	9.9506
	cqLA|FAS-10DLA9-7	132.71	132.1-133.5	10.7827	0.0896	16.2233
	cqLA|FAS-11DLA9-8	132.71	129.3-133.7	4.20546	0.0572	6.3878
	cqLA|FAS-13DLA9-9	134.11	132.6-134.9	3.65645	-0.0501	5.7553
	cqLA|FAS-10DLA9-10	136.01	135.7-137.1	9.84529	0.0878	14.9456
	cqLA|FAS-11HGA9-11	138.11	137.5-139.2	7.1176	0.0872	10.8288
	cqLA|FAS-13DLA9-12	142.31	139.9-142.6	6.19969	-0.0665	9.525
	cqLA|FAS-13DLA9-13	152.11	151.8-152.7	2.81015	-0.0444	4.4692
	cqLA|FAS-11HGC1	51.11	47.7-52.2	2.54975	-0.0506	3.5523
	cqLA|FAS-13DLC2-1	6.91	0-10.8	2.71901	0.0431	4.3213
	cqLA|FAS-11WHC2-2	50.01	44.9-50.5	2.52805	0.0671	3.4688
	cqLA|FAS-13DLC2-3	57.81	57.2-59.4	6.43622	-0.0731	10.1155
	cqLA|FAS-09DLC2-4	62.61	62.3-63.2	4.68937	-0.057	7.3714
	cqLA|FAS-11WHC2-5	62.61	62.3-63.1	3.9277	-0.0639	5.7872
	cqLA|FAS-13DLC2-6	63.91	63.2-64.2	7.05684	-0.0738	11.0523
	cqLA|FAS-11GSC2-7	65.41	64.5-66.3	2.52805	-0.0909	6.0934
	cqLA|FAS-09DLC2-8	68.01	66.3-69.2	3.48285	-0.0482	5.5262
	cqLA|FAS-10DLC2-9	68.31	67.4-69.3	3.78665	-0.0545	5.2726
	cqLA|FAS-13DLC2-10	68.31	67-69.2	5.22102	-0.0648	8.3119
	cqLA|FAS-10DLC2-11	75.51	74.5-76	3.52842	-0.0545	4.9189
	cqLA|FAS-11GSC2-12	77.71	76.5-82.5	2.69514	-0.0736	7.0346
	cqLA|FAS-12DLC2-13	79.01	76.1-79.8	5.30999	-0.0663	7.2191
	cqLA|FAS-10DLC2-14	84.91	83.7-86.6	2.83836	-0.0453	4.0686
	cqLA|FAS-12DLC2-15	84.91	83.6-86.4	5.10818	-0.0612	7.0373
	cqLA|FAS-11GSC2-16	87.51	86.6-89.6	3.25934	-0.076	8.4381
	cqLA|FAS-11DLC2-17	92.41	92-94.8	4.56351	-0.0642	7.3571
	cqLA|FAS-12DLC2-18	93.31	92.2-94.8	4.19461	-0.0567	5.7693
	cqLA|FAS-11DLC2-19	102.01	100-104.4	4.57219	-0.0642	7.7799
	cqLA|FAS-11HGC3-1	69.81	68.3-73.3	3.04234	-0.0553	4.4129
	cqLA|FAS-11HGC3-2	75.21	73.3-79.7	3.02281	-0.0599	4.4775
	cqLA|FAS-12DLC3-3	76.11	75.2-77.7	2.66476	-0.0427	3.3371
	cqLA|FAS-14YLC4-1	70.81	68.7-72.1	2.95337	-0.0645	5.4247
	cqLA|FAS-10GSC4-2	74.41	73.5-74.6	3.64126	0.069	11.0456
	cqLA|FAS-11GSC4-3	80.21	79.4-80.3	3.60003	0.0748	9.3859
	cqLA|FAS-11GSC4-4	88.61	87.7-88.8	2.49984	0.0622	6.6376
	cqLA|FAS-11DLC4-5	131.91	127.5-135.7	3.35265	-0.0505	5.0181
	cqLA|FAS-11HGC5-1	110.71	108.8-112.7	4.90854	0.0692	7.3248
	cqLA|FAS-11HGC5-2	120.61	117.5-121.7	3.26151	0.0573	4.9333
	cqLA|FAS-11HGC6-1	60.91	60.8-61.5	3.5154	0.0651	5.1673
	cqLA|FAS-11WHC6-2	68.01	67.8-70.7	4.12734	0.0688	6.496
	cqLA|FAS-12DLC6-3	68.01	67.8-70.4	4.58521	0.0687	6.5817
	cqLA|FAS-12DLC6-4	74.51	73.2-78.1	3.76712	0.0604	5.4692
	cqLA|FAS-10DLC6-5	79.81	78.1-81.8	2.52154	0.0533	3.2943
	cqLA|FAS-11WHC6-6	79.81	79.2-81.6	7.25431	0.1083	11.0903
	cqLA|FAS-12DLC6-7	79.81	79.2-81.8	7.46263	0.1004	10.4743
	cqLA|FAS-12DLC7-1	35.71	34.4-40.7	2.90997	0.0448	3.8644
	cqLA|FAS-11WHC7-2	44.91	43.4-47.2	4.04271	0.0606	5.9532
	cqLA|FAS-09DLC9-1	21.91	20.9-24.8	2.74505	0.042	4.4369
	cqLA|FAS-09DLC9-2	29.91	29.1-37.1	5.16243	0.0571	8.1411
	cqLA|FAS-12DLC9-3	29.91	28.7-31	3.32878	0.0498	4.5531
	cqLA|FAS-12DLC9-4	39.01	34-46.3	4.6655	0.0605	7.0222
C18:3	cqALA|PA-12WHA5-1	0.01	0-5.5	3.09659	0.0671	2.3356
	cqALA|PA-13WHA5-2	7.21	7.1-11.1	3.15735	0.0741	2.5994
	cqALA|PA-12WHA5-3	16.21	11.1-18	2.7776	0.0689	2.4805
	cqALA|PA-13WHA5-4	19.41	18-20.3	3.80401	0.0814	3.1233
	cqALA|PA-14WHA7-1	13.71	10.7-14.7	2.58447	-0.1112	4.587
	cqALA|PA-14WHA7-2	19.21	16.2-21.3	2.51937	-0.1087	4.4232
	cqALA|PA-12WHA7-3	112.21	112-113.2	5.31216	-0.1017	4.4743
	cqALA|PA-13WHA7-4	115.51	114.8-119.5	5.49444	-0.1075	4.967
	cqALA|PA-12WHA7-5	122.21	120.8-122.4	6.3147	-0.1056	5.2465
	cqALA|PA-13WHA8-1	19.31	18.8-19.6	20.7539	-0.2209	22.3036
	cqALA|PA-12WHA8-2	22.91	21.9-23.4	18.1369	-0.1865	17.9203
	cqALA|PA-13WHA8-3	25.91	25.6-26.9	24.1499	-0.2335	24.7198
	cqALA|PA-12WHA8-4	32.91	32.2-34.9	12.9137	-0.1549	12.466
	cqALA|PA-13WHA8-5	32.91	32.6-33.6	18.5209	-0.2069	20.0262
	cqALA|PA-13WHA9-1	94.81	92.3-98.7	2.71901	0.0688	2.0824
	cqALA|PA-12WHA9-2	117.11	116.7-117.2	6.58595	0.1058	5.7491
	cqALA|PA-12WHA9-3	126.81	126-127.4	8.49772	0.124	7.5383
	cqALA|PA-12WHA9-4	136.21	135.8-136.8	7.59283	0.1158	6.5136
	cqALA|PA-13WHC2-1	57.81	57.2-59.2	2.91648	-0.0796	2.2248
	cqALA|PA-13WHC2-2	63.91	63.2-64.5	3.26802	-0.0814	2.4904
	cqALA|PA-12WHC2-3	71.91	70.7-72.2	3.01847	-0.0741	2.2713
	cqALA|PA-13WHC2-4	73.61	73.2-75.1	2.50852	-0.0719	1.9228
	cqALA|PA-08DLC3-1	144.61	142.2-146.3	2.54324	-0.0608	6.6225
	cqALA|PA-08DLC3-2	151.81	151.5-151.9	3.07055	-0.0948	7.9556
	cqALA|PA-12WHC3-3	177.41	176.6-178	13.4063	-0.1708	13.476
	cqALA|PA-13WHC3-4	183.51	182.9-183.6	17.3774	-0.1935	16.3571
	cqALA|PA-12WHC3-5	184.41	184.1-184.7	16.5658	-0.1803	15.178
	cqALA|PA-12WHC3-6	191.91	190.8-192.7	12.7683	-0.1707	13.6695
	cqALA|PA-13WHC3-7	191.91	190.8-196.7	11.1104	-0.1713	12.3725
	cqALA|PA-08DLC5-1	56.91	48.5-59	2.53673	-0.0575	5.9249
	cqALA|PA-12WHC5-2	77.51	76.6-79.3	3.51757	-0.0718	2.6518
	cqALA|PA-12WHC6-1	24.91	21.3-27.5	2.86223	0.0731	2.6657
	cqALA|PA-13WHC6-2	25.91	21.7-29.3	2.69948	0.0688	2.1675
	cqALA|PA-08DLC6-3	50.11	46.7-51.6	2.72986	-0.0726	8.4446
	cqALA|PA-13WHC6-4	57.21	55.5-58.4	2.52805	0.07	1.9397
	cqALA|PA-12WHC6-5	61.31	60.7-61.5	3.255	0.0929	2.4775
	cqALA|PA-12WHC6-6	63.41	62.5-63.7	2.74505	0.0815	2.0689
	cqALA|PA-12WHC6-7	70.01	67.5-70.4	2.70165	0.074	2.0326
	cqALA|PA-13WHC9-1	13.31	11.5-13.9	4.02535	0.0928	3.3764
	cqALA|PA-12WHC9-2	13.81	11.2-13.9	4.82174	0.0957	4.0827
	cqALA|PA-12WHC9-3	21.51	21.1-21.9	6.45792	0.1085	5.3624
	cqALA|PA-13WHC9-4	21.51	20.4-23.3	5.42934	0.104	4.491
	cqALA|PA-13WHC9-5	27.31	26.7-27.6	3.72372	0.0868	3.1731
	cqALA|SA-13WHA2	48.01	46.7-54.1	2.70165	-0.0284	2.7504
	cqALA|SA-12WHA8-1	22.91	21.1-24.1	7.595	-0.0487	9.9355
	cqALA|SA-13WHA8-2	25.91	24.7-27.6	14.9708	-0.0757	19.7876
	cqALA|SA-13WHA8-3	32.91	32.4-35.2	9.05758	-0.06	12.7066
	cqALA|SA-12WHA8-4	33.31	31.6-35.5	6.28432	-0.0432	7.9638
	cqALA|SA-12WHA10	71.71	71.4-72.7	4.21848	0.0356	5.1154
	cqALA|SA-14WHC1	78.81	78.4-80	5.57473	-0.0778	10.7034
	cqALA|SA-12WHC2-1	93.31	93.1-94.8	3.17254	-0.0364	3.531
	cqALA|SA-12WHC2-2	113.81	112.5-114.8	2.57579	0.0275	3.0571
	cqALA|SA-12WHC3-1	173.51	172.6-174	7.72737	-0.0512	10.8449
	cqALA|SA-13WHC3-2	174.01	173.6-176	8.09193	-0.0544	10.0087
	cqALA|SA-12WHC3-3	182.91	180.4-183.5	12.4059	-0.0654	16.6009
	cqALA|SA-13WHC3-4	184.41	184.1-189.4	11.9567	-0.0656	14.24
	cqALA|SA-13WHC3-5	191.91	190.9-197.8	9.60442	-0.0631	12.8327
	cqALA|SA-08DLC4	9.71	5.6-11	2.90346	-0.0628	7.5305
	cqALA|SA-13WHC5	0.01	0-2.3	2.77326	-0.0296	2.9896
	cqALA|SA-08DLC7	95.51	87.7-99.9	2.79279	-0.0521	7.234
	cqALA|SA-12WHC9-1	5.01	0.7-7.6	4.38123	0.0452	6.8302
	cqALA|SA-12WHC9-2	14.11	12.2-15.1	4.07526	0.0367	4.8964
	cqALA|SA-13WHC9-3	63.81	61.9-64.7	6.70313	0.0462	7.5325
	cqALA|SA-13WHC9-4	74.81	72.8-76.1	4.93892	0.0421	6.181
	cqALA|OA-12DLA1-1	24.91	22.4-25.9	2.55409	-1.4523	1.3781
	cqALA|OA-11GSA1-2	26.31	25.1-28.8	2.62353	-2.7624	3.9519
	cqALA|OA-09DLA1-3	27.71	25.9-30	5.26659	-2.144	3.5137
	cqALA|OA-09DLA1-4	34.11	30-35.5	5.17979	-2.116	3.4219
	cqALA|OA-11HGA1-5	34.51	30.4-35.5	3.79316	-2.3126	3.1757
	cqALA|OA-11HGA3-1	91.81	89.4-92.7	2.80147	1.8802	2.074
	cqALA|OA-13WHA3-2	98.21	93.7-103.2	4.49624	2.7617	3.3244
	cqALA|OA-12DLA3-3	99.21	92.7-103.2	4.1881	1.9035	2.364
	cqALA|OA-13WHA3-4	103.61	103.2-108	3.89081	2.5475	2.8952
	cqALA|OA-13DLA3-5	104.81	103.2-106.1	6.44707	2.6836	4.4758
	cqALA|OA-10DLA3-6	105.01	102.9-106.3	3.57833	1.9501	2.823
	cqALA|OA-09DLA3-7	110.41	108.5-112.6	4.01233	1.9261	2.9671
	cqALA|OA-10DLA3-8	110.41	109-112.6	3.43511	2.1129	3.3783
	cqALA|OA-13DLA3-9	111.11	109.6-112.5	6.58378	2.6832	4.5719
	cqALA|OA-09DLA4	65.91	63.7-67.1	3.96459	-1.854	2.3721
	cqALA|OA-09DLA5-1	16.21	14.7-18	3.8626	1.8371	2.6298
	cqALA|OA-13WHA5-2	19.41	18.6-21.1	4.60908	2.7131	3.4265
	cqALA|OA-13WHA5-3	27.61	24.4-29.3	2.61702	2.0713	1.9762
	cqALA|OA-09DLA5-4	31.11	30.1-33.9	2.97507	1.5727	1.8308
	cqALA|OA-13DLA5-5	40.21	39.9-41	4.14904	2.1358	2.855
	cqALA|OA-13DLA5-6	47.21	46.6-47.5	4.60474	2.2818	3.1741
	cqALA|OA-13WHA5-7	54.61	53.3-57.4	5.15809	2.7895	4.1149
	cqALA|OA-13DLA5-8	56.51	55.5-57	4.43548	2.2421	3.0584
	cqALA|OA-12WHA5-9	60.91	59-61.7	4.3183	2.7202	3.9559
	cqALA|OA-10DLA5-10	75.11	71.7-79.7	5.73748	2.7724	5.7109
	cqALA|OA-11DLA5-11	75.11	70-77.7	4.04271	2.1804	3.2703
	cqALA|OA-12DLA5-12	75.11	67.1-79.7	3.09659	1.7293	2.0308
	cqALA|OA-09DLA5-13	79.71	70.7-80.7	3.66947	1.7775	2.4286
	cqALA|OA-10DLA6-1	0.01	0-1.6	4.80438	-2.315	3.8573
	cqALA|OA-11DLA6-2	0.01	0-2	3.78014	-2.0001	2.6685
	cqALA|OA-10DLA6-3	5.41	4.5-9.9	5.59643	-2.4556	4.4173
	cqALA|OA-11DLA6-4	5.41	3.9-9.9	4.4919	-2.1445	3.1208
	cqALA|OA-12DLA6-5	5.41	5.2-7.9	3.00111	-1.5943	1.6836
	cqALA|OA-10DLA6-6	11.21	9.9-13.6	5.04308	-2.3204	4.0047
	cqALA|OA-12DLA6-7	16.01	12.7-19.8	4.20763	-1.8769	2.3335
	cqALA|OA-11DLA7-1	9.91	3.7-12.6	2.62353	1.6422	1.8677
	cqALA|OA-13DLA7-2	10.71	7.2-11.7	3.11829	1.8285	2.0931
	cqALA|OA-12DLA7-3	20.11	19.6-21.3	2.58013	1.3983	1.3371
	cqALA|OA-14YLA7-4	114.51	113.6-115.5	2.81015	-4.5885	5.1546
	cqALA|OA-09DLA8-1	15.11	14.1-16.1	22.5702	-5.4448	23.1014
	cqALA|OA-12WHA8-2	22.91	21.9-24.1	19.4627	-5.9435	19.1708
	cqALA|OA-09DLA8-3	24.11	23.7-25.1	31.7688	-5.9819	28.2878
	cqALA|OA-10GSA8-4	24.11	21.4-25.9	5.78522	-5.3219	19.8747
	cqALA|OA-11HGA8-5	24.11	22.9-25.4	28.8436	-6.9825	28.8733
	cqALA|OA-10DLA8-6	25.11	23.6-25.4	22.5311	-5.4997	22.2741
	cqALA|OA-10DLA8-7	25.11	24.1-25.4	27.4353	-5.9203	23.8163
	cqALA|OA-11GSA8-8	25.11	24.4-25.4	14.6475	-7.3309	29.6295
	cqALA|OA-11WHA8-9	25.11	23.6-25.6	14.9556	-5.8631	19.0513
	cqALA|OA-12DLA8-10	25.11	24.1-25.3	40.3012	-6.934	31.8623
	cqALA|OA-13WHA8-11	25.11	24.8-25.6	26.4263	-7.6618	26.1687
	cqALA|OA-13DLA8-12	25.91	25.6-26.9	20.3915	-5.177	16.5007
	cqALA|OA-09DLA8-13	29.81	29.2-29.9	28.6223	-6.0996	29.0741
	cqALA|OA-10GSA8-14	29.81	29-30.2	6.41018	-6.0296	24.4221
	cqALA|OA-10DLA8-15	29.81	28.8-30	20.9991	-5.5987	23.296
	cqALA|OA-11GSA8-16	29.81	29.3-30.7	14.0204	-7.23	28.5772
	cqALA|OA-11HGA8-17	29.81	28.8-30	27.0664	-7.1997	30.9221
	cqALA|OA-11WHA8-18	29.81	29.1-30.2	13.0157	-5.7965	18.6824
	cqALA|OA-12WHA8-19	29.81	29.2-30	19.8642	-6.274	21.494
	cqALA|OA-12DLA8-20	32.91	32.9-33.6	22.0298	-5.3929	19.7499
	cqALA|OA-13WHA8-21	32.91	32.6-33.6	18.113	-6.3885	18.3992
	cqALA|OA-13DLA8-22	34.61	33.3-35.6	14.0616	-4.3601	12.1161
	cqALA|OA-11GSA8-23	35.11	34.7-35.6	10.5896	-6.1494	20.6812
	cqALA|OA-14YLA9-1	61.01	58.6-65	3.12914	3.1027	5.6515
	cqALA|OA-08DLA9-2	148.21	147.2-149.8	3.15084	2.3941	9.4008
	cqALA|OA-12DLC2-1	4.91	1.5-7.6	3.23113	1.6507	1.8056
	cqALA|OA-12WHC2-2	4.91	1.1-8.5	3.24198	2.1476	2.4059
	cqALA|OA-13WHC2-3	5.91	0-10.6	2.7342	2.1764	2.1232
	cqALA|OA-12WHC2-4	45.41	44.4-46.2	3.76495	3.2777	2.7265
	cqALA|OA-12WHC2-5	57.81	57.2-58.7	3.41992	-2.4466	2.6871
	cqALA|OA-09DLC3-1	176.41	175-178	4.2532	-3.1174	2.7966
	cqALA|OA-10GSC3-2	176.41	174.9-178	4.13819	-4.3928	13.563
	cqALA|OA-11GSC3-3	176.41	174.4-178	6.41669	-4.6558	11.4213
	cqALA|OA-10DLC3-4	177.41	176.3-177.6	24.304	-6.1598	26.438
	cqALA|OA-11HGC3-5	177.41	176.2-177.8	23.1908	-6.5665	24.5192
	cqALA|OA-12WHC3-6	177.41	176.9-178.6	23.6552	-7.1328	27.205
	cqALA|OA-09DLC3-7	182.81	182.5-183.2	23.3991	-5.5243	21.9484
	cqALA|OA-10DLC3-8	182.81	182.3-183.3	25.9358	-6.158	25.8902
	cqALA|OA-11DLC3-9	182.81	182.3-182.9	37.4455	-7.4409	35.6887
	cqALA|OA-11GSC3-10	182.81	181.2-183.6	8.81888	-5.482	15.0751
	cqALA|OA-12WHC3-11	182.81	182.2-183.2	28.5637	-7.5765	29.8704
	cqALA|OA-13DLC3-12	182.81	182.4-183.2	31.7493	-7.2242	29.2963
	cqALA|OA-11HGC3-13	183.61	183.5-184	27.4679	-6.8546	26.4891
	cqALA|OA-11WHC3-14	184.41	184.1-184.7	24.278	-6.9277	24.7356
	cqALA|OA-13WHC3-15	184.41	184.2-184.7	23.7029	-7.2364	21.5147
	cqALA|OA-10GSC3-16	184.71	184.1-189.9	4.19678	-4.4135	13.7441
	cqALA|OA-09DLC3-17	185.21	184.7-185.9	22.1297	-5.3922	21.0891
	cqALA|OA-11DLC3-18	185.21	184.9-185.8	36.9182	-7.4013	35.4988
	cqALA|OA-12DLC3-19	185.21	184.9-185.8	39.4745	-7.1085	31.5418
	cqALA|OA-13DLC3-20	185.21	184.7-185.8	29.4512	-6.9861	27.8685
	cqALA|OA-10DLC3-21	185.71	185.3-186	24.2346	-5.9504	24.5911
	cqALA|OA-12WHC3-22	185.71	185.3-186.5	28.4357	-7.5367	29.766
	cqALA|OA10DL-C3-23	191.91	190.9-194.3	22.6591	-6.2733	25.8081
	cqALA|OA-11GSC3-24	191.91	190.8-196.2	9.12919	-5.7913	16.8718
	cqALA|OA-11WHC3-25	191.91	190.9-193.8	26.1268	-7.5465	28.7519
	cqALA|OA-13WHC3-26	191.91	190.9-197.2	21.3051	-7.3877	22.1775
	cqALA|OA-09DLC3-27	192.71	191.6-197.4	5.00402	-3.5145	3.5279
	cqALA|OA-10GSC3-28	192.71	189.9-201	3.02498	-3.9562	10.4633
	cqALA|OA-11HGC3-29	192.71	191.6-195	22.4877	-6.4946	22.8009
	cqALA|OA-11GSC4	144.01	138.8-145.8	2.77326	-2.8705	4.2481
	cqALA|OA-11WHC5-1	41.41	29.9-47.2	2.57579	1.8993	1.9754
	cqALA|OA-08DLC5-2	57.91	49.7-61.1	3.43294	-2.3745	8.9387
	cqALA|OA-08DLC7-1	97.81	96.1-99.9	5.40981	-2.9178	13.568
	cqALA|OA-08DLC7-2	102.91	99.9-103.9	4.32698	-2.69	11.7235
	cqALA|OA-12WHC9-1	13.31	12.2-13.9	5.55303	3.0742	4.4589
	cqALA|OA-13WHC9-2	13.31	10.2-13.9	2.82751	2.2997	2.0514
	cqALA|OA-12WHC9-3	18.31	17.8-19.3	5.37075	2.9935	4.3123
	cqALA|OA-13WHC9-4	21.91	21.9-23.3	2.18085	2.0841	1.615
	cqALA|LA-12DLA2-1	59.11	57-59.5	2.75807	0.3389	1.393
	cqALA|LA-11GSA2-2	59.91	59.5-60.3	2.88827	0.7347	4.4735
	cqALA|LA-11GSA2-3	65.21	64.3-65.9	4.09045	0.7633	5.9295
	cqALA|LA-14WHA2-4	74.61	74.1-75.9	4.12083	0.9266	7.4765
	cqALA|LA-11GSA2-5	76.51	74.6-78	2.91431	0.6421	4.308
	cqALA|LA-12WHA2-6	101.81	100.9-102.8	2.92082	0.4169	2.133
	cqALA|LA-11GSA3	105.01	103.2-108	2.67344	0.5609	3.5438
	cqALA|LA-10DLA4	8.71	5.3-10.1	2.83619	0.4635	2.0942
	cqALA|LA-13WHA5-1	7.21	7.1-11.1	3.89298	0.4587	3.4797
	cqALA|LA-13WHA5-2	15.21	13.9-18.6	4.78268	0.5082	4.2816
	cqALA|LA-11WHA5-3	79.71	74-80.7	5.16894	0.8147	5.3745
	cqALA|LA-12DLA6-1	0.01	0-2.8	2.64957	-0.3514	1.4287
	cqALA|LA-10DLA6-2	46.71	45.7-47.7	2.59315	-0.3778	1.931
	cqALA|LA-12WHA7-1	50.91	49.4-53.5	3.06621	0.3797	2.2191
	cqALA|LA-12WHA7-2	118.11	118-120.4	5.35556	-0.6006	5.8509
	cqALA|LA-13WHA7-3	118.11	116.1-120.4	3.17254	-0.4757	3.5908
	cqALA|LA-12WHA8-1	17.11	16.1-17.6	13.1697	-0.8947	12.9088
	cqALA|LA-10GSA8-2	19.91	18.9-21.1	4.43114	-0.9984	13.3567
	cqALA|LA-11DLA8-3	22.91	21.9-23.3	29.3406	-1.5948	26.6719
	cqALA|LA-12WHA8-4	22.91	21.9-23.6	17.7658	-1.02	16.8777
	cqALA|LA-09DLA8-5	23.61	22.6-25.1	27.3745	-1.3278	23.0227
	cqALA|LA-11HGA8-6	24.11	22.7-25.1	19.9228	-1.415	22.6969
	cqALA|LA-10DLA8-7	25.11	24.6-25.6	21.3658	-1.3044	22.9037
	cqALA|LA-11WHA8-8	25.11	24.2-25.6	13.0526	-1.331	14.6661
	cqALA|LA-12DLA8-9	25.11	24.1-25.4	37.1981	-1.5563	28.2405
	cqALA|LA-13DLA8-10	25.91	25.6-26.9	17.8027	-1.1215	14.8567
	cqALA|LA-13WHA8-11	25.91	25.6-26.9	16.8761	-1.0228	17.0637
	cqALA|LA-11GSA8-12	26.91	25.6-27.6	11.6811	-1.3506	21.7508
	cqALA|LA-10GSA8-13	29.81	28.8-30.5	7.69265	-1.3389	23.9959
	cqALA|LA-11HGA8-14	29.81	28.9-30.1	17.4164	-1.4267	23.032
	cqALA|LA-11GSA8-15	31.61	31.2-32	12.944	-1.3657	22.4281
	cqALA|LA-10GSA8-16	32.31	31.6-33.6	6.91796	-1.2256	19.8709
	cqALA|LA-10DLA8-17	32.91	31.6-34.6	10.4008	-0.9297	11.8117
	cqALA|LA-11DLA8-18	32.91	32.3-35.4	16.0797	-1.2041	15.3686
	cqALA|LA-12DLA8-19	32.91	31.9-35.3	18.5166	-1.1715	16.0732
	cqALA|LA-13DLA8-20	32.91	32.5-33.3	10.5874	-0.8945	9.4962
	cqALA|LA-13WHA8-21	32.91	32.6-35.1	11.9307	-0.875	12.6712
	cqALA|LA-14WHA8-22	49.01	43.4-61.4	2.38049	-0.5392	4.198
	cqALA|LA-13DLA8-23	62.41	54.7-74.3	2.81449	0.4503	1.8799
	cqALA|LA-09DLA9-1	1.51	0-2.4	3.52625	-0.4501	2.2708
	cqALA|LA-09DLA9-2	7.61	6.7-10.2	3.39388	-0.4278	2.1874
	cqALA|LA-10GSA9-3	35.61	32.5-38.6	2.71467	-0.7142	6.7451
	cqALA|LA-13DLA9-4	36.31	34.3-43.1	4.02101	-0.492	2.8894
	cqALA|LA-11DLA9-5	46.31	45.7-48.4	2.71033	-0.4197	1.8477
	cqALA|LA-11DLA9-6	56.51	49.3-57.2	3.64126	-0.4865	2.4591
	cqALA|LA-11DLA9-7	66.11	60-67	4.07309	-0.5265	2.8173
	cqALA|LA-13WHA9-8	91.81	88.5-92.3	3.12697	0.4438	2.8076
	cqALA|LA-13WHA9-9	97.21	95.2-98.7	4.45718	0.5042	4.1034
	cqALA|LA-11DLA9-10	117.11	116.6-117.4	3.87996	0.5048	2.7032
	cqALA|LA-10DLA9-11	126.81	124.3-127.9	3.03583	0.4378	2.3504
	cqALA|LA-11DLA9-12	126.81	125.2-127.9	5.80041	0.6459	4.2238
	cqALA|LA-11WHA9-13	126.81	122.1-128.1	3.7975	0.7037	3.9077
	cqALA|LA-13DLA9-14	129.81	129.6-130.5	2.8861	0.4171	2.0848
	cqALA|LA-11WHA9-15	132.71	131.4-133.6	4.43765	0.7371	4.3377
	cqALA|LA-11DLA9-16	136.21	135.6-136.9	4.49407	0.5579	3.1131
	cqALA|LA-12DLA9-17	136.21	134.5-137.6	2.85355	0.3589	1.4671
	cqALA|LA-13DLA9-18	136.71	135.6-137.9	3.31576	0.4542	2.3659
	cqALA|LA-12WHA9-19	142.11	139.9-142.3	15.4374	0.9456	13.5717
	cqALA|LA-13DLA9-20	142.91	142.6-145.5	3.02064	0.4378	2.1622
	cqALA|LA-10DLA10-1	43.41	41.4-44.6	2.9295	0.4664	2.3513
	cqALA|LA-11DLA10-2	49.41	47-50.6	2.53022	0.4228	1.6118
	cqALA|LA-10DLA10-3	49.51	44.6-52.3	3.69334	0.499	2.9495
	cqALA|LA-10DLA10-4	57.91	57.2-60.3	2.604	0.4104	2.0927
	cqALA|LA-09DLA10-5	60.41	60-66.1	2.54541	0.3721	1.705
	cqALA|LA-09DLC1-1	47.11	44.9-48.4	2.56928	-0.3463	1.565
	cqALA|LA-14YLC1-2	53.21	51.5-56.1	2.85138	-0.6826	5.3878
	cqALA|LA-12WHC2-1	57.81	57.2-59.4	2.64957	-0.3875	1.9164
	cqALA|LA-12WHC2-2	58.31	57.7-59.1	4.97798	-0.5644	4.3053
	cqALA|LA-11WHC2-3	63.91	63.2-64.5	2.56494	-0.5989	2.4946
	cqALA|LA-13WHC2-4	63.91	63.4-65.7	4.00365	-0.4807	3.2465
	cqALA|LA-11WHC2-5	69.51	67.7-70.4	3.47634	-0.6927	3.3705
	cqALA|LA-12WHC2-6	71.91	70.7-73.2	2.64523	-0.3975	1.9125
	cqALA|LA-13WHC2-7	72.21	71.9-72.9	3.72806	-0.4713	3.0331
	cqALA|LA-11WHC2-8	77.71	76.2-79.5	2.79713	-0.6296	2.7154
	cqALA|LA-12WHC2-9	77.71	75.9-79.5	2.81015	-0.4106	2.062
	cqALA|LA-12WHC3-1	110.51	107.9-117.5	2.82317	-0.3524	2.0637
	cqALA|LA-10GSC3-2	134.91	134.2-136	4.4702	-0.9689	11.2797
	cqALA|LA-09DLC3-3	176.41	176-178	34.8545	-1.6609	34.9307
	cqALA|LA-11GSC3-4	176.41	172.5-178	5.08431	-0.892	9.0326
	cqALA|LA-11HGC3-5	176.41	176-178	20.1007	-1.5013	24.5002
	cqALA|LA-10DLC3-6	177.41	176.3-177.6	26.7214	-1.496	28.6587
	cqALA|LA-12WHC3-7	177.41	176.7-178.6	14.5889	-0.9933	14.7874
	cqALA|LA-10GSC3-8	180.71	179.1-182	4.51577	-0.9475	11.3105
	cqALA|LA-09DLC3-9	182.81	182.6-183.2	30.8053	-1.6091	32.0557
	cqALA|LA-11GSC3-10	182.81	181.5-183.5	9.58923	-1.1826	15.746
	cqALA|LA-11WHC3-11	182.81	182.4-183.2	20.6063	-1.7597	23.9271
	cqALA|LA-12WHC3-12	182.81	181-183.5	18.7705	-1.0801	17.2234
	cqALA|LA-13DLC3-13	182.81	182.4-183.2	34.861	-1.772	35.4154
	cqALA|LA-13WHC3-14	182.81	181.8-182.9	20.4761	-1.1774	21.5808
	cqALA|LA-10DLC3-15	183.21	182.9-183.6	22.3749	-1.3724	23.4014
	cqALA|LA-12DLC3-16	183.51	183.1-183.6	45.8434	-1.8646	39.7511
	cqALA|LA-11DLC3-17	184.41	184.3-184.6	30.1652	-1.652	26.4279
	cqALA|LA-11WHC3-18	184.71	184.2-185.7	20.7278	-1.7365	24.0453
	cqALA|LA-11HGC3-19	185.21	184.7-185.9	21.2855	-1.5491	25.6142
	cqALA|LA-12DLC3-20	185.21	184.7-189.7	44.485	-1.8485	38.8384
	cqALA|LA-11DLC3-21	191.91	190.9-194.2	21.6327	-1.5386	22.5214
	cqALA|LA-11GSC3-22	191.91	189.9-196.3	7.08071	-1.1034	13.2155
	cqALA|LA-11WHC3-23	191.91	190.9-194.9	18.5144	-1.7602	23.4393
	cqALA|LA-12DLC3-24	191.91	190.9-198.1	31.6234	-1.7307	33.6681
	cqALA|LA-12WHC3-25	191.91	190.8-205.4	9.89086	-0.8626	11.2097
	cqALA|LA-13WHC3-26	191.91	190.8-192.7	11.2645	-0.9692	14.2641
	cqALA|LA-09DLC3-27	192.71	192.7-197.7	2.97941	-0.6648	2.0114
	cqALA|LA-10GSC3-28	193.71	190.8-200.9	4.16206	-0.9504	11.3984
	cqALA|LA-13DLC4	79.41	79.3-80.4	4.2315	-0.5221	3.0722
	cqALA|LA-10DLC5-1	72.91	71.5-73.5	4.38774	-0.5092	3.5196
	cqALA|LA-11DLC5-2	74.51	73.5-76.6	3.24849	-0.4565	2.1727
	cqALA|LA-10DLC5-3	77.51	76.7-79.7	4.3617	-0.5112	3.5381
	cqALA|LA-12DLC5-4	77.51	76.8-79.2	3.70636	-0.4071	2.0213
	cqALA|LA-12DLC5-5	86.61	85.8-87.7	2.70816	-0.3493	1.4882
	cqALA|LA-09DLC5-6	93.01	89.3-94.2	2.77977	-0.3619	1.6797
	cqALA|LA-09DLC5-7	101.71	100.3-103.6	3.20292	-0.3841	1.924
	cqALA|LA-13WHC5-8	115.01	114.3-115.5	3.00979	0.3905	2.4612
	cqALA|LA-12WHC5-9	135.01	125.7-138.5	5.26442	0.6101	5.8086
	cqALA|LA-12WHC5-10	142.51	138.5-143.9	6.58161	0.6218	5.5879
	cqALA|LA-12WHC8	24.51	19.2-32.5	2.84704	-0.3632	2.0781
	cqALA|LA-13WHC9-1	13.31	11-13.9	5.7505	0.6185	5.3191
	cqALA|LA-13WHC9-2	18.71	17.6-19.4	5.95448	0.6137	5.5008
	cqALA|LA-13WHC9-3	21.51	20.9-21.9	7.32592	0.6714	6.6717
	cqALA|LA-13WHC9-4	27.31	27.1-27.6	5.09299	0.5674	4.828
	cqALA|EIA-13WHA5-1	19.41	18.6-20.3	5.75918	-0.7356	4.3878
	cqALA|EIA-12WHA5-2	47.21	46.4-48	3.51323	-0.6222	3.2111
	cqALA|EIA-12WHA5-3	54.61	52.4-56.9	4.19895	-0.66	3.6405
	cqALA|EIA-12WHA8-1	23.61	21.9-24.1	18.6815	1.4993	19.1277
	cqALA|EIA-13WHA8-2	25.91	25.6-26.8	22.1644	1.6041	20.1442
	cqALA|EIA-12WHA8-3	31.21	31-32.3	18.2714	1.4936	19.0718
	cqALA|EIA-13WHA8-4	34.61	33.3-35.2	16.6417	1.4024	15.982
	cqALA|EIA-08DLA9	136.01	135.6-137.1	2.76024	-0.665	6.7078
	cqALA|EIA-13WHC2-1	6.91	0-10.5	2.9295	-0.5536	2.3785
	cqALA|EIA-13WHC2-2	57.81	56.9-59.2	2.50201	0.5272	1.7443
	cqALA|EIA-13WHC2-3	110.61	107.4-111.8	2.58013	0.4922	1.7981
	cqALA|EIA-13WHC2-4	116.81	114.2-120.1	2.5823	0.5482	2.3309
	cqALA|EIA-14WHC3-1	157.71	153.4-158.2	3.4937	0.9417	6.2535
	cqALA|EIA-14WHC3-2	164.31	162.9-174	4.04922	0.9963	7.2028
	cqALA|EIA-12WHC3-3	176.01	174-176.4	18.8139	1.6244	22.4722
	cqALA|EIA-12WHC3-4	182.81	181.4-183.2	24.968	1.8321	27.4857
	cqALA|EIA-13WHC3-5	182.81	182.4-182.9	28.0169	1.9059	27.2644
	cqALA|EIA-12WHC3-6	184.41	184.1-184.6	23.9156	1.7993	26.6297
	cqALA|EIA-12WHC3-7	190.91	190.8-196.2	16.9412	1.5867	20.5284
	cqALA|EIA-13WHC3-8	192.71	192.7-196.3	21.3268	1.8089	22.9338
	cqALA|EIA-13WHC6	39.51	32.2-45.1	2.49984	-0.4725	1.7363
	cqALA|EIA-13WHC7-1	73.61	72.8-78.2	3.04451	0.5266	2.2428
	cqALA|EIA-08DLC7-2	75.61	68.4-81.9	4.01233	0.8362	10.852
	cqALA|EIA-12WHC9-1	13.31	12.2-13.9	3.60654	-0.6585	3.1148
	cqALA|EIA-12WHC9-2	21.51	20.4-21.9	4.23367	-0.6812	3.6282
	cqALA|EIA-13WHC9-3	21.91	21.9-23.3	2.48031	-0.5304	1.8502
	cqALA|EA-09DLA1-1	24.91	22.4-26.3	5.36858	2.4043	3.726
	cqALA|EA-11WHA1-2	24.91	22.4-26.3	3.98195	2.3493	3.9452
	cqALA|EA-11GSA1-3	26.31	25.1-28.2	2.9729	2.7055	4.3872
	cqALA|EA-11GSA1-4	33.11	31.1-34.5	2.62787	2.5304	3.9018
	cqALA|EA-09DLA1-5	33.61	29.7-34.5	5.20149	2.3243	3.4858
	cqALA|EA-11WHA1-6	33.61	31.9-36.2	3.86911	2.2605	3.5469
	cqALA|EA-12DLA1-7	36.21	31.9-38	2.83836	1.5138	1.3157
	cqALA|EA-11WHA1-8	39.21	36.2-43.3	3.2767	2.1158	3.022
	cqALA|EA-11WHA1-9	79.81	77.7-83.4	2.69514	-1.8587	2.4198
	cqALA|EA-10GSA1-10	92.21	90-94.8	2.57362	-3.7839	8.2061
	cqALA|EA-12DLA3-1	87.21	84.3-87.7	2.69514	-1.5859	1.3523
	cqALA|EA-11HGA3-2	91.81	89-92.4	2.96856	-2.2419	2.5996
	cqALA|EA-12DLA3-3	94.81	90.3-103.2	3.7975	-1.8531	1.883
	cqALA|EA-11HGA3-4	98.21	94.6-108	3.27019	-2.3554	2.8379
	cqALA|EA-13WHA3-5	98.21	92.7-103.2	3.00545	-1.9643	2.1502
	cqALA|EA-09DLA3-6	103.61	103.2-106.5	3.5371	-1.8818	2.3248
	cqALA|EA-13WHA3-7	103.61	103.2-108.3	2.61051	-1.8111	1.8743
	cqALA|EA-13DLA3-8	104.81	102.9-105.9	5.38594	-2.4896	3.4925
	cqALA|EA-10DLA3-9	105.01	103.5-106	3.58918	-1.9919	2.8338
	cqALA|EA-11GSA3-10	105.01	103.2-106.2	3.09225	-2.7646	4.7426
	cqALA|EA-09DLA3-11	111.11	106.5-112.8	3.46332	-1.8321	2.2816
	cqALA|EA-10DLA3-12	111.11	110.1-112.6	3.38086	-1.909	2.6599
	cqALA|EA-11GSA3-13	111.11	108.5-112.8	2.57145	-2.4906	3.8709
	cqALA|EA-13DLA3-14	111.11	109.4-112.6	6.21271	-2.6361	4.0006
	cqALA|EA-13DLA3-15	119.11	118.4-121.1	5.36641	-2.4694	3.5078
	cqALA|EA-13WHA5-1	7.21	6.1-11.5	2.65174	-1.8342	1.9878
	cqALA|EA-13WHA5-2	19.41	18.6-21	5.0561	-2.4998	3.7155
	cqALA|EA-13DLA5-3	40.21	39.9-41.4	4.6004	-2.294	2.9716
	cqALA|EA-13DLA5-4	47.21	46.6-47.5	5.45321	-2.5283	3.526
	cqALA|EA-12WHA5-5	54.61	53.3-57.4	5.26876	-2.3205	3.928
	cqALA|EA-13DLA5-6	56.51	55.5-57.2	5.00836	-2.4232	3.2366
	cqALA|EA-12WHA5-7	62.71	62.1-66.2	4.09045	-2.0534	3.0881
	cqALA|EA-10DLA5-8	75.11	70.7-77.7	3.2116	-2.0363	2.9657
	cqALA|EA-12DLA5-9	75.11	71.8-77.7	5.69625	-2.5041	3.5178
	cqALA|EA-10DLA6-1	0.01	0-1.6	3.73023	2.0971	3.0232
	cqALA|EA-11DLA6-2	3.21	2-3.7	3.99714	2.2934	2.8995
	cqALA|EA-09DLA6-3	11.21	7.4-12.7	3.10093	1.7028	1.8994
	cqALA|EA-10DLA6-4	11.21	7.9-14.9	5.1429	2.3894	4.0773
	cqALA|EA-13DLA7-1	10.71	7.5-12.3	3.46983	-1.9588	2.1715
	cqALA|EA-12DLA7-2	68.41	64.1-72.7	3.07272	-1.6229	1.4302
	cqALA|EA-11HGA8-1	11.61	8.4-14.1	15.2616	6.2185	20.0313
	cqALA|EA-10GSA8-2	14.11	13.6-18.2	2.91431	4.0815	10.0377
	cqALA|EA-12WHA8-3	23.61	21.9-24.1	19.7687	4.7844	17.4138
	cqALA|EA-09DLA8-4	24.11	23.6-24.7	29.9395	6.2656	26.3439
	cqALA|EA-10GSA8-5	24.11	21.1-25.9	3.84741	4.6632	13.0447
	cqALA|EA-10DLA8-6	24.11	21.8-25.9	22.3684	5.5563	22.0254
	cqALA|EA-11GSA8-7	24.11	23.1-25.3	13.8012	6.6363	28.5016
	cqALA|EA-11HGA8-8	24.11	23.2-24.6	23.2298	7.0173	25.6918
	cqALA|EA-11WHA8-9	24.11	22.6-25.6	16.7025	4.9241	18.8496
	cqALA|EA-11DLA8-10	25.91	23.5-27.6	25.7579	6.3018	21.8808
	cqALA|EA-12DLA8-11	25.91	25.6-26.4	40.438	7.3978	30.393
	cqALA|EA-13DLA8-12	25.91	25.5-27.3	22.4378	5.5568	17.2605
	cqALA|EA-13WHA8-13	25.91	25.9-26.6	26.4284	6.5705	24.4875
	cqALA|EA-12WHA8-14	27.71	27.6-28.8	18.9766	4.7693	16.8785
	cqALA|EA-09DLA8-15	28.11	27.6-28.8	26.9449	6.0315	23.7546
	cqALA|EA-11GSA8-16	31.21	30.2-31.6	14.6084	6.5211	27.4354
	cqALA|EA-13DLA8-17	32.91	32.3-33.3	15.2638	4.6752	12.594
	cqALA|EA-13WHA8-18	32.91	32.7-33.6	18.8378	5.6914	18.7895
	cqALA|EA-11WHA8-19	34.61	33.6-35.7	10.3531	3.8177	11.5101
	cqALA|EA-11GSA8-20	38.71	38.5-42.7	8.4413	5.1966	17.254
	cqALA|EA-14YLA9-1	61.01	58.6-65	2.81015	-3.4611	5.1179
	cqALA|EA-08DLA9-2	158.91	155.7-160.9	2.67127	-2.2187	7.6952
	cqALA|EA-09DLA10	49.41	47.6-50.6	2.64306	-1.6836	1.6437
	cqALA|EA-12WHC2-1	4.91	1.1-9.9	3.4503	-1.8236	2.3923
	cqALA|EA-12WHC2-2	45.41	42.9-46	3.8626	-2.7294	2.6081
	cqALA|EA-12WHC2-3	57.81	57.2-58.6	4.35519	2.2816	3.2236
	cqALA|EA-11WHC3-1	107.71	105.7-110.5	3.22679	-1.9304	2.9654
	cqALA|EA-11WHC3-2	116.51	111.2-117.8	4.23367	-2.218	3.8564
	cqALA|EA-11WHC3-3	124.71	123.5-125.6	3.53059	-2.067	3.232
	cqALA|EA-14WHC3-4	161.31	158.2-162.9	4.03186	3.5201	7.2007
	cqALA|EA-10GSC3-5	176.41	173-178	3.33746	4.2537	11.21
	cqALA|EA-10DLC3-6	176.41	176-177.3	22.8718	6.0479	24.5734
	cqALA|EA-11GSC3-7	176.41	176-178	5.90023	3.9911	9.7384
	cqALA|EA-11HGC3-8	176.41	176-178	16.2446	6.1189	18.0489
	cqALA|EA-09DLC3-9	182.81	182.5-182.9	25.5018	6.349	24.5125
	cqALA|EA-10DLC3-10	182.81	182.1-182.9	24.2215	6.1958	25.3682
	cqALA|EA-11GSC3-11	182.81	182-184.4	7.36064	4.5297	11.8617
	cqALA|EA-12WHC3-12	182.81	182.1-183.2	30.8986	6.5727	31.011
	cqALA|EA-13DLC3-13	182.81	182.4-183.2	36.7099	7.99	33.3531
	cqALA|EA-13WHC3-14	182.81	182-182.9	24.0848	6.4587	21.744
	cqALA|EA-11HGC3-15	183.61	183.5-184.1	20.8928	6.7602	22.0826
	cqALA|EA-11DLC3-16	184.41	184.3-184.6	35.9092	7.9175	33.5196
	cqALA|EA-11WHC3-17	185.21	184.7-185.9	23.8201	6.0778	26.9446
	cqALA|EA-12DLC3-18	185.21	184.9-185.8	41.8072	7.8941	33.2012
	cqALA|EA-09DLC3-19	185.71	185-185.9	24.2194	6.1652	23.5681
	cqALA|EA-10GSC3-20	185.71	184.1-189.9	3.20292	4.1273	10.7992
	cqALA|EA-10DLC3-21	185.71	185.1-185.9	22.9152	6.009	24.3038
	cqALA|EA-12WHC3-22	185.71	185.4-188.5	30.7098	6.5354	30.8725
	cqALA|EA-12WHC3-23	190.91	190.8-193.1	23.0997	6.0118	25.4891
	cqALA|EA-09DLC3-24	192.71	190.9-197.6	5.63766	4.043	3.9449
	cqALA|EA-10GSC3-25	192.71	189.9-201	2.74288	3.9898	9.4168
	cqALA|EA-11DLC3-26	192.71	190.9-206.5	26.3525	7.2284	26.9935
	cqALA|EA-11GSC3-27	192.71	190.9-197.2	7.69482	4.5994	12.3402
	cqALA|EA-11HGC3-28	192.71	190.9-195.9	16.7502	6.3034	18.5187
	cqALA|EA-11WHC3-29	192.71	190.9-194.8	22.5311	6.118	26.3575
	cqALA|EA-12DLC3-30	192.71	190.9-196	32.2006	7.4445	28.4805
	cqALA|EA-13DLC3-31	192.71	190.8-196.1	21.3875	6.6735	22.5843
	cqALA|EA-13WHC3-32	192.71	192.6-196.3	18.1716	5.9763	17.9835
	cqALA|EA-14YLC3-33	200.71	190.9-208.7	2.62353	3.4716	5.3805
	cqALA|EA-08DLC7	87.51	82-87.7	3.93204	2.3894	9.8212
	cqALA|EA-12WHC9-1	13.31	12.2-13.4	6.4883	-2.7472	4.9117
	cqALA|EA-13WHC9-2	13.31	11-13.9	3.31576	-2.1915	2.3701
	cqALA|EA-12WHC9-3	18.71	18-19.2	6.19752	-2.6337	4.6983
	cqALA|EA-12WHC9-4	21.51	20.9-23.2	5.95665	-2.5547	4.5415
	cqALA|EA-11HGC9-5	28.71	27.6-39.3	2.81666	-2.2344	2.4279
	cqALA|FAS-10GSA1-1	87.01	85.6-94.8	2.57796	0.1051	7.4849
	cqALA|FAS-10GSA1-2	101.21	97.8-102.5	3.33963	0.0967	5.1815
	cqALA|FAS-13DLA3-1	52.31	51-52.6	2.63221	0.0621	2.4934
	cqALA|FAS-13DLA3-2	56.01	54.5-57.9	3.3635	0.0697	3.1503
	cqALA|FAS-13DLA3-3	111.11	109.4-112.1	2.61919	0.0551	2.2968
	cqALA|FAS-11GSA3-4	112.11	111.1-112.6	3.60437	0.0995	5.602
	cqALA|FAS-10GSA3-5	121.51	119.1-121.8	2.82968	0.1067	8.3164
	cqALA|FAS-10DLA4-1	8.11	5.3-8.5	2.97941	0.0667	2.1362
	cqALA|FAS-11HGA4-2	44.41	41.5-45.1	4.11432	-0.1006	4.4383
	cqALA|FAS-13DLA4-3	48.61	46.9-49.3	2.87742	-0.0621	2.5243
	cqALA|FAS-11DLA5-1	0.01	0-5.5	2.87742	0.0603	2.1811
	cqALA|FAS-13DLA5-2	19.41	18-20.1	2.92516	0.0583	2.5672
	cqALA|FAS-11WHA6	116.11	112.8-121.2	4.20329	-0.0834	3.2778
	cqALA|FAS-09DLA7	0.01	0-1.3	2.87959	-0.061	2.3556
	cqALA|FAS-11HGA8-1	16.11	15.9-17	11.7809	-0.1698	15.0377
	cqALA|FAS-12DLA8-2	16.11	14.1-17.3	17.1886	-0.1642	16.4098
	cqALA|FAS-11GSA8-3	18.91	17.4-19.3	9.19212	-0.175	17.5933
	cqALA|FAS-12DLA8-4	21.91	21.1-23.8	22.6244	-0.1806	19.9521
	cqALA|FAS-13DLA8-5	21.91	20.4-23.6	15.7933	-0.1519	17.6652
	cqALA|FAS-09DLA8-6	23.61	21.9-24.1	19.6754	-0.1522	19.2531
	cqALA|FAS-11DLA8-7	23.61	21.9-25.6	20.589	-0.1765	18.8603
	cqALA|FAS-11HGA8-8	24.11	22.7-25.5	15.1965	-0.1874	18.6312
	cqALA|FAS-10DLA8-9	25.91	24.4-26.6	21.9908	-0.1791	20.0862
	cqALA|FAS-11GSA8-10	25.91	24.7-26.9	11.82	-0.1934	21.6227
	cqALA|FAS-13DLA8-11	27.71	25.1-28.8	17.4967	-0.1577	19.0801
	cqALA|FAS-11DLA8-12	31.21	31-31.4	17.4208	-0.1656	16.6675
	cqALA|FAS-10GSA8-13	32.31	31.2-33.3	4.73277	-0.1464	15.5223
	cqALA|FAS-10DLA8-14	33.31	32.3-33.6	14.8602	-0.1505	14.5654
	cqALA|FAS-11WHA8-15	34.61	33.6-36.1	17.5792	-0.1907	17.4549
	cqALA|FAS-13DLA8-16	34.61	33.3-35.4	13.8468	-0.1403	15.6401
	cqALA|FAS-13DLA9-1	35.61	32.8-40.6	2.90346	-0.059	2.669
	cqALA|FAS-11WHA9-2	97.81	90.4-101	2.59966	0.0669	2.0656
	cqALA|FAS-10DLA9-3	119.31	117.2-119.7	4.81523	0.0806	3.8881
	cqALA|FAS-11DLA9-4	119.71	117.4-120.1	5.04742	0.0809	3.9063
	cqALA|FAS-09DLA9-5	120.31	120.1-121.9	3.22896	0.057	2.6344
	cqALA|FAS-11HGA9-6	121.91	120.1-123.8	6.2713	0.117	7.0324
	cqALA|FAS-09DLA9-7	125.81	123.8-127	3.23113	0.0578	2.6456
	cqALA|FAS-10DLA9-8	125.81	123.8-127.9	6.56642	0.0924	5.1966
	cqALA|FAS-11DLA9-9	125.81	123.8-127	5.35556	0.0841	4.1519
	cqALA|FAS-11HGA9-10	127.01	123.8-128.9	7.18704	0.1269	8.0321
	cqALA|FAS-09DLA9-11	131.61	130.5-134.1	3.28321	0.058	2.6767
	cqALA|FAS-11DLA9-12	131.61	130.8-134	4.68937	0.0794	3.6436
	cqALA|FAS-10DLA9-13	132.51	131.8-134.5	6.727	0.0936	5.3152
	cqALA|FAS-12DLA9-14	132.71	131.8-134.5	6.73568	0.0907	4.9828
	cqALA|FAS-10DLA9-15	136.01	135.7-136.7	5.66587	0.0879	4.4985
	cqALA|FAS-12DLA9-16	136.21	135.7-137.9	7.09156	0.0943	5.2461
	cqALA|FAS-13DLA10-1	43.41	42.3-47.1	3.99931	0.0755	3.4562
	cqALA|FAS-13DLA10-2	49.41	47.6-52.6	2.81666	0.061	2.4749
	cqALA|FAS-09DLA10-3	60.41	59-65.6	2.8427	0.0558	2.408
	cqALA|FAS-10DLA10-4	64.21	59.5-65.6	2.88393	0.0613	2.284
	cqALA|FAS-13DLA10-5	69.51	67.5-71.5	3.28538	0.0676	3.2724
	cqALA|FAS-09DLA10-6	71.51	67.9-71.7	5.02789	0.076	4.57
	cqALA|FAS-10DLA10-7	71.51	66.9-71.7	4.93892	0.083	4.1212
	cqALA|FAS-13DLC1-1	57.51	56.4-62.1	2.99894	-0.06	2.8017
	cqALA|FAS-13DLC1-2	67.11	65.3-68	2.91648	-0.0598	2.7115
	cqALA|FAS-10DLC2-1	57.81	56.9-59.4	2.9946	-0.065	2.1475
	cqALA|FAS-13DLC2-2	57.81	57.3-58.9	5.16677	-0.0883	4.953
	cqALA|FAS-10GSC2-3	62.31	60.3-63.9	2.9295	-0.1251	8.9235
	cqALA|FAS-11WHC2-4	62.61	62.3-62.9	5.47057	-0.1624	5.6163
	cqALA|FAS-13DLC2-5	63.91	63.3-64.4	5.51831	-0.0888	5.2897
	cqALA|FAS-11HGC2-6	65.81	64.5-66.3	3.04885	-0.087	3.2957
	cqALA|FAS-09DLC2-7	68.31	67.4-69.2	2.51503	-0.0527	1.9401
	cqALA|FAS-10DLC2-8	68.31	67.6-69.3	3.20509	-0.0657	2.303
	cqALA|FAS-11DLC2-9	68.31	67.6-69.3	5.53133	-0.0912	4.3023
	cqALA|FAS-11WHC2-10	68.31	67.7-69.1	4.21414	-0.1029	4.3818
	cqALA|FAS-13DLC2-11	68.31	67.5-69.3	4.43114	-0.0794	4.2867
	cqALA|FAS-12DLC2-12	69.51	69.3-70.4	5.52048	-0.0886	4.0585
	cqALA|FAS-11DLC2-13	71.21	71-72.2	5.40981	-0.091	4.1821
	cqALA|FAS-11WHC2-14	71.21	71.2-71.9	4.71324	-0.1098	4.8625
	cqALA|FAS-12DLC2-15	72.21	71.4-73.1	4.96496	-0.0869	3.6547
	cqALA|FAS-09DLC2-16	73.61	72.2-74.8	2.8861	-0.0585	2.2075
	cqALA|FAS-11HGC2-17	75.51	74.5-75.8	2.77326	-0.0862	2.9621
	cqALA|FAS-11DLC2-18	77.71	76.2-79.3	5.04525	-0.0892	3.9288
	cqALA|FAS-12DLC2-19	77.71	76.2-79.3	5.31433	-0.0882	3.8771
	cqALA|FAS-09DLC2-20	79.01	77.7-80	2.7125	-0.0565	2.0769
	cqALA|FAS-11WHC2-21	83.01	82.9-83.6	2.93818	0.113	2.7923
	cqALA|FAS-12DLC2-22	84.91	83.2-87.5	3.08791	-0.0626	2.3371
	cqALA|FAS-09DLC2-23	96.81	94.8-98.7	2.72118	-0.0554	2.2322
	cqALA|FAS-11GSC3-1	71.71	69.8-73.7	2.75373	-0.0829	3.8089
	cqALA|FAS-09DLC3-2	176.41	176-177	25.6646	-0.1856	26.8489
	cqALA|FAS-10DLC3-3	176.41	176-176.9	25.4129	-0.2056	24.8877
	cqALA|FAS-11HGC3-4	176.41	175.8-178	12.126	-0.1708	14.2632
	cqALA|FAS-10DLC3-5	180.71	179.4-182.4	20.9318	-0.1913	21.4067
	cqALA|FAS-11DLC3-6	182.81	182.8-182.9	30.5427	-0.2369	31.2821
	cqALA|FAS-11GSC3-7	182.81	182.4-182.9	6.21922	-0.1472	11.6922
	cqALA|FAS-11WHC3-8	182.81	182-182.9	23.7875	-0.2405	25.2956
	cqALA|FAS-12DLC3-9	183.51	182.9-183.6	28.236	-0.2121	26.3921
	cqALA|FAS-13DLC3-10	183.51	182.9-183.6	17.8873	-0.1623	19.4568
	cqALA|FAS-11HGC3-11	184.11	183.2-185.2	13.3824	-0.1776	15.5481
	cqALA|FAS-12DLC3-12	185.21	184.7-185.8	27.2335	-0.2079	25.4227
	cqALA|FAS-11DLC3-13	185.71	185.3-186	30.3561	-0.2357	31.1343
	cqALA|FAS-11DLC3-14	192.71	191.8-195.2	24.4602	-0.2262	26.7873
	cqALA|FAS-11GSC3-15	192.71	190.9-196.6	9.89737	-0.1807	17.6597
	cqALA|FAS-10GSC3-16	196.71	186.5-206.5	2.5172	-0.1086	8.7717
	cqALA|FAS-10DLC5-1	77.51	76.7-79.6	3.91902	-0.069	3.0665
	cqALA|FAS-12DLC5-2	169.21	167.7-173.8	2.89478	0.0577	2.0457
	cqALA|FAS-12DLC6-1	13.91	11.1-16.3	2.604	0.0528	1.7629
	cqALA|FAS-12DLC6-2	20.51	16.3-21.3	2.87091	0.0548	1.9158
	cqALA|FAS-11WHC6-3	42.01	41.5-45.6	3.10961	0.0802	2.8956
	cqALA|FAS-11WHC6-4	54.41	54.3-55	7.80115	0.1621	7.0799
	cqALA|FAS-11WHC6-5	60.11	59.7-60.2	5.53133	0.1228	5.0958
	cqALA|FAS-11WHC6-6	62.11	61.7-62.7	4.42463	0.1009	4.0723
	cqALA|FAS-11DLC8-1	95.61	93.2-98.3	2.89044	-0.0606	2.0542
	cqALA|FAS-11DLC8-2	103.21	101.7-104.4	2.89478	-0.0609	2.0595
	cqALA|FAS-11DLC8-3	109.41	105.9-111.8	3.44162	-0.0714	2.421
	cqALA|FAS-12DLC9-1	60.21	51.9-60.9	2.76458	0.0543	1.8481
	cqALA|FAS-12DLC9-2	65.91	61.8-73.3	3.26802	0.0587	2.1632
C20:1	cqEIA|PA-13WHA1-1	22.21	19-22.4	4.60257	0.0621	6.475
	cqEIA|PA-08DLA1-2	74.01	72.4-76.7	2.72986	-0.0658	7.2743
	cqEIA|PA-13WHA5-1	55.51	53.3-56.5	2.51503	-0.0458	3.5378
	cqEIA|PA-13WHA5-2	63.51	62.7-68	3.63692	-0.0547	5.0487
	cqEIA|PA-13WHA5-3	71.11	70.7-77.4	2.8427	-0.0483	3.9797
	cqEIA|PA-13WHA6	64.41	63.8-65.6	4.49407	0.0602	6.3174
	cqEIA|PA-12WHA7-1	97.21	91.9-97.5	7.6818	-0.0814	10.0635
	cqEIA|PA-13WHA7-2	106.91	106.2-109.4	2.74722	-0.0454	3.5674
	cqEIA|PA-12WHA7-3	107.91	105.4-109	4.75013	-0.068	6.896
	cqEIA|PA-12WHA9-1	127.01	125.9-128.1	5.34905	0.0696	7.2613
	cqEIA|PA-12WHA9-2	138.11	137.5-139	9.0706	0.0891	11.8669
	cqEIA|PA-12WHC2-1	63.21	62.7-63.9	3.77146	-0.0577	4.3642
	cqEIA|PA-12WHC2-2	67.41	67-69.5	2.99894	-0.0529	3.5015
	cqEIA|PA-12WHC2-3	89.51	86.6-91.3	2.94252	-0.0771	4.7475
	cqEIA|PA-12WHC2-4	104.41	104.1-108.3	2.82751	0.048	3.5065
	cqEIA|PA-13WHC2-5	114.81	113.8-119.1	3.37652	0.0519	4.6762
	cqEIA|PA-13WHC2-6	120.11	119.1-121.1	2.67344	0.0462	3.7593
	cqEIA|PA-12WHC3-1	105.11	102.3-106.6	4.4051	-0.0616	5.9984
	cqEIA|PA-13WHC3-2	110.51	108.1-111.9	3.35699	-0.051	4.3409
	cqEIA|PA-12WHC3-3	114.81	113.8-118.1	7.88361	-0.0816	10.3467
	cqEIA|PA-13WHC3-4	117.81	111.9-122.3	3.23113	-0.0495	4.1714
	cqEIA|PA-12WHC3-5	120.31	118.1-122.8	7.76426	-0.0814	10.3873
	cqEIA|PA-13WHC3-6	122.81	122.3-124.7	2.94035	-0.0481	3.8281
	cqEIA|PA-13WHC3-7	132.11	130.4-134.9	2.7776	-0.0462	3.6108
	cqEIA|PA-13WHC4-1	141.71	134.3-148.1	3.50889	0.0503	4.5178
	cqEIA|PA-13WHC4-2	149.51	148.1-152.6	2.58447	0.0435	3.3641
	cqEIA|PA-14WHC5-1	15.31	11.9-20.4	4.14687	0.0678	7.8626
	cqEIA|PA-08LC5-2	55.51	49.9-64.7	3.32661	-0.0695	7.7507
	cqEIA|PA-13WHC5-3	56.91	49.2-60.1	4.88467	-0.0629	7.0644
	cqEIA|PA-13WHC5-4	65.21	64.9-66	6.1411	-0.0704	8.7872
	cqEIA|PA-13WHC5-5	70.31	69.7-72.8	5.16243	-0.0647	7.45
	cqEIA|PA-08DLC6	49.11	44.9-51.1	2.66693	-0.0728	6.173
	cqEIA|PA-13WHC7	71.61	68.4-79.2	2.95554	0.0462	3.8275
	cqEIA|SA-08DLA6-1	48.91	48.4-50.1	3.29406	0.0766	9.5322
	cqEIA|SA-14WHA6-2	99.71	99.1-101.2	3.82788	-0.0359	7.0646
	cqEIA|SA-14WHA9	17.91	13.3-18.9	2.9295	0.0326	5.2913
	cqEIA|SA-12WHC2	118.01	117.2-119.1	4.89986	0.0365	8.5334
	cqEIA|SA-12WHC3	73.31	69.8-73.7	2.90563	0.0269	4.7324
	cqEIA|SA-13WHC5	34.81	27-39.1	2.53022	-0.0251	4.0645
	cqEIA|SA-13WHC9	63.81	62.1-64.7	3.56965	0.0295	5.8002
	cqEIA|OA-08DLA3-1	0.01	0-1.7	3.06838	-1.9961	8.1815
	cqEIA|OA-14WHA3-2	9.41	8.9-9.9	5.25791	2.6578	9.5867
	cqEIA|OA-14WHA3-3	20.71	20.4-22.8	3.26151	-2.0763	5.7802
	cqEIA|OA-14WHA3-4	25.81	24.9-26.2	2.56711	-1.4406	4.5876
	cqEIA|OA-12WHA3-5	102.91	100.7-104.1	4.41595	0.8061	6.7703
	cqEIA|OA-13WHA3-6	104.81	104.1-107.4	5.07563	1.1038	8.1523
	cqEIA|OA-12WHA3-7	112.11	111.1-112.6	6.50783	0.9607	9.7334
	cqEIA|OA-13WHA3-8	112.11	108-112.6	4.57436	1.0465	7.3834
	cqEIA|OA-12WHA3-9	121.51	121-122.2	3.83005	0.7413	5.9112
	cqEIA|OA-13WHA6-1	44.41	42.3-46.2	4.60474	-1.2079	9.4647
	cqEIA|OA-13WHA6-2	50.11	49.4-50.4	4.48973	-1.0685	7.1471
	cqEIA|OA-13WHA6-3	58.01	57-62	4.4268	-1.0675	7.0505
	cqEIA|OA-12WHA9-1	29.81	27.6-36.3	3.04234	-0.6447	4.3779
	cqEIA|OA-13WHA9-2	47.51	46.9-48.4	2.70165	0.8178	4.3232
	cqEIA|OA-13WHA9-3	57.21	56.5-60.4	3.81052	0.9919	6.0268
	cqEIA|OA-12WHA9-4	142.31	140.6-142.6	5.9892	0.9431	8.8728
	cqEIA|OA-12WHA9-5	148.21	146.9-148.8	4.25537	0.9075	8.7592
	cqEIA|OA-13WHA10	6.21	5.7-7.8	4.42463	-1.1248	6.9921
	cqEIA|OA-12WHA13	123.51	122.8-125	2.93384	-0.6438	4.2399
	cqEIA|OA-08DLA14	4.81	0-9.7	2.72986	-2.2044	7.1989
	cqEIA|OA-12WHA15-1	80.51	80.2-81.5	3.70202	0.7414	5.5364
	cqEIA|OA-12WHA15-2	85.61	83.3-85.8	4.84344	0.8254	7.1284
	cqEIA|OA-12WHA15-3	94.21	93-95.6	4.18593	0.7666	6.1962
	cqEIA|LA-13WHA1	22.21	11.9-22.4	4.13385	0.3526	5.0547
	cqEIA|LA-12WHA3-1	104.81	103.2-106.5	3.88647	-0.3364	4.5979
	cqEIA|LA-12WHA3-2	111.11	109.2-112.6	3.87996	-0.3349	4.6018
	cqEIA|LA-14WHA6-1	48.01	46.9-50.1	2.88176	0.3372	5.2081
	cqEIA|LA-13WHA6-2	53.91	53.6-54.7	4.31613	0.3703	5.6872
	cqEIA|LA-13WHA6-3	64.41	63.9-64.9	7.77511	0.4827	9.9447
	cqEIA|LA-13WHA6-4	67.11	66.6-68.4	6.04345	0.4287	7.8948
	cqEIA|LA-13WHA9-1	129.61	129.1-130.5	5.11035	0.4106	7.1727
	cqEIA|LA-12WHA9-2	137.91	137.1-138.6	17.9893	0.804	25.0059
	cqEIA|LA-13WHA9-3	140.41	139.9-142.3	11.2558	0.6088	14.8196
	cqEIA|LA-12WHA9-4	142.11	140.6-142.3	16.9846	0.7878	23.8244
	cqEIA|LA-13WHA9-5	149.81	149.2-150.1	6.94617	0.485	9.6863
	cqEIA|LA-13WHC2-1	98.71	98.2-99.5	3.36133	0.3346	4.4262
	cqEIA|LA-13WHC2-2	108.71	106.7-110.9	7.09807	0.4641	8.9457
	cqEIA|LA-13WHC2-3	115.81	113.9-119	5.29046	0.4228	7.4402
	cqEIA|LA-14WHC4-1	3.01	0-4.8	2.70382	0.3532	5.052
	cqEIA|LA-13WHC4-2	128.91	122.9-132.9	3.06621	0.2857	3.4702
	cqEIA|LA-13WHC4-3	141.71	134.9-146.4	3.94506	0.3225	4.4228
	cqEIA|LA-13WHC4-4	149.51	148.1-152.6	3.76061	0.3148	4.2369
	cqEIA|LA-13WHC4-5	154.61	152.6-155.6	3.53927	0.3052	4.0135
	cqEIA|LA-13WHC5-1	57.91	56.4-60.1	3.22896	-0.3141	4.2002
	cqEIA|LA-13WHC5-2	68.81	68.6-69.4	4.43548	-0.3597	5.4403
	cqEIA|LA-12WHC5-3	74.51	73.7-77.5	3.73457	-0.3536	4.5749
	cqEIA|LA-13WHC5-4	76.31	74-77.5	2.7776	-0.304	3.9617
	cqEIA|LA-13WHC5-5	101.61	101.1-102.6	4.14687	0.3527	4.6452
	cqEIA|LA-13WHC5-6	134.01	128.3-147.8	3.02932	0.3527	4.7239
	cqEIA|LA-12WHC5-7	135.01	127.7-141.3	7.56679	0.5924	12.5126
	cqEIA|LA-12WHC5-8	180.81	178.7-184.4	3.30274	-0.3562	3.621
	cqEIA|LA-08DLC6-1	50.11	49.1-51.4	4.89552	-0.832	19.6652
	cqEIA|LA-13WHC6-2	74.51	73.2-76	2.52588	-0.2921	2.8805
	cqEIA|ALA-13WHA3	96.81	92.7-101	2.78411	-0.19	3.7637
	cqEIA|ALA-13WHA5-1	12.91	12.5-14.5	4.12517	-0.2442	6.3177
	cqEIA|ALA-13WHA5-2	23.91	20.8-26.8	8.46517	-0.3412	12.4075
	cqEIA|ALA-13WHA5-3	33.91	33.5-34.6	6.45792	-0.3009	9.6554
	cqEIA|ALA-12WHA5-4	54.61	53.3-55.5	8.38054	-0.2427	10.619
	cqEIA|ALA-12WHA5-5	63.21	62.5-66.5	8.00296	-0.2369	10.19
	cqEIA|ALA-13WHA6-1	44.41	41.4-45.5	2.71033	0.2081	4.5167
	cqEIA|ALA-08DLA6-2	51.01	50.6-51.2	5.79607	0.2866	13.3448
	cqEIA|ALA-13WHA6-3	55.61	54.7-55.9	3.06838	0.1991	3.9965
	cqEIA|ALA-08DLA6-4	60.01	58.3-62.1	4.78051	0.2642	11.1987
	cqEIA|ALA-13WHA9-1	73.41	70.2-73.8	3.25066	-0.225	4.5594
	cqEIA|ALA-13WHA9-2	83.61	77.6-86.6	3.28755	-0.2415	5.7484
	cqEIA|ALA-12WHA9-3	122.31	120.3-128.1	2.59532	-0.1263	2.9136
	cqEIA|ALA-12WHC2-1	62.61	62.3-63	3.62824	0.186	5.4295
	cqEIA|ALA-13WHC2-2	62.61	62-63.2	3.13565	0.2264	4.452
	cqEIA|ALA-12WHC2-3	71.41	71-72.2	4.1664	0.1962	6.1754
	cqEIA|ALA-13WHC2-4	72.21	71-72.9	4.08394	0.2571	5.7406
	cqEIA|ALA-12WHC4	138.91	135.7-141.7	2.82968	0.1332	3.2529
	cqEIA|ALA-13WHC7-1	64.11	63.6-65.1	3.30057	0.2105	4.7035
	cqEIA|ALA-08DLC7-2	67.01	60.2-71.5	3.53927	0.2196	7.9895
	cqEIA|ALA-13WHC7-3	72.61	71.6-78.2	4.51794	0.2437	6.3446
	cqEIA|ALA-13WHC7-4	80.31	79.2-82.8	3.45681	0.2146	4.9341
	cqEIA|ALA-12WHC8-1	19.21	18.5-31.5	3.1682	0.1466	3.792
	cqEIA|ALA-12WHC8-2	82.21	77.2-89.9	2.62136	-0.1428	3.3463
	cqEIA|ALA-13WHC9-1	13.31	11.7-13.8	4.2315	-0.2656	6.069
	cqEIA|ALA-12WHC9-2	13.41	11.7-13.9	9.24203	-0.2768	11.8835
	cqEIA|ALA-12WHC9-3	19.81	19.2-20.1	9.57404	-0.2749	12.4132
	cqEIA|ALA-13WHC9-4	21.51	20.4-21.9	5.37943	-0.2929	7.632
	cqEIA|ALA-12WHC9-5	21.91	21.2-23.2	8.7885	-0.2621	11.3443
	cqEIA|EA-12WHA9-1	142.11	140.6-142.6	11.577	-1.2952	17.5747
	cqEIA|EA-12WHA9-2	152.11	151.8-152.7	8.66264	-1.1136	13.6039
	cqEIA|EA-12WHC2	37.01	32-41	3.28538	0.6639	4.5626
	cqEIA|EA-14WHC3	201.21	192.7-207.1	2.81015	-0.9128	5.9553
	cqEIA|EA-13WHC4	13.91	12.2-24.9	3.83873	-0.8042	5.7082
	cqEIA|EA-12WHC5	101.61	101-104.7	4.06224	-0.7113	5.6706
	cqEIA|EA-12WHC7-1	34.91	32.6-35.7	2.59966	-0.5848	3.5733
	cqEIA|EA-13WHC7-2	54.41	52.4-56.9	5.0778	-0.8395	8.168
	cqEIA|EA-13WHC7-3	67.01	64.8-71.5	2.55409	0.8467	3.8203
	cqEIA|EA-13WHC8	6.71	4.9-9.9	5.48142	-0.8362	8.2927
C22:1	cqEA|PA-12WHA1-1	8.01	4.8-10.3	3.80618	0.0529	5.1579
	cqEA|PA-13WHA1-2	21.31	12.2-22.4	3.13565	0.049	4.0729
	cqEA|PA-13WHA1-3	39.21	38-41.2	2.76892	0.0437	3.4981
	cqEA|PA-14WHA3-1	9.41	7.2-10.5	3.39171	-0.0701	6.1644
	cqEA|PA-13WHA3-2	98.21	97.4-101	3.29189	-0.0503	4.4707
	cqEA|PA-13WHA3-3	105.81	105-110.4	3.75627	-0.0532	5.075
	cqEA|PA-12WHA3-4	122.71	121.9-125.2	3.43945	-0.0475	4.6593
	cqEA|PA-13WHA6	64.41	63.7-65.2	5.2948	0.0637	7.2801
	cqEA|PA-12WA7-1	97.21	91.8-102.1	7.01995	-0.0701	9.8461
	cqEA|PA-12WHA7-2	106.91	106.2-108	6.24092	-0.067	8.861
[truncated: 1,039 more rows]
