# Supplementary material for: Stable, Environmental Specific and Novel QTL Identification as Well as Genetic Dissection of Fatty Acid Metabolism in Brassica napus
Source: Front Plant Sci. 2018 Jul 17;9:1018. doi: 10.3389/fpls.2018.01018 (PMC6057442; doi:10.3389/fpls.2018.01018)
Supplement: Table S9 — The primer pairs of the five candidates for the experiment of qPCR analysis. [file Table_9.XLSX]

## Sheet: Table S9
Table S9 The primers of the five candidates for the qPCR analysis.
DGAT3	Forward	5'→3': gttctcgagcatagggtttggtctt
	Reverse	5'→3': tttcctctgtttcttcaaaagcttctcc
ATTLL1	Forward	5'→3': gagcctttcgacgttgatgattggtg
	Reverse	5'→3': atttctttgggccatccgtttttttg
ECI2	Forward	5'→3': gatgcttgccctgagccacgacta
	Reverse	5'→3': cttagacctcaccatcgccgcga
KCS18	Forward	5'→3': tctttccattaacggcgatcgtcg
	Reverse	5'→3': cgaaaacggtgaaggcaaagagtg
LIP2	Forward	5'→3': ccgagcgtggtggtgaagtcactta
	Reverse	5'→3': cacggatgacaacctcttcaagcg
Actin	Forward	5'→3': atggccgatggtgaggacattcag
	Reverse	5'→3': tgtgcctgggacgaccaacgatac
